# Supplementary material for: Integrated histopathology of the human pancreas throughout stages of type 1 diabetes progression
Source: Nat Commun. 2026 Feb 11;17:4293. doi: 10.1038/s41467-026-68610-1 (PMC13168456; doi:10.1038/s41467-026-68610-1)
Supplement: Supplementary file 4 — Supplementary Data 2 [file 41467_2026_68610_MOESM4_ESM.xlsx]

## Sheet: Tissue section properties
Supplementary Data 2. Properties of individual donor tissue sections & islets captured therein
Donor	Donor	Total tissue area (mm2)		Parenchymal tissue area (mm2)		Parenchymal / total tissue area (%)		Islet # / section		Islet density (islet #/mm2 parenchymal area)
ID	group	PT	PH	PT	PH	PT	PH	PT	PH	PT	PH
6162	Ctrl	324.185	92.8379	311.15	86.8176	95.9792	93.5152	428	146	1.37554	1.68169
6278	Ctrl	160.408	255.994	145.184	235.85	90.5093	92.131	550	744	3.78829	3.15455
6382	Ctrl	98.62	168.221	95.5426	139.513	96.8796	82.9347	506	756	5.29607	5.41884
6386	Ctrl	201.87	256.196	191.938	247.329	95.0802	96.5392	494	744	2.57375	3.00813
6389	Ctrl	285.778	358.932	268.969	333.234	94.1182	92.8406	807	899	3.00034	2.6978
6401	Ctrl	377.332	367.173	344.269	316.58	91.2376	86.2207	1498	1407	4.35125	4.44438
6454	Ctrl	230.288	236.894	183.167	122.506	79.5383	51.7135	531	358	2.89899	2.92231
6197	AAb	230.57	105.74	214.104	94.5147	92.8585	89.3839	972	388	4.53986	4.10518
6267	AAb	247.488	204.482	243.162	181.479	98.2517	88.7505	412	595	1.69435	3.27861
6310	AAb	369.848	352.308	333.371	348.677	90.1372	98.9695	776	459	2.32774	1.3164
6424	AAb	251.94	396.27	241.126	225.951	95.7079	57.0195	620	739	2.57127	3.27062
6429	AAb	302.537	319.418	278.111	309.357	91.9264	96.8501	593	507	2.13224	1.63889
6450	AAb	72.3818	187.956	58.8455	124.859	81.2988	66.4302	132	146	2.24316	1.16932
6209	T1DS	137.063	140.927	112.094	64.8921	81.7827	46.0465	443	248	3.95205	3.82173
6228	T1DS	194.396	315.346	165.406	294.457	85.0872	93.3759	409	1007	2.4727	3.41985
6247	T1DS	184.793	160.19	170.338	115.091	92.178	71.8463	295	172	1.73185	1.49447
6362	T1DS	316.409	125.508	268.736	96.7131	84.9331	77.0576	498	80	1.85312	0.827189
6371	T1DS	224.293	275.061	217.433	265.234	96.9414	96.4275	166	467	0.763455	1.76071
6380	T1DS	179.728	81.5084	170.462	70.4283	94.8448	86.4062	201	77	1.17915	1.09331
6396	T1DS	244.824	230.112	237.464	192.359	96.9941	83.5936	441	334	1.85712	1.73634
6405	T1DS	422.186	191.744	334.413	130.622	79.2098	68.1232	661	289	1.9766	2.21248
6089	T1DL	128.926	116.051	104.387	113.703	80.9664	97.9765	116	183	1.11125	1.60946
6180	T1DL	258.978	208.389	197.471	147.926	76.25	70.9854	359	409	1.81799	2.7649
6264	T1DL	146.006	171.789	134.821	147.949	92.3392	86.1224	310	583	2.29934	3.94055
6418	T1DL	275.194	284.298	217.148	241.77	78.9072	85.0411	337	461	1.55194	1.90677

## Sheet: Islet properties PT
Donor ID	Donor group	Pancreas region	AAb #	Age (years)	Age of T1D onset (years)	T1D duration (years)	Gender (1 M, 2 F)	BMI	CPEP (ng/ml)	HbA1c (%)	Tissue weight (g)	Islet ID	Centroid X (um)	Centroid Y (um)	UMAP1	UMAP2	UMAP cluster	UMAP subcluster	Islet area (um2)	Perimeter (um)	Circularity	Solidity	Fmax diameter (um2)	Fmin diameter (um2)	Total cell number	Cellular density (cells/mm2)	Delaunay mean distance (um)	Delaunay mean triangle area (um2)	Islet area Endocrine um2	Islet area CHGA um2	Islet area ProINS um2	Islet area ProINShi um2	Islet area INS um2	Islet area IAPP um2	Islet area ProGCG um2	Islet area GCG um2	Islet area SST um2	Islet area PPY um2	Islet area Endocrine %	Islet area CHGA %	Islet area ProINS %	Islet area ProINShi %	Islet area INS %	Islet area IAPP %	Islet area ProGCG %	Islet area GCG %	Islet area SST %	Islet area PPY %	CD45 intra #
6162-01	Ctrl	T	0	22.7	#N/A	#N/A	1	28.9	7.61	0	31.5	1	11715.8	1882.7	17.1743	24.9554	III	III-A	1075.1	203.93	0.3248	0.7877	53.6598	29.59	58	53948.5	1401.79	617849	785.277	543.411	424.407	72.8723	0	6.2838	0	0	4.3353	13.1034	73.0449	50.547	39.4775	6.7784	0	0.5845	0	0	0.4033	1.2188	0
6162-01	Ctrl	T	0	22.7	#N/A	#N/A	1	28.9	7.61	0	31.5	2	21308.1	2100.9	12.1223	23.1871	I	I-A	3345.6	345.63	0.3519	0.8718	101.235	52.7278	76	22716.4	1695.09	331538	2685.07	521.797	2533.14	228.554	0	215.548	0	95.718	43.9377	0	80.2568	15.5965	75.7155	6.8315	0	6.4427	0	2.861	1.3133	0	0
6162-01	Ctrl	T	0	22.7	#N/A	#N/A	1	28.9	7.61	0	31.5	3	10768.1	2138.6	11.472	20.5405	I	I-A	58520.5	1970	0.1895	0.8955	341.837	260.592	941	16079.8	2164.79	709246	38615.3	25067.7	16120.4	1639.14	5.6017	1513.95	168.98	3733.3	719.814	9.6117	65.9859	42.8357	27.5466	2.801	0.0096	2.587	0.2888	6.3795	1.23	0.0164	0
6162-01	Ctrl	T	0	22.7	#N/A	#N/A	1	28.9	7.61	0	31.5	4	24217	2235.8	12.4775	24.4654	I	I-A	1074.2	271.03	0.1838	0.6269	60.4924	35.4235	50	46546.3	1909.65	208627	563.104	188.708	557.589	248.624	0	162.161	0	6.8196	18.7539	0	52.4215	17.5676	51.9081	23.1453	0	15.0962	0	0.6349	1.7459	0	0
6162-01	Ctrl	T	0	22.7	#N/A	#N/A	1	28.9	7.61	0	31.5	5	24047.6	2250.3	12.2899	23.9618	I	I-A	2008.3	260.88	0.3708	0.9007	66.5228	42.3757	68	33859.5	1464.86	312398	1589.31	481.749	1486.64	475.913	8.7195	530.273	0	6.3812	16.5619	0	79.138	23.9882	74.0259	23.6976	0.4342	26.4044	0	0.3177	0.8247	0	0
6162-01	Ctrl	T	0	22.7	#N/A	#N/A	1	28.9	7.61	0	31.5	6	21863	2435.3	11.4806	21.0634	I	I-A	9574.2	703.17	0.2433	0.8319	140.935	107.977	206	21516.2	955.798	285918	6668.16	2422.03	4793.47	546.786	28.5936	1278.03	147.45	707.68	115.836	0	69.6469	25.2974	50.0663	5.711	0.2987	13.3487	1.5401	7.3915	1.2099	0	0
6162-01	Ctrl	T	0	22.7	#N/A	#N/A	1	28.9	7.61	0	31.5	7	13334.3	2567.7	12.7201	23.4206	I	I-B	3646.3	346.95	0.3807	0.8694	96.2538	59.3201	109	29893.3	2114.86	611374	2907.88	2570.29	1629.07	181.01	0	10.0346	0	191.972	0	0	79.7478	70.4896	44.6768	4.9641	0	0.2752	0	5.2648	0	0	0
6162-01	Ctrl	T	0	22.7	#N/A	#N/A	1	28.9	7.61	0	31.5	8	19623.7	2569.5	12.439	23.8792	I	I-A	2094.1	277.65	0.3414	0.8575	68.3372	44.7992	59	28174.4	1276.55	416359	1690.43	215.515	1631.05	495.347	0	116.274	0	10.7652	3.6047	0	80.7253	10.2917	77.8896	23.6549	0	5.5526	0	0.5141	0.1721	0	0
6162-01	Ctrl	T	0	22.7	#N/A	#N/A	s	28.9	7.61	0	31.5	9	24408.5	2715.7	13.2008	23.8267	I	I-B	1836.5	251.16	0.3658	0.8475	67.6122	40.4541	61	33215.4	492.81	74434.1	1388.57	264.184	1241.93	227.044	0	617.627	0	26.0606	0	0	75.6087	14.385	67.6243	12.3627	0	33.6303	0	1.419	0	0	0
6162-01	Ctrl	T	0	22.7	#N/A	#N/A	1	28.9	7.61	0	31.5	10	21647	2828.9	10.8422	18.8368	I	I-A	37309.2	1732.5	0.1562	0.8786	312.065	170.891	591	15840.6	783.408	275643	27312.9	18587	13085.2	1562.51	297.09	5510.76	2311.11	6443.74	536.75	82.3711	73.2068	49.8189	35.0725	4.188	0.7963	14.7705	6.1945	17.2712	1.4387	0.2208	0
6162-01	Ctrl	T	0	22.7	#N/A	#N/A	1	28.9	7.61	0	31.5	11	22217.3	2834.6	11.4694	21.5909	I	I-A	3794.2	411.84	0.2811	0.8327	99.1366	63.7987	97	25565.3	817.159	215697	2634.61	1503.52	1617.92	226.508	12.2265	864.58	151.298	610.793	37.4104	10.1808	69.4372	39.6266	42.6415	5.9698	0.3222	22.7867	3.9876	16.0979	0.986	0.2683	0
6162-01	Ctrl	T	0	22.7	#N/A	#N/A	1	28.9	7.61	0	31.5	12	12908.9	2838.8	12.1795	23.1903	I	I-B	3529.5	458.19	0.2113	0.8605	86.4168	61.0237	118	33432.5	1068.34	495843	2626.23	429.112	2301.13	256.367	0	84.2552	0	63.0813	70.4369	0	74.4072	12.1577	65.1965	7.2635	0	2.3871	0	1.7872	1.9956	0	0
6162-01	Ctrl	T	0	22.7	#N/A	#N/A	1	28.9	7.61	0	31.5	13	24301.2	2861.7	11.7701	22.4036	I	I-A	5274.8	405.66	0.4028	0.898	101.987	76.4557	130	24645.5	593.604	157790	3976.17	1901.3	2683.28	337.864	0	1480.58	19.5331	465.878	200.594	0	75.3809	36.0452	50.8702	6.4053	0	28.0692	0.3703	8.8322	3.8029	0	0
6162-01	Ctrl	T	0	22.7	#N/A	#N/A	1	28.9	7.61	0	31.5	14	25087.7	2956.5	11.9555	22.723	I	I-A	2413.1	353.57	0.2426	0.7516	106.095	40.0865	92	38125.2	1218.41	405844	1742.99	1334.74	1003.33	87.0961	0	275.902	108.48	451.993	40.1869	0	72.2314	55.3132	41.5792	3.6094	0	11.4336	4.4955	18.7311	1.6654	0	0
6162-01	Ctrl	T	0	22.7	#N/A	#N/A	1	28.9	7.61	0	31.5	15	13576	3025.1	10.6416	22.3167	I	I-A	3068.5	305.9	0.4121	0.8654	74.6311	64.3728	71	23138.3	1528.02	563501	1608.31	1539.91	238.46	45.5452	41.9891	145.793	354.522	649.712	214.476	5.748	52.4129	50.1841	7.7712	1.4843	1.3684	4.7512	11.5535	21.1734	6.9896	0.1873	0
6162-01	Ctrl	T	0	22.7	#N/A	#N/A	1	28.9	7.61	0	31.5	16	20379.4	3032.9	11.8775	22.4577	I	I-A	3665.4	368.58	0.3391	0.8771	83.346	70.4297	102	27827.8	1249.54	438754	2624.62	1073.38	1841.58	199.132	0	705.343	143.017	415.409	71.6545	0	71.6046	29.2838	50.2417	5.4327	0	19.2431	3.9018	11.3331	1.9549	0	0
6162-01	Ctrl	T	0	22.7	#N/A	#N/A	1	28.9	7.61	0	31.5	17	22353.8	3035.8	11.7467	23.2443	I	I-A	1807.2	282.06	0.2855	0.8398	73.4997	36.4976	59	32647.2	986.618	356680	1273.22	684.366	811.135	108.775	14.516	596.277	23.4302	91.7237	119.051	3.3611	70.4528	37.869	44.8837	6.019	0.8032	32.9946	1.2965	5.0755	6.5876	0.186	0
6162-01	Ctrl	T	0	22.7	#N/A	#N/A	1	28.9	7.61	0	31.5	18	11100.3	3071.9	12.3356	23.3756	I	I-B	2401.4	343.86	0.2552	0.8482	81.0392	46.0974	77	32064.6	1370.37	583634	1645.33	499.414	1255.26	123.483	0	249.915	0	88.1677	7.2361	0	68.516	20.797	52.2724	5.1422	0	10.4072	0	3.6715	0.3013	0	0
6162-01	Ctrl	T	0	22.7	#N/A	#N/A	1	28.9	7.61	0	31.5	19	24367.9	3104.7	11.424	21.0031	I	I-A	4243.3	519.1	0.1979	0.6954	99.6249	82.9509	122	28751.2	710.577	125102	2897.16	2024.43	1371.73	221.101	22.3587	705.615	247.065	658.628	126.601	64.9966	68.2769	47.7094	32.3274	5.2107	0.5269	16.6291	5.8225	15.5218	2.9836	1.5318	0
6162-01	Ctrl	T	0	22.7	#N/A	#N/A	1	28.9	7.61	0	31.5	20	24682.1	3202.3	11.3853	21.0333	I	I-A	5227.3	713.32	0.1291	0.7147	131.581	77.6472	156	29843.3	1033.92	481477	3496.7	2623.92	1365.5	149.106	48.614	645.719	130.108	716.057	202.201	124.479	66.8928	50.1963	26.1224	2.8524	0.93	12.3528	2.489	13.6984	3.8682	2.3813	0
6162-01	Ctrl	T	0	22.7	#N/A	#N/A	1	28.9	7.61	0	31.5	21	19189.3	3227.8	12.8679	23.7838	I	I-B	3619.3	340.77	0.3916	0.8953	87.043	65.005	95	26248.2	1095.66	493704	2865.84	163.07	2733.66	372.74	0	487.753	0	34.1954	0	0	79.182	4.5056	75.5298	10.2987	0	13.4764	0	0.9448	0	0	0
6162-01	Ctrl	T	0	22.7	#N/A	#N/A	1	28.9	7.61	0	31.5	22	9871.1	3229.4	12.1321	23.3074	I	I-A	1781.5	355.34	0.1773	0.774	64.6621	52.9038	76	42660.7	1215.11	496410	1169.66	748.605	485.478	19.9717	0	317.137	0	117.541	52.5393	0	65.6568	42.0217	27.2515	1.1211	0	17.802	0	6.5979	2.9492	0	0
6162-01	Ctrl	T	0	22.7	#N/A	#N/A	1	28.9	7.61	0	31.5	23	27057.3	3272.3	16.2843	16.6723	II	II	17104.1	1065.6	0.1893	0.8565	262.917	93.9363	321	18767.4	1307.69	323237	12260.5	11276.4	1980.77	279.847	26.0603	546.299	238.458	4175.25	191.778	171.502	71.6816	65.9277	11.5806	1.6361	0.1524	3.194	1.3942	24.4107	1.1212	1.0027	5
6162-01	Ctrl	T	0	22.7	#N/A	#N/A	1	28.9	7.61	0	31.5	24	18118.1	3320.9	12.6969	22.7766	I	I-B	2492.9	339.45	0.2719	0.8694	74.7132	51.8922	78	31288.9	1806.43	558213	1813.92	1400.68	919.091	139.12	0	142.627	101.369	472.015	0	0	72.7646	56.1876	36.869	5.5807	0	5.7214	4.0664	18.9347	0	0	0
6162-01	Ctrl	T	0	22.7	#N/A	#N/A	1	28.9	7.61	0	31.5	25	27752.2	3345.4	12.0671	23.715	I	I-A	2044.4	261.32	0.3762	0.9081	81.5368	36.6459	72	35218.2	1677.64	163676	1645.03	409.062	1475.62	307.321	0	769.123	0	41.3073	38.7743	0	80.4646	20.0087	72.1778	15.0322	0	37.6206	0	2.0205	1.8966	0	0
6162-01	Ctrl	T	0	22.7	#N/A	#N/A	1	28.9	7.61	0	31.5	26	6776.2	3368.2	12.9967	24.2653	I	I-B	1671	277.21	0.2733	0.7644	68.12	44.71	66	39497.3	1711.92	312097	1205.22	139.7	1175.16	233.182	0	0	0	0	0	0	72.1257	8.3603	70.327	13.9546	0	0	0	0	0	0	0
6162-01	Ctrl	T	0	22.7	#N/A	#N/A	1	28.9	7.61	0	31.5	27	7761.9	3405.9	11.9997	22.1049	I	unclustered	8012.1	615.77	0.2655	0.8561	118.712	106.498	174	21717.2	1344.11	436154	5702.55	4081.46	2402.44	372.302	0	127.624	17.2439	563.006	5.6992	0	71.1742	50.9411	29.9851	4.6467	0	1.5929	0.2152	7.0269	0.0711	0	0
6162-01	Ctrl	T	0	22.7	#N/A	#N/A	1	28.9	7.61	0	31.5	28	7254.7	3432.2	12.8583	24.2718	I	I-B	2645.2	257.79	0.5002	0.9315	67.1294	56.6601	83	31377.6	616.84	138961	2189.09	11.5933	2186.65	354.666	0	15.7338	0	0	0	0	82.7563	0.4383	82.6642	13.4078	0	0.5948	0	0	0	0	0
6162-01	Ctrl	T	0	22.7	#N/A	#N/A	1	28.9	7.61	0	31.5	29	9851.2	3538.9	11.9256	22.537	I	I-A	3637.3	382.26	0.3128	0.8453	87.3889	67.9743	98	26943.1	868.055	354003	2653.07	1506.45	1550.01	193.433	7.7938	566.601	12.0804	398.167	75.5424	0	72.94	41.4164	42.6139	5.318	0.2143	15.5774	0.3321	10.9467	2.0769	0	0
6162-01	Ctrl	T	0	22.7	#N/A	#N/A	1	28.9	7.61	0	31.5	30	10822.1	3588.3	11.2928	20.6766	I	I-A	12688.7	776.89	0.2642	0.9121	150.556	117.575	232	18284	950.324	263351	9466.49	4236.13	6167.04	1077.35	62.7898	2519.93	182.278	955.572	213.794	1.1691	74.6059	33.3852	48.6028	8.4907	0.4949	19.8597	1.4365	7.5309	1.6849	0.0092	0
6162-01	Ctrl	T	0	22.7	#N/A	#N/A	1	28.9	7.61	0	31.5	31	16097.7	3606.4	12.3343	23.9517	I	I-A	2258.1	257.79	0.427	0.9137	70.3076	47.2608	84	37199.4	1555.87	461865	1746.11	162.295	1638.2	183.398	0	338.497	0	8.9636	21.1408	0	77.3276	7.1873	72.5486	8.1219	0	14.9906	0	0.397	0.9362	0	0
6162-01	Ctrl	T	0	22.7	#N/A	#N/A	1	28.9	7.61	0	31.5	32	23269.2	3617.8	16.974	16.5555	II	II	13244.5	776	0.2764	0.8606	156.271	129.965	253	19102.3	1167.24	412554	9063.69	5049.56	6608.32	1158.94	732.863	3441.48	851.038	1242.59	196.989	1.3152	68.4334	38.1256	49.8947	8.7503	5.5333	25.9841	6.4256	9.3819	1.4873	0.0099	1
6162-01	Ctrl	T	0	22.7	#N/A	#N/A	1	28.9	7.61	0	31.5	33	12943.1	3630.1	12.8939	23.6472	I	I-B	2837.8	295.75	0.4077	0.9084	78.9767	53.4219	64	22552.7	1106.3	469615	2068.14	785.265	1377.9	225.876	0	496.12	0	208.144	0	0	72.8775	27.6713	48.5547	7.9594	0	17.4824	0	7.3346	0	0	0
6162-01	Ctrl	T	0	22.7	#N/A	#N/A	1	28.9	7.61	0	31.5	34	21729.3	3682.7	10.9852	22.3142	I	I-A	2326.5	306.34	0.3115	0.8418	68.7339	51.7531	65	27939	800.56	266926	1739.05	1568.74	608.073	111.013	36.1926	202.933	370.694	712.549	26.84	0	74.7508	67.4302	26.1373	4.7718	1.5557	8.7228	15.9338	30.628	1.1537	0	0
6162-01	Ctrl	T	0	22.7	#N/A	#N/A	1	28.9	7.61	0	31.5	35	27365.2	3751.6	10.6392	18.8716	I	I-A	27690.7	1336.2	0.1949	0.8607	268.362	159.914	382	13795.2	558.675	133564	21296	15140.6	10851	1426.42	495.64	5623.63	782.5	5519.88	657.896	0	76.9069	54.6777	39.1867	5.1513	1.7899	20.3088	2.8259	19.9341	2.3759	0	0
6162-01	Ctrl	T	0	22.7	#N/A	#N/A	1	28.9	7.61	0	31.5	36	17678.1	3789	11.8695	22.5743	I	I-A	2937.3	336.8	0.3254	0.8484	82.7386	58.2567	81	27576.3	964.719	313400	2143.11	1669.46	869.787	127.868	0	322.713	88.9471	570.704	38.2385	0	72.9631	56.8373	29.6123	4.3533	0	10.9869	3.0282	19.4299	1.3018	0	0
6162-01	Ctrl	T	0	22.7	#N/A	#N/A	1	28.9	7.61	0	31.5	37	26478.8	3800.5	10.1675	20.0631	I	I-A	10330.5	596.35	0.365	0.878	140.608	118.111	178	17230.5	895.559	367422	8027.06	6114.16	4482.42	744.554	242.975	2198.79	843.049	2349.69	375.224	0	77.7027	59.1856	43.3902	7.2074	2.352	21.2845	8.1608	22.7453	3.6322	0	0
6162-01	Ctrl	T	0	22.7	#N/A	#N/A	1	28.9	7.61	0	31.5	38	15520.6	3822.1	12.9644	23.7596	I	I-B	2190.5	312.52	0.2818	0.8488	80.2983	45.4053	77	35151.8	895.171	290753	1510.44	408.645	1181.26	169.371	5.9915	523.019	0	46.6169	0	0	68.9542	18.6553	53.9265	7.7321	0.2735	23.8766	0	2.1281	0	0	0
6162-01	Ctrl	T	0	22.7	#N/A	#N/A	1	28.9	7.61	0	31.5	39	20234.9	3972.9	16.6576	20.01	II	II	2037.3	323.56	0.2445	0.8	71.1597	47.3178	86	42212.7	1172.65	447825	1290.71	390.18	1004.34	211.846	0	180.916	49.5883	82.6139	0	0	63.3551	19.1522	49.2987	10.3986	0	8.8804	2.4341	4.0551	0	0	0
6162-01	Ctrl	T	0	22.7	#N/A	#N/A	1	28.9	7.61	0	31.5	40	23310.7	3973.2	13.2927	24.7537	I	I-B	1524.1	235.71	0.3447	0.7933	64.7967	43.6317	55	36086.9	1343.8	594373	774.171	229.528	739.695	105.558	38.6767	419.015	0	0	0	0	50.7958	15.0601	48.5338	6.926	2.5377	27.4929	0	0	0	0	0
6162-01	Ctrl	T	0	22.7	#N/A	#N/A	1	28.9	7.61	0	31.5	41	7617.7	3973.8	11.9673	23.6608	I	I-A	1541.2	221.15	0.396	0.8841	63.9172	40.8886	40	25953.8	472.442	91029.1	1239.37	1055.43	261.495	1.0229	0	184.628	0	438.988	35.8029	0	80.414	68.48	16.9667	0.0664	0	11.9793	0	28.4829	2.323	0	0
6162-01	Ctrl	T	0	22.7	#N/A	#N/A	1	28.9	7.61	0	31.5	42	21819.6	3984.9	12.8103	22.044	I	I-B	4487.1	387.56	0.3754	0.8814	103.592	68.473	109	24291.9	913.69	290282	3033.21	1261.64	2198.5	365.627	17.6335	583.514	222.417	452.675	0	0	67.5985	28.1171	48.996	8.1484	0.393	13.0043	4.9568	10.0884	0	0	0
6162-01	Ctrl	T	0	22.7	#N/A	#N/A	1	28.9	7.61	0	31.5	43	8952.6	3995.5	12.878	24.2966	I	I-B	1394.7	203.05	0.4251	0.8884	50.8677	39.2853	54	38718	1154.58	447829	1017.14	6.3157	1007.1	163.963	0	140.103	0	0	0	0	72.9289	0.4528	72.2085	11.7561	0	10.0453	0	0	0	0	0
6162-01	Ctrl	T	0	22.7	#N/A	#N/A	1	28.9	7.61	0	31.5	44	21435.8	4000.2	16.2602	15.7885	II	II	22267.5	1120.3	0.223	0.8049	216.351	174.532	375	16840.7	604.802	142850	16251.4	12051.7	6479.23	867.407	943.885	2658.38	3266.35	4974.12	1529.25	34.5851	72.9825	54.1225	29.0973	3.8954	4.2389	11.9384	14.6687	22.3381	6.8676	0.1553	1
6162-01	Ctrl	T	0	22.7	#N/A	#N/A	1	28.9	7.61	0	31.5	45	12705.1	4016.3	12.9337	24.2396	I	I-B	3137.6	569.42	0.1216	0.7458	87.2152	63.3248	91	29003.1	1163.59	465455	1835.5	138.103	1751.84	234.351	0	458.564	0	0	0	0	58.5	4.4016	55.8336	7.4691	0	14.6151	0	0	0	0	0
6162-01	Ctrl	T	0	22.7	#N/A	#N/A	1	28.9	7.61	0	31.5	46	7652.8	4017	11.4956	21.4875	I	I-A	8290.4	490.85	0.4324	0.9097	131.099	84.7413	169	20385	899.586	320174	6126.29	3816.41	3356.31	506.404	0	317.452	96.8871	894.683	18.4643	0	73.8963	46.0342	40.4843	6.1083	0	3.8292	1.1687	10.7918	0.2227	0	0
6162-01	Ctrl	T	0	22.7	#N/A	#N/A	1	28.9	7.61	0	31.5	47	27060.3	4048.4	11.903	23.0958	I	I-A	2139.4	436.12	0.1414	0.6429	77.2925	57.3606	69	32252	555.596	123294	1172.14	709.87	902.243	182.23	0	563.292	28.6423	144.429	28.5449	0	54.7895	33.1814	42.1735	8.518	0	26.33	1.3388	6.7511	1.3343	0	0
6162-01	Ctrl	T	0	22.7	#N/A	#N/A	1	28.9	7.61	0	31.5	48	28002.7	4095.8	11.5022	20.7444	I	I-A	27354.9	1061.6	0.305	0.906	257.888	162.005	437	15975.2	946.814	102745	20666.3	15122.7	8502.78	1143.11	0	3646.45	100.589	4875.73	146.865	4.3353	75.5487	55.2832	31.0832	4.1788	0	13.3302	0.3677	17.824	0.5369	0.0158	0
6162-01	Ctrl	T	0	22.7	#N/A	#N/A	1	28.9	7.61	0	31.5	49	15555.3	4122.2	12.1767	23.18	I	I-B	3287	432.14	0.2212	0.7835	87.1095	59.0693	113	34377.9	791.972	285422	2434.01	404.575	2104.68	204.198	0	666.482	19.1923	28.9833	34.4878	0	74.0497	12.3083	64.0304	6.2123	0	20.2763	0.5839	0.8818	1.0492	0	0
6162-01	Ctrl	T	0	22.7	#N/A	#N/A	1	28.9	7.61	0	31.5	50	17126.7	4149.8	10.7245	19.2354	I	I-A	23427.5	1040.4	0.272	0.8977	208.925	181.486	399	17031.3	827.574	253795	16810.2	10212.2	8063.11	1066.39	40.2844	3348.23	1103.9	3095.51	910.029	1.0229	71.7539	43.5905	34.4173	4.5519	0.172	14.2919	4.712	13.2131	3.8844	0.0044	0
6162-01	Ctrl	T	0	22.7	#N/A	#N/A	1	28.9	7.61	0	31.5	51	27639.1	4184.9	13.3668	24.1667	I	I-B	2067	271.47	0.3525	0.7951	70.7385	55.0201	59	28543.8	679.526	133322	1220.08	646.254	1170.99	382.045	34.9748	693.018	0	0	0	0	59.0258	31.265	56.6511	18.4829	1.692	33.5274	0	0	0	0	0
6162-01	Ctrl	T	0	22.7	#N/A	#N/A	1	28.9	7.61	0	31.5	52	21185.6	4205.2	17.6743	16.7013	II	II	8191.2	467.02	0.4719	0.9419	131.639	86.4592	170	20754	787.596	239236	6495.33	5384.25	2306.05	297.969	287.983	1152.9	859.562	2106.28	835.694	1.0717	79.2963	65.732	28.1527	3.6377	3.5157	14.0749	10.4937	25.7139	10.2023	0.0131	0
6162-01	Ctrl	T	0	22.7	#N/A	#N/A	1	28.9	7.61	0	31.5	53	16536.9	4211.1	11.76	22.1909	I	I-A	3311.7	392.42	0.2703	0.8549	83.3297	55.131	106	32007.7	1100.77	482755	2612.74	748.582	2042.24	226.508	18.6565	1268.67	76.8667	191.095	36.5335	0	78.893	22.6038	61.6666	6.8395	0.5633	38.3083	2.321	5.7702	1.1032	0	0
6162-01	Ctrl	T	0	22.7	#N/A	#N/A	1	28.9	7.61	0	31.5	54	25604.3	4218.2	12.7051	23.8923	I	I-B	1484.8	311.2	0.1927	0.732	68.1793	38.197	41	27613.1	925.073	304388	794.922	498.83	668.786	132.057	148.716	532.708	0	65.7117	5.6505	0	53.5365	33.5952	45.0415	8.8938	10.0157	35.8769	0	4.4256	0.3806	0	0
6162-01	Ctrl	T	0	22.7	#N/A	#N/A	1	28.9	7.61	0	31.5	55	7083.7	4238.9	16.2492	15.0024	II	II	126473	2422.5	0.2708	0.8744	536.096	370.618	1891	14951.8	982.49	388187	83719.1	66432.1	21556.8	3116.13	189.829	3864.37	1761.36	16027.4	1953.97	12.1779	66.1952	52.5267	17.0446	2.4639	0.1501	3.0555	1.3927	12.6726	1.545	0.0096	1
6162-01	Ctrl	T	0	22.7	#N/A	#N/A	1	28.9	7.61	0	31.5	56	11001.7	4264.3	12.1489	23.7231	I	I-A	1478.1	231.74	0.3459	0.8343	56.0896	38.7363	64	43298.8	1063.23	372177	961.564	199.852	823.107	62.8375	0	360.124	14.6134	31.1266	48.6652	8.4691	65.054	13.5209	55.6868	4.2512	0	24.364	0.9887	2.1059	3.2924	0.573	0
6162-01	Ctrl	T	0	22.7	#N/A	#N/A	1	28.9	7.61	0	31.5	57	26499.9	4266	13.2558	23.9342	I	I-B	1164.9	215.41	0.3155	0.794	54.7202	36.753	48	41205.3	608.341	146194	553.167	303.861	495.055	173.12	63.13	254.176	0	26.2068	0	0	47.4848	26.084	42.4964	14.861	5.4192	21.8189	0	2.2496	0	0	0
6162-01	Ctrl	T	0	22.7	#N/A	#N/A	1	28.9	7.61	0	31.5	58	18775.5	4273.3	12.2848	24.3358	I	I-A	1080.5	201.28	0.3351	0.8491	49.2746	33.0271	60	55529.8	897.608	341613	749.036	231.428	635.179	95.4257	5.6018	305.146	0	0	75.0643	0	69.322	21.4182	58.7848	8.8315	0.5184	28.2407	0	0	6.9471	0	0
6162-01	Ctrl	T	0	22.7	#N/A	#N/A	1	28.9	7.61	0	31.5	59	15212.8	4291.1	12.6958	23.7686	I	I-B	2885.3	350.92	0.2944	0.8462	77.255	57.9172	96	33272.1	1232.5	590119	1837.98	445.785	1453.44	221.491	0	520.455	0	14.9058	4.1405	33.2073	63.7021	15.4503	50.3744	7.6766	0	18.0383	0	0.5166	0.1435	1.1509	0
6162-01	Ctrl	T	0	22.7	#N/A	#N/A	1	28.9	7.61	0	31.5	60	26947.8	4330.8	13.6297	22.8701	I	I-B	1497.6	222.03	0.3817	0.8446	53.8778	45.4077	52	34722.2	399.399	58102	918.357	561.465	728.486	231.379	94.4509	521.894	29.9088	114.569	0	0	61.3225	37.4914	48.6441	15.4502	6.3069	34.8491	1.9971	7.6503	0	0	0
6162-01	Ctrl	T	0	22.7	#N/A	#N/A	1	28.9	7.61	0	31.5	61	18766.6	4417.5	11.6588	23.2381	I	I-A	1051.7	209.23	0.3019	0.7978	46.5794	37.9478	58	55148.8	876.482	317091	724.972	535.925	347.417	61.8148	7.94	152.808	38.823	150.322	57.8001	0	68.9347	50.9589	33.0345	5.8777	0.755	14.5299	3.6915	14.2935	5.496	0	0
6162-01	Ctrl	T	0	22.7	#N/A	#N/A	1	28.9	7.61	0	31.5	62	21277.3	4423.2	11.244	22.3023	I	I-A	2462.6	297.07	0.3507	0.8464	69.824	56.287	81	32892.1	798.339	250596	1762.77	1453.79	625.802	52.3648	9.7423	166.599	225.875	520.528	154.221	0	71.5829	59.0359	25.4127	2.1264	0.3956	6.7653	9.1724	21.1377	6.2626	0	0
6162-01	Ctrl	T	0	22.7	#N/A	#N/A	1	28.9	7.61	0	31.5	63	12640.4	4433.7	12.3962	24.3747	I	I-A	1410.7	255.14	0.2723	0.8042	56.2682	37.6301	56	39696.6	1179.4	447641	903.744	258.541	730.377	127.137	5.6505	176.579	0	0	18.2405	0	64.0642	18.3274	51.7747	9.0124	0.4006	12.5173	0	0	1.293	0	0
6162-01	Ctrl	T	0	22.7	#N/A	#N/A	1	28.9	7.61	0	31.5	64	26975.5	4462.5	12.7447	22.8401	I	I-B	1491.4	266.61	0.2637	0.7928	69.6518	35.805	54	36207.6	782.199	285476	773.245	625.041	344.507	7.7938	30.5421	176.335	47.3475	172.195	1.6688	0	51.847	41.9097	23.0996	0.5226	2.0479	11.8235	3.1747	11.5459	0.1119	0	0
6162-01	Ctrl	T	0	22.7	#N/A	#N/A	1	28.9	7.61	0	31.5	65	25589.2	4499	11.6607	23.9864	I	I-A	1292.9	190.25	0.4489	0.9149	50.011	39.2719	48	37125.8	324.212	37260.7	913.291	582.069	654.162	155.292	0	442.454	0	46.5194	63.3736	0	70.639	45.0205	50.5965	12.0112	0	34.2218	0	3.5981	4.9017	0	0
6162-01	Ctrl	T	0	22.7	#N/A	#N/A	1	28.9	7.61	0	31.5	66	18258.2	4516.9	12.9629	23.5803	I	I-B	2405	290.45	0.3582	0.9117	74.4704	50.6828	79	32848.2	750.429	208079	1767.98	586.396	1393.61	211.797	0	505.283	11.1549	104.34	0	0	73.5133	24.3826	57.9466	8.8066	0	21.0099	0.4638	4.3385	0	0	0
6162-01	Ctrl	T	0	22.7	#N/A	#N/A	1	28.9	7.61	0	31.5	67	5971.4	4533.6	11.5502	20.7081	I	I-A	56484	3100	0.0739	0.7478	348.721	295.233	1045	18500.8	1147.87	428507	35874.9	32100.2	5132.43	402.063	0	416.191	97.6665	3600.65	49.3934	9.791	63.5134	56.8305	9.0865	0.7118	0	0.7368	0.1729	6.3746	0.0874	0.0173	0
6162-01	Ctrl	T	0	22.7	#N/A	#N/A	1	28.9	7.61	0	31.5	68	25516	4595.5	10.4952	23.0497	I	I-A	1721.9	253.81	0.3359	0.8047	74.6245	44.4402	66	38329.8	622.081	165227	818.499	674.966	586.048	140.825	297.238	456.378	12.665	96.5948	97.3255	7.8913	47.5359	39.2	34.0359	8.1787	17.2627	26.505	0.7355	5.6099	5.6524	0.4583	0
6162-01	Ctrl	T	0	22.7	#N/A	#N/A	1	28.9	7.61	0	31.5	69	10591.9	4669.5	12.3567	23.5657	I	I-A	3016.2	403.45	0.2329	0.8114	83.2428	63.349	99	32822.8	658.524	173060	2151.15	337.837	1944.65	220.809	0	351.409	0	36.4362	16.2209	28.2879	71.3194	11.2007	64.4733	7.3207	0	11.6507	0	1.208	0.5378	0.9379	0
6162-01	Ctrl	T	0	22.7	#N/A	#N/A	1	28.9	7.61	0	31.5	70	10098.8	4694.7	17.3859	18.5572	II	II	2706.1	352.69	0.2734	0.835	84.7441	54.7727	92	33997.3	964.918	357620	1833.6	1189.65	998.999	134.248	43.0122	280.36	94.7925	300.651	56.895	3.9083	67.7587	43.9623	36.917	4.961	1.5895	10.3604	3.503	11.1102	2.1025	0.1444	0
6162-01	Ctrl	T	0	22.7	#N/A	#N/A	1	28.9	7.61	0	31.5	71	20375.3	4750.5	12.1655	23.6641	I	I-A	1986.7	298.4	0.2804	0.7741	73.8819	49.6722	79	39764.4	823.164	242094	1165.91	209.704	1086.41	211.65	0	272.199	11.6907	25.9632	48.3705	0	58.6844	10.5552	54.6828	10.6531	0	13.7007	0.5884	1.3068	2.4347	0	0
6162-01	Ctrl	T	0	22.7	#N/A	#N/A	1	28.9	7.61	0	31.5	72	17851.9	4774.3	11.1449	21.4568	I	I-A	6952.1	462.16	0.409	0.9192	106.628	94.0886	143	20569.3	795.345	224106	5002.47	2133.35	3350.76	501.241	27.6194	876.708	231.038	574.893	351.404	0	71.9558	30.6862	48.1975	7.2099	0.3973	12.6106	3.3233	8.2693	5.0546	0	0
6162-01	Ctrl	T	0	22.7	#N/A	#N/A	1	28.9	7.61	0	31.5	73	22287.5	4781	11.1419	21.0176	I	I-A	6853	566.33	0.2685	0.8437	116.691	91.9045	178	25974	1169.27	582671	4932.03	2456.63	3318.5	559.353	167.129	1377.32	272.882	553.703	322.08	0	71.9688	35.8474	48.4239	8.1621	2.4388	20.0979	3.9819	8.0797	4.6998	0	0
6162-01	Ctrl	T	0	22.7	#N/A	#N/A	1	28.9	7.61	0	31.5	74	26053.8	4829.8	12.8777	24.8797	I	I-B	1083.5	263.08	0.1967	0.6897	69.7944	31.9754	52	47992.6	832.292	257262	382.531	260.519	285.791	89.1909	28.9335	183.496	0	0	9.8397	38.6768	35.3039	24.0434	26.3757	8.2315	2.6703	16.9349	0	0	0.9081	3.5695	0
6162-01	Ctrl	T	0	22.7	#N/A	#N/A	1	28.9	7.61	0	31.5	75	10995.1	4862.2	13.0999	23.8221	I	I-B	2003.8	343.86	0.213	0.735	68.563	56.6034	73	36430.8	534.615	104403	1214.77	138.475	1143.06	184.617	0	255.151	12.324	27.7655	0	0	60.6233	6.9106	57.0446	9.2134	0	12.7334	0.615	1.3856	0	0	0
6162-01	Ctrl	T	0	22.7	#N/A	#N/A	1	28.9	7.61	0	31.5	76	8531.6	4865.6	12.4332	24.0566	I	I-A	2600.6	277.21	0.4253	0.854	70.4036	55.6182	86	33069.3	760.007	278797	1944.9	129.524	1869.48	284.135	6.6735	199.132	0	0	8.3297	0	74.7865	4.9805	71.8863	10.9257	0.2566	7.6572	0	0	0.3203	0	0
6162-01	Ctrl	T	0	22.7	#N/A	#N/A	1	28.9	7.61	0	31.5	77	13763.8	4867.5	16.7621	17.3877	II	II	7666.2	885.03	0.123	0.7049	143.149	108.075	179	23349.2	1329.15	584220	4627.1	2615.51	2552.73	262.555	44.4733	518.215	407.277	907.497	16.853	4.5302	60.3571	34.1174	33.2985	3.4248	0.5801	6.7597	5.3126	11.8376	0.2198	0.0591	0
6162-01	Ctrl	T	0	22.7	#N/A	#N/A	1	28.9	7.61	0	31.5	78	17305.7	4893.8	10.6439	22.3996	I	I-A	1798.1	259.99	0.3343	0.8519	69.4893	42.9407	49	27251	633.301	170447	1305.81	922.272	573.96	53.68	54.3594	332.511	138.974	280.336	30.0552	101.544	72.6221	51.2919	31.9206	2.9854	3.0232	18.4925	7.729	15.5908	1.6715	5.6473	0
6162-01	Ctrl	T	0	22.7	#N/A	#N/A	1	28.9	7.61	0	31.5	79	9084.9	4926.3	17.4179	18.4232	II	II	4972.1	459.95	0.2953	0.8748	113.17	67.8453	131	26347	843.779	239051	3561.88	1357.88	2582.97	348.873	10.6682	727.405	23.5276	332.407	67.5628	3.3611	71.6377	27.3102	51.9496	7.0167	0.2146	14.6298	0.4732	6.6855	1.3588	0.0676	0
6162-01	Ctrl	T	0	22.7	#N/A	#N/A	1	28.9	7.61	0	31.5	80	17314.9	4934.2	13.6675	23.0804	I	I-B	1647.4	278.53	0.2668	0.8239	59.2406	42.396	59	35814	469.206	71692.1	1206.05	505.349	821.433	88.0703	0	404.462	44.3274	106.532	0	61.0354	73.2103	30.6761	49.8632	5.3461	0	24.552	2.6908	6.4668	0	3.705	0
6162-01	Ctrl	T	0	22.7	#N/A	#N/A	1	28.9	7.61	0	31.5	81	28165.8	4944.5	13.8722	24.2847	I	I-B	1370.4	191.57	0.4692	0.8957	52.8887	37.6542	52	37945.1	523.02	78629.4	1020.6	473.377	1005.86	296.115	21.9202	674.313	0	0	0	0	74.4775	34.5442	73.4014	21.6087	1.5996	49.2073	0	0	0	0	0
6162-01	Ctrl	T	0	22.7	#N/A	#N/A	1	28.9	7.61	0	31.5	82	27963.9	5050.8	10.7947	21.8647	I	I-A	3993	342.1	0.4288	0.89	86.7926	71.5881	103	25795.1	766.273	197587	3094.1	1851.71	2530.12	756.051	67.7094	1469.23	49.8805	353.109	13.1034	0	77.4887	46.3742	63.3643	18.9345	1.6957	36.7955	1.2492	8.8433	0.3282	0	0
6162-01	Ctrl	T	0	22.7	#N/A	#N/A	1	28.9	7.61	0	31.5	83	24549	5094.3	10.8621	20.9045	I	I-A	5571.9	449.36	0.3468	0.8759	103.78	88.6685	136	24408.2	1282.19	617377	3658.47	2330.31	2786.96	510.836	364.751	1440.84	201.373	741.973	145.404	9.8884	65.6593	41.8224	50.0181	9.1681	6.5463	25.8589	3.6141	13.3163	2.6096	0.1775	0
6162-01	Ctrl	T	0	22.7	#N/A	#N/A	1	28.9	7.61	0	31.5	84	18785	5114.7	17.6191	18.3342	II	II	2832.7	290.89	0.4207	0.9203	78.1716	52.8538	97	34242.9	1056.38	426003	2208.72	1332.74	1337.13	161.283	7.7939	416.093	120.074	517.754	145.306	0	77.9719	47.0481	47.2031	5.6936	0.2751	14.6888	4.2388	18.2776	5.1296	0	0
6162-01	Ctrl	T	0	22.7	#N/A	#N/A	1	28.9	7.61	0	31.5	85	28356.7	5120.9	11.8655	23.6217	I	I-A	2763	506.3	0.1355	0.5844	125.38	61.6837	96	34744.8	570.215	50066	1650.15	1032.61	1495.22	503.822	110.72	1051.92	0	32.9289	116.713	0	59.7229	37.3725	54.1156	18.2345	4.0072	38.0717	0	1.1918	4.2241	0	0
6162-01	Ctrl	T	0	22.7	#N/A	#N/A	1	28.9	7.61	0	31.5	86	11520.2	5123.4	12.1844	23.95	I	I-A	1264.8	186.28	0.4581	0.9133	54.2019	32.4476	56	44275.8	731.983	250069	884.6	216.924	714.267	91.5298	0	144.478	0	24.4044	57.6744	0	69.9376	17.1503	56.4709	7.2365	0	11.4226	0	1.9294	4.5598	0	0
6162-01	Ctrl	T	0	22.7	#N/A	#N/A	1	28.9	7.61	0	31.5	87	5332.1	5139.8	12.4712	23.2452	I	I-B	9807.2	592.6	0.3509	0.8942	138.741	106.947	191	19475.5	1784.25	674707	6646.48	731.751	6095.57	603.099	0	68.925	0	6.917	0	0	67.7716	7.4614	62.1542	6.1496	0	0.7028	0	0.0705	0	0	0
6162-01	Ctrl	T	0	22.7	#N/A	#N/A	1	28.9	7.61	0	31.5	88	20066.9	5141.5	10.5908	22.5106	I	I-A	1644.4	226.89	0.4014	0.8323	61.737	40.0788	66	40136.2	1030.1	390489	1213.4	1123.17	272.638	56.0669	19.9717	26.1093	423.351	479.028	114.131	1.7049	73.7899	68.3029	16.5798	3.4096	1.2145	1.5878	25.745	29.1309	6.9406	0.1037	0
6162-01	Ctrl	T	0	22.7	#N/A	#N/A	1	28.9	7.61	0	31.5	89	8506	5159.4	12.9929	24.2042	I	I-B	1203.8	206.14	0.356	0.8054	60.7819	31.8368	58	48180.8	865.803	303016	860.975	124.701	786.537	83.5401	6.8683	134.444	0	29.2756	0	3.4439	71.524	10.3593	65.3401	6.9399	0.5706	11.1687	0	2.432	0	0.2861	0
6162-01	Ctrl	T	0	22.7	#N/A	#N/A	1	28.9	7.61	0	31.5	90	11022	5209.8	12.1898	23.1744	I	I-B	1605.1	321.35	0.1953	0.7607	63.7519	45.2376	60	37380.8	489.258	105350	1092.45	632.749	675.814	106.728	6.3329	281.524	13.8341	195.723	7.3554	0	68.0596	39.4202	42.1031	6.6491	0.3945	17.5389	0.8619	12.1935	0.4582	0	0
6162-01	Ctrl	T	0	22.7	#N/A	#N/A	1	28.9	7.61	0	31.5	91	11382	5215.9	11.2822	23.4701	I	I-A	1688.5	243.22	0.3587	0.8836	62.7249	41.0646	66	39087.9	392.062	58924.6	1086.56	466.946	812.68	120.95	8.3296	169.272	16.6593	80.5702	61.5228	0	64.3492	27.6539	48.1294	7.163	0.4933	10.0248	0.9866	4.7716	3.6436	0	0
6162-01	Ctrl	T	0	22.7	#N/A	#N/A	1	28.9	7.61	0	31.5	92	28262.9	5268.7	10.7461	22.721	I	I-A	2397.8	294.86	0.3466	0.8536	78.7458	43.6434	71	29610.5	346.185	39307.8	1856.88	1293.97	1328.09	348.384	13.152	689.705	39.9921	415.997	20.6537	0	77.4419	53.9655	55.3886	14.5295	0.5485	28.7644	1.6679	17.3493	0.8614	0	0
6162-01	Ctrl	T	0	22.7	#N/A	#N/A	1	28.9	7.61	0	31.5	93	9886	5299.1	11.7008	22.8351	I	I-A	2103.4	243.66	0.4452	0.9003	63.1754	52.4172	77	36607.4	575.964	145870	1487.16	1237.31	512.064	23.8199	0	116.372	80.6174	457.354	37.2643	1.0385	70.704	58.8253	24.345	1.1325	0	5.5327	3.8328	21.744	1.7717	0.0494	0
6162-01	Ctrl	T	0	22.7	#N/A	#N/A	1	28.9	7.61	0	31.5	94	6815.6	5304.9	12.467	23.1151	I	I-B	5041	484.23	0.2702	0.8209	99.1152	84.5904	117	23209.7	1163.5	459789	3182.12	1856.87	1594.89	108.626	0	71.901	0	294.217	0	0	63.1254	36.8356	31.6386	2.1549	0	1.4263	0	5.8365	0	0	0
6162-01	Ctrl	T	0	22.7	#N/A	#N/A	1	28.9	7.61	0	31.5	95	10468.2	5328.2	11.2393	21.8247	I	I-A	5888.2	465.69	0.3412	0.8668	109.534	79.2321	156	26493.7	769.993	197708	3990.64	846.238	3593.49	745.579	48.614	1012.27	43.2071	172.292	26.6939	0	67.773	14.3717	61.0282	12.6622	0.8256	17.1914	0.7338	2.926	0.4533	0	0
6162-01	Ctrl	T	0	22.7	#N/A	#N/A	1	28.9	7.61	0	31.5	96	21045.3	5338.6	13.0333	24.3811	I	I-B	1500.7	229.53	0.3579	0.8262	67.4665	38.7034	61	40647.7	967.359	371321	915.629	127.819	902.97	108.188	7.5988	203.273	0	0	0	0	61.0134	8.5173	60.1698	7.2092	0.5063	13.5452	0	0	0	0	0
6162-01	Ctrl	T	0	22.7	#N/A	#N/A	1	28.9	7.61	0	31.5	97	13652	5353.5	16.3599	15.3508	II	II	35963.7	1494.2	0.2024	0.8818	276.817	201.671	573	15932.7	1186.09	528616	24808.6	17122.3	10450	1520.82	456.863	3965.75	2724.48	6466.84	1627.5	26.4016	68.9823	47.61	29.057	4.2288	1.2703	11.0271	7.5757	17.9816	4.5254	0.0734	1
6162-01	Ctrl	T	0	22.7	#N/A	#N/A	1	28.9	7.61	0	31.5	98	28191.9	5411.9	13.6107	23.881	I	I-B	2062.4	243.24	0.438	0.864	66.9649	46.8965	58	28122.6	691.348	205660	1578.88	687.172	1524.77	552.484	70.1943	756.879	0	31.0292	0	5.1634	76.5541	33.3184	73.9304	26.7878	3.4035	36.6982	0	1.5045	0	0.2504	0
6162-01	Ctrl	T	0	22.7	#N/A	#N/A	1	28.9	7.61	0	31.5	99	12158.8	5444.2	11.3935	21.2686	I	I-A	5404.9	509.85	0.2613	0.8452	112.024	86.657	147	27197.5	1088.74	569628	3625.84	2612.59	1694.07	243.85	33.1725	572.329	212.09	861.022	328.754	0	67.0839	48.3372	31.343	4.5116	0.6137	10.589	3.924	15.9303	6.0825	0	0
6162-01	Ctrl	T	0	22.7	#N/A	#N/A	1	28.9	7.61	0	31.5	100	17347.4	5464.9	11.2933	21.3684	I	I-A	5162.6	448.31	0.3228	0.8555	105.229	73.1481	120	23244.1	711.474	186073	3620.04	2579.35	1585.12	177.213	12.6163	394.235	475.433	941.934	136.002	0	70.12	49.9618	30.7037	3.4326	0.2444	7.6363	9.2091	18.2452	2.6344	0	0
6162-01	Ctrl	T	0	22.7	#N/A	#N/A	1	28.9	7.61	0	31.5	101	21894.1	5484.1	15.9525	14.8838	II	II	96749.7	2151.6	0.2626	0.9271	404.087	342.276	1339	13839.8	964.884	403393	70727.3	53600.7	23563.7	3596.85	13044.2	6048.45	25040.8	23285.7	6760.89	128.063	73.1034	55.4014	24.3553	3.7177	13.4825	6.2516	25.8821	24.068	6.988	0.1324	3
6162-01	Ctrl	T	0	22.7	#N/A	#N/A	1	28.9	7.61	0	31.5	102	9932.7	5490.1	12.9479	23.0833	I	I-B	1307.2	221.59	0.3345	0.8408	54.4731	40.4648	59	45134.6	1174.36	557050	909.394	875.908	89.5316	6.7222	0	7.2579	86.8038	384.236	1.4126	0	69.567	67.0054	6.849	0.5142	0	0.5552	6.6403	29.3934	0.1081	0	0
6162-01	Ctrl	T	0	22.7	#N/A	#N/A	1	28.9	7.61	0	31.5	103	25392.9	5514.5	11.5669	21.8023	I	I-A	5309.1	543.38	0.226	0.868	105.951	74.6236	111	20907.5	1148.87	552882	3572.6	2117.69	2560.01	425.106	29.9575	1084.27	44.912	482	34.9748	0	67.2918	39.8879	48.2192	8.0071	0.5643	20.4228	0.8459	9.0787	0.6588	0	0
6162-01	Ctrl	T	0	22.7	#N/A	#N/A	1	28.9	7.61	0	31.5	104	23868.6	5517.7	12.8544	23.1927	I	I-B	1435.4	242.78	0.306	0.8157	58.0915	38.8171	56	39013.5	1345.91	649367	874.224	490.223	561.545	152.711	0	280.334	92.6979	195.625	0	0	60.9034	34.1517	39.1204	10.6387	0	19.5297	6.4579	13.6283	0	0	0
6162-01	Ctrl	T	0	22.7	#N/A	#N/A	1	28.9	7.61	0	31.5	105	8153.1	5524.9	16.7016	18.411	II	II	1997.4	308.99	0.2629	0.7725	85.8145	38.1926	65	32542.3	1039.15	334446	1176.82	856.177	783.733	38.9202	337.813	291.657	324.37	120.561	574.206	526.966	58.9172	42.8643	39.2374	1.9485	16.9125	14.6017	16.2395	6.0358	28.7475	26.3824	1
6162-01	Ctrl	T	0	22.7	#N/A	#N/A	1	28.9	7.61	0	31.5	106	16904.5	5554.1	11.9531	23.5267	I	I-A	1234.7	226.45	0.3026	0.8418	50.7366	39.5059	55	44545.2	1024.04	401401	913.534	449.358	611.941	61.7661	5.8454	211.164	9.3526	93.4286	104.204	0	73.9861	36.393	49.5604	5.0024	0.4734	17.102	0.7575	7.5667	8.4393	0	0
6162-01	Ctrl	T	0	22.7	#N/A	#N/A	1	28.9	7.61	0	31.5	107	26998.3	5644.6	13.7943	24.8556	I	I-B	1938.1	233.07	0.4484	0.8749	59.7216	50.8461	47	24250.6	1232.52	491287	1414.43	708.995	1344.26	291.246	80.7142	1020.89	0	0	0	0	72.9793	36.5814	69.3587	15.0271	4.1645	52.6742	0	0	0	0	0
6162-01	Ctrl	T	0	22.7	#N/A	#N/A	1	28.9	7.61	0	31.5	108	15363.9	5652.1	11.4831	21.1664	I	I-A	7182.1	594.14	0.2557	0.8731	140.724	80.6422	160	22277.6	1200.34	460043	5226.3	2846.05	2878.39	384.285	10.1807	651.028	312.776	991.423	241.56	0	72.7688	39.6273	40.0774	5.3506	0.1418	9.0646	4.355	13.8042	3.3634	0	0
6162-01	Ctrl	T	0	22.7	#N/A	#N/A	1	28.9	7.61	0	31.5	109	14827.4	5693.1	11.5021	21.26	I	I-A	7875	547.35	0.3303	0.88	131.941	94.0952	160	20317.5	1083.72	389875	5506.44	3191.85	2930.82	329.679	0	746.162	324.711	1263.72	303.959	1.6562	69.9227	40.5312	37.2167	4.1864	0	9.475	4.1233	16.0472	3.8598	0.021	0
6162-01	Ctrl	T	0	22.7	#N/A	#N/A	1	28.9	7.61	0	31.5	110	18091.4	5700.3	11.9544	23.192	I	I-A	2329.5	265.73	0.4146	0.8959	76.6481	47.0233	81	34771.4	1073.23	457017	1807.83	538.297	1603.96	237.565	5.407	583.372	39.6511	145.16	44.4736	0	77.6049	23.1076	68.8533	10.198	0.2321	25.0425	1.7021	6.2313	1.9091	0	0
6162-01	Ctrl	T	0	22.7	#N/A	#N/A	1	28.9	7.61	0	31.5	111	11467.2	5726.5	11.5266	21.2413	I	I-A	7556.3	547.35	0.3169	0.8679	124.131	94.0985	181	23953.5	833.483	278918	5372.04	2621.1	3476.45	601.246	0	818.84	202.543	789.71	329.728	0	71.0934	34.6875	46.0072	7.9569	0	10.8365	2.6805	10.451	4.3636	0	0
6162-01	Ctrl	T	0	22.7	#N/A	#N/A	1	28.9	7.61	0	31.5	112	27062.1	5731.9	12.7518	24.7115	I	I-B	1325	252.49	0.2612	0.743	57.2594	42.5782	48	36226.4	1057.77	347515	826.244	395.293	780.165	190.365	47.5902	570.623	0	0	5.3583	0	62.3603	29.8345	58.8826	14.3677	3.5918	43.0675	0	0	0.4044	0	0
6162-01	Ctrl	T	0	22.7	#N/A	#N/A	1	28.9	7.61	0	31.5	113	20571.7	5760.5	15.9229	14.9458	II	II	74306.7	1842.7	0.275	0.9086	485.53	226.62	1201	16162.7	855.54	330391	55020	42043.3	20376.6	2588.72	4114.66	3946.56	15735.1	17083.8	4017.96	78.3635	74.0445	56.5807	27.4222	3.4838	5.5374	5.3112	21.1759	22.991	5.4073	0.1055	6
6162-01	Ctrl	T	0	22.7	#N/A	#N/A	1	28.9	7.61	0	31.5	114	17842.5	5800.3	17.0945	17.9426	II	II	4848.3	486.88	0.257	0.8728	111.618	66.0761	131	27019.8	672.164	168460	3786.68	1335.61	3023.43	499.536	20.8485	796.97	168.152	381.461	222.514	1.8997	78.1025	27.5478	62.36	10.3032	0.43	16.438	3.4682	7.8678	4.5895	0.0392	1
6162-01	Ctrl	T	0	22.7	#N/A	#N/A	1	28.9	7.61	0	31.5	115	28697.5	5801.8	16.9904	24.716	III	III-A	1468.5	226	0.3613	0.8591	60.5385	43.9224	56	38134.2	1540.99	220659	1048.76	512.878	504.255	230.746	8.5245	242.437	0	0	29.032	541.073	71.4191	34.9263	34.3391	15.7135	0.5805	16.5097	0	0	1.977	36.8464	0
6162-01	Ctrl	T	0	22.7	#N/A	#N/A	1	28.9	7.61	0	31.5	116	6729.4	5810.1	12.5176	23.0547	I	I-B	8307.5	753.05	0.1841	0.7577	152.458	87.2144	178	21426.4	1031.23	390634	5861.4	1803	4619.98	390.716	0	183.952	0	164.887	0	0	70.5556	21.7033	55.6122	4.7032	0	2.2143	0	1.9848	0	0	0
6162-01	Ctrl	T	0	22.7	#N/A	#N/A	1	28.9	7.61	0	31.5	117	8073.9	5865.7	11.3481	21.3854	I	I-A	8870.1	486	0.4719	0.9292	119.057	106.768	203	22885.9	879.669	235290	6914.78	4162.86	3655.4	472.209	0	562.268	94.3054	1381.26	285.743	8.0374	77.9564	46.9316	41.2105	5.3236	0	6.3389	1.0632	15.5722	3.2214	0.0906	0
6162-01	Ctrl	T	0	22.7	#N/A	#N/A	1	28.9	7.61	0	31.5	118	13923.5	5902.8	16.9126	16.6251	II	II	18885	1149.5	0.1796	0.8488	202.439	140.909	358	18956.8	1244.59	500484	13590.8	9345.8	5508.71	626.674	20.5562	806.818	835.233	3955.22	620.34	0	71.966	49.4879	29.1697	3.3184	0.1088	4.2723	4.4227	20.9437	3.2848	0	0
6162-01	Ctrl	T	0	22.7	#N/A	#N/A	1	28.9	7.61	0	31.5	119	22434.9	5938.4	16.0615	15.4852	II	II	28542.5	1577.5	0.1441	0.7414	338.917	151.628	513	17973.2	1021.8	439311	21525.3	12419.4	13606.4	1992.49	1580.1	3293.63	4204.67	4198.39	2014.86	30.7856	75.4149	43.5119	47.6708	6.9808	5.536	11.5394	14.7313	14.7093	7.0591	0.1079	1
6162-01	Ctrl	T	0	22.7	#N/A	#N/A	1	28.9	7.61	0	31.5	120	15893.1	6085.9	17.4455	18.3753	II	II	4080.5	426.85	0.2814	0.836	99.3996	66.2843	112	27447.6	1125.14	496493	2934.09	1104.27	2147.59	266.549	14.4186	326.693	82.2736	387.742	66.5398	0	71.9049	27.0622	52.6305	6.5323	0.3534	8.0062	2.0163	9.5023	1.6307	0	1
6162-01	Ctrl	T	0	22.7	#N/A	#N/A	1	28.9	7.61	0	31.5	121	20118.3	6105.1	17.0658	20.8494	II	II	1266.5	245.43	0.2642	0.7937	55.2067	42.7758	63	49743.4	1548.85	807411	803.641	95.7508	800.264	247.503	7.1606	130.303	0	0	0	0	63.4538	7.5603	63.1872	19.5423	0.5654	10.2885	0	0	0	0	0
6162-01	Ctrl	T	0	22.7	#N/A	#N/A	1	28.9	7.61	0	31.5	122	27548.9	6251.1	11.0186	20.8343	I	I-A	7661.6	535.43	0.3358	0.8826	146.3	71.3435	165	21536	998.532	364240	6163.51	4238.95	4404.54	1037.99	96.4463	2981.78	229.382	1178.87	204.393	0	80.447	55.3273	57.4886	13.548	1.2588	38.9186	2.9939	15.3867	2.6678	0	0
6162-01	Ctrl	T	0	22.7	#N/A	#N/A	1	28.9	7.61	0	31.5	123	24549	6298.9	12.9992	23.3747	I	I-B	1009.5	188.04	0.3588	0.8744	57.0841	27.4774	54	53491.8	943.895	364878	635.343	508.157	284.016	7.1119	0	135.272	26.9861	178.868	0	0	62.9367	50.3377	28.1344	0.7045	0	13.3999	2.6732	17.7186	0	0	0
6162-01	Ctrl	T	0	22.7	#N/A	#N/A	1	28.9	7.61	0	31.5	124	6545.7	6427.9	11.8603	22.5004	I	I-A	3279	331.94	0.374	0.877	85.5792	52.1551	101	30802.1	1554.69	842553	2331.62	1686.64	873.26	106.337	0	6.4786	85.1963	537.969	62.3507	0	71.1075	51.4374	26.6318	3.243	0	0.1976	2.5982	16.4064	1.9015	0	0
6162-01	Ctrl	T	0	22.7	#N/A	#N/A	1	28.9	7.61	0	31.5	125	4795.8	6430	12.1604	23.0912	I	I-B	8057.5	550.88	0.3336	0.8843	123.549	95.9883	171	21222.5	1535.48	877542	5375.75	334.696	5217.1	679.281	0	3.4098	8.4271	27.6194	18.9	0	66.7177	4.1539	64.7487	8.4305	0	0.0423	0.1046	0.3428	0.2346	0	0
6162-01	Ctrl	T	0	22.7	#N/A	#N/A	1	28.9	7.61	0	31.5	126	11090.5	6434.1	12.2094	23.3256	I	I-B	4184.6	449.8	0.2599	0.8253	106.249	64.7416	119	28437.6	1193.83	543430	2489.69	220.29	2381.5	185.882	0	338.934	0	9.6936	46.0321	0	59.4964	5.2643	56.9109	4.4421	0	8.0996	0	0.2316	1.1	0	0
6162-01	Ctrl	T	0	22.7	#N/A	#N/A	1	28.9	7.61	0	31.5	127	7635.7	6440.1	12.2056	23.7202	I	I-A	2373.4	275.44	0.3931	0.9131	62.3582	56.8071	68	28650.9	790.39	252665	1811.43	316.256	1623.45	244.873	0	33.6596	0	78.0357	14.2237	0	76.3233	13.3252	68.4028	10.3175	0	1.4182	0	3.288	0.5993	0	0
6162-01	Ctrl	T	0	22.7	#N/A	#N/A	1	28.9	7.61	0	31.5	128	8115	6486.7	13.0341	23.6004	I	I-B	2670.5	274.12	0.4466	0.9055	73.2798	54.4023	78	29208	541.964	141196	1784.93	961.398	931.082	113.741	0	14.9544	24.5993	197.281	0	0	66.8387	36.0006	34.8654	4.2591	0	0.56	0.9211	7.3874	0	0	0
6162-01	Ctrl	T	0	22.7	#N/A	#N/A	1	28.9	7.61	0	31.5	129	17498.2	6505.7	11.2745	21.093	I	I-A	5478	520.87	0.2537	0.8234	106.445	87.1204	158	28842.6	998.675	367911	4064.14	2553.54	2299.12	296.652	29.1294	354.44	602.755	960.881	165.716	17.4387	74.1897	46.614	41.9697	5.4153	0.5317	6.4702	11.0031	17.5406	3.0251	0.3183	0
6162-01	Ctrl	T	0	22.7	#N/A	#N/A	1	28.9	7.61	0	31.5	130	15483.1	6510.9	11.6571	23.2884	I	I-A	1031.7	208.79	0.2974	0.7903	61.0118	31.3787	66	63972.1	950.73	318433	722.196	647.966	146.378	29.032	0	69.8522	117.431	191.68	117.784	3.0201	70	62.8052	14.1879	2.814	0	6.7705	11.3822	18.5789	11.4164	0.2927	0
6162-01	Ctrl	T	0	22.7	#N/A	#N/A	1	28.9	7.61	0	31.5	131	23050.3	6535.3	17.4139	18.3185	II	II	3682.1	376.97	0.3256	0.8509	79.9481	71.0139	100	27158.4	983.615	420433	2552.87	977.527	2344.68	536.459	159.53	645.816	148.57	168.103	45.5939	1.2178	69.3319	26.5481	63.6777	14.5694	4.3326	17.5394	4.0349	4.5654	1.2383	0.0331	2
6162-01	Ctrl	T	0	22.7	#N/A	#N/A	1	28.9	7.61	0	31.5	132	2555.3	6548.2	11.5471	20.7698	I	I-A	74948.8	1830.1	0.2812	0.9272	348.644	309.771	1148	15317.1	1606.53	694088	52259.3	33588.9	23658.5	2221.48	0	366.018	0	606.117	404.548	11.9343	69.7268	44.8158	31.5662	2.964	0	0.4884	0	0.8087	0.5398	0.0159	0
6162-01	Ctrl	T	0	22.7	#N/A	#N/A	1	28.9	7.61	0	31.5	133	8565.9	6633.4	11.9982	23.465	I	I-A	2315.1	252.49	0.4563	0.9174	71.9364	50.2323	76	32828	1109.49	511275	1713.72	550.154	1405.93	181.206	9.9372	156.559	8.3784	86.0244	43.2071	2.6304	74.0247	23.7642	60.7298	7.8273	0.4292	6.7626	0.3619	3.7159	1.8663	0.1136	0
6162-01	Ctrl	T	0	22.7	#N/A	#N/A	1	28.9	7.61	0	31.5	134	15213.9	6667.3	17.7345	19.8475	II	II	2498	356.66	0.2468	0.783	80.2926	59.8955	86	34427.5	1213.01	535677	1401.62	304.414	1316.14	391.64	12.0317	232.792	0	12.8111	67.9525	0	56.1094	12.1862	52.6872	15.678	0.4817	9.3191	0	0.5128	2.7203	0	1
6162-01	Ctrl	T	0	22.7	#N/A	#N/A	1	28.9	7.61	0	31.5	135	21650.3	6683.6	11.5398	25.2211	I	I-A	1139.4	188.48	0.403	0.8743	49.6988	33.8329	53	46515.7	1158.3	431543	702.273	432.044	497.551	140.436	71.8981	161.917	0	0	181.109	1.6075	61.6375	37.9199	43.6694	12.3259	6.3104	14.2112	0	0	15.8957	0.1411	0
6162-01	Ctrl	T	0	22.7	#N/A	#N/A	1	28.9	7.61	0	31.5	136	22297.3	6751.1	10.4073	20.8524	I	I-A	4743	385.35	0.4014	0.8998	92.5377	76.5426	124	26143.8	595.642	151891	3622.43	2180.23	2479	336.547	193.286	599.443	489.404	605.434	506.453	15.9774	76.3736	45.967	52.2662	7.0956	4.0752	12.6384	10.3184	12.7647	10.6778	0.3369	0
6162-01	Ctrl	T	0	22.7	#N/A	#N/A	1	28.9	7.61	0	31.5	137	27464.5	6757.7	9.83744	20.7547	I	I-A	6552.5	447.59	0.411	0.9039	113.073	83.3457	137	20908.1	1239.82	756810	5023.95	3724.33	3151.09	681.132	101.222	1774.56	338.837	1304.25	191.68	0	76.6727	56.8386	48.0902	10.395	1.5448	27.0823	5.1711	19.9047	2.9253	0	0
6162-01	Ctrl	T	0	22.7	#N/A	#N/A	1	28.9	7.61	0	31.5	138	1802.8	6760.4	13.143	24.0871	I	I-B	3207.6	388	0.2677	0.7929	93.7431	59.2402	109	33981.8	547.306	114750	2552.77	200.833	2449.52	440.887	0	0	0	0	0	0	79.5863	6.2613	76.3672	13.7453	0	0	0	0	0	0	0
6162-01	Ctrl	T	0	22.7	#N/A	#N/A	1	28.9	7.61	0	31.5	139	12383.1	6792.4	11.8802	22.4794	I	I-A	4833.7	380.06	0.4205	0.9099	105.169	71.0679	130	26894.5	1453.63	681222	3404.44	1001.84	2619.83	207.412	0	297.773	33.3186	220.03	220.614	0	70.4309	20.726	54.1988	4.2909	0	6.1603	0.6893	4.552	4.564	0	0
6162-01	Ctrl	T	0	22.7	#N/A	#N/A	1	28.9	7.61	0	31.5	140	25238.6	6814.3	9.72262	20.9086	I	I-A	5338.8	383.15	0.457	0.9276	99.4585	78.7407	151	28283.5	1602.01	792531	4223.72	3510.32	1791.13	229.235	63.13	460.566	736.566	1556.67	52.3161	0	79.1141	65.7515	33.5495	4.2938	1.1825	8.6268	13.7965	29.1579	0.9799	0	0
6162-01	Ctrl	T	0	22.7	#N/A	#N/A	1	28.9	7.61	0	31.5	141	18020.9	6822.3	11.6734	23.4968	I	I-A	1365.5	219.82	0.3551	0.8175	57.4143	36.4633	46	33687.3	672.155	134169	977.59	381.253	720.21	94.5489	0	46.6169	59.3793	105.022	115.092	0	71.5932	27.9208	52.7441	6.9242	0	3.414	4.3486	7.6912	8.4287	0	0
6162-01	Ctrl	T	0	22.7	#N/A	#N/A	1	28.9	7.61	0	31.5	142	24661.1	6883.4	17.3543	19.8382	II	II	10664.3	1034.7	0.1252	0.7123	176.812	112.115	224	21004.7	492.038	104263	3418.47	1964.92	3010.35	339.909	673.73	1365.14	0	0	108.383	1.5101	32.0553	18.4252	28.2283	3.1873	6.3176	12.801	0	0	1.0163	0.0142	3
6162-01	Ctrl	T	0	22.7	#N/A	#N/A	1	28.9	7.61	0	31.5	143	24008.4	6908.4	10.8898	20.6204	I	I-A	8573.9	572.51	0.3287	0.8918	143.393	88.0649	204	23793.1	950.355	366570	5500.06	2695.83	4239.18	549.705	110.379	1158.07	474.742	811.047	47.1532	64.1043	64.1489	31.4423	49.4428	6.4114	1.2874	13.5069	5.5371	9.4595	0.55	0.7477	0
6162-01	Ctrl	T	0	22.7	#N/A	#N/A	1	28.9	7.61	0	31.5	144	17989.2	6930.9	11.4395	21.1821	I	I-A	7245	597.67	0.2549	0.8492	147.907	75.9516	193	26639.1	748.458	214039	5127.76	2466.97	3290.36	366.944	16.9033	468.872	490.086	936.429	219.396	0	70.776	34.0505	45.4153	5.0648	0.2333	6.4716	6.7644	12.9251	3.0282	0	0
6162-01	Ctrl	T	0	22.7	#N/A	#N/A	1	28.9	7.61	0	31.5	145	22617.7	6935.9	11.2274	20.1782	I	I-A	7204.6	595.91	0.255	0.8448	124.132	91.2809	170	23596	623.652	183451	5131.41	2525.48	3773.14	737.249	297.723	651.516	720.588	788.541	587.85	75.5515	71.2239	35.0537	52.3711	10.233	4.1324	9.043	10.0018	10.9449	8.1594	1.0487	0
6162-01	Ctrl	T	0	22.7	#N/A	#N/A	1	28.9	7.61	0	31.5	146	21826.5	6959.6	16.9031	15.9214	II	II	15186.1	746.43	0.3425	0.8954	163.506	137.748	319	21006.1	767.319	184378	11945	8610.75	6976.42	1260.07	1251.88	2208.63	3274.33	3080.8	1403.47	80.3739	78.6573	56.7015	45.9395	8.2975	8.2436	14.5437	21.5614	20.287	9.2418	0.5293	1
6162-01	Ctrl	T	0	22.7	#N/A	#N/A	1	28.9	7.61	0	31.5	147	25037.7	6966.1	12.5326	21.8959	I	I-B	5858.2	448.03	0.3667	0.8854	121.513	74.761	148	25263.7	959.596	274118	4082.17	1799.81	3352.73	305.713	58.6477	919.526	147.888	416.239	3.0201	1.7049	69.6825	30.7228	57.2311	5.2185	1.0011	15.6963	2.5244	7.1052	0.0516	0.0291	0
6162-01	Ctrl	T	0	22.7	#N/A	#N/A	1	28.9	7.61	0	31.5	148	1401.6	7045.7	12.4658	24.1707	I	I-A	2358.4	268.38	0.4115	0.8938	71.9868	47.1725	87	36889.4	904.929	254489	1906.71	39.3589	1904.32	753.079	0	1.1204	0	0	26.9861	0	80.8472	1.6689	80.7459	31.9316	0	0.0475	0	0	1.1442	0	0
6162-01	Ctrl	T	0	22.7	#N/A	#N/A	1	28.9	7.61	0	31.5	149	28846.4	7056.5	13.3426	24.2033	I	I-B	1781.1	244.1	0.3756	0.8538	68.7538	44.2401	73	40985.9	1225.83	304227	1392.22	610.889	1391.43	691.459	28.2039	809.828	0	0	0	0	78.167	34.2987	78.1228	38.8223	1.5835	45.4682	0	0	0	0	0
6162-01	Ctrl	T	0	22.7	#N/A	#N/A	1	28.9	7.61	0	31.5	150	7972	7058.9	11.432	21.1575	I	I-A	9573.9	673.6	0.2652	0.8615	160.45	98.3275	229	23919.2	638.911	159523	6957.55	4684.07	3213.56	357.202	8.5732	439.935	186.225	1510.35	84.4174	0	72.6718	48.9252	33.5657	3.731	0.0895	4.5951	1.9451	15.7756	0.8817	0	0
6162-01	Ctrl	T	0	22.7	#N/A	#N/A	1	28.9	7.61	0	31.5	151	7483.3	7062	11.2725	21.4425	I	I-A	9527.7	516.9	0.4481	0.9222	142.089	99.6352	206	21621.2	725.867	240903	7461.38	4631.44	4195.73	596.472	18.8513	294.899	47.4937	1271.42	95.377	1.0229	78.3127	48.6104	44.0373	6.2604	0.1979	3.0952	0.4985	13.3445	1.0011	0.0107	0
6162-01	Ctrl	T	0	22.7	#N/A	#N/A	1	28.9	7.61	0	31.5	152	18427	7068.5	17.8485	20.1363	II	II	1483.1	240.57	0.322	0.7972	61.0766	42.3755	61	41130.1	1179.28	596294	1074.38	343.659	957.578	130.45	93.0406	107.506	0	0	124.353	0	72.4406	23.1714	64.5652	8.7956	6.2733	7.2487	0	0	8.3846	0	0
6162-01	Ctrl	T	0	22.7	#N/A	#N/A	1	28.9	7.61	0	31.5	153	1986.3	7079.1	11.7152	21.4115	I	I-A	24792.2	1365.7	0.167	0.7842	267.46	163.776	425	17142.5	929.77	424360	16385.5	7212.63	10669.6	1280.38	0	55.9695	0	65.3708	16.2209	2.0459	66.0914	29.0924	43.0361	5.1645	0	0.2258	0	0.2637	0.0654	0.0083	0
6162-01	Ctrl	T	0	22.7	#N/A	#N/A	1	28.9	7.61	0	31.5	154	13320	7106.6	11.8918	22.8855	I	I-A	1656.4	320.91	0.2021	0.714	67.0588	51.6195	64	38638	880.481	316948	1159.82	815.32	439.855	82.9556	0	76.19	168.444	360.269	37.8975	0	70.0212	49.2229	26.5551	5.0082	0	4.5998	10.1694	21.7503	2.288	0	0
6162-01	Ctrl	T	0	22.7	#N/A	#N/A	1	28.9	7.61	0	31.5	155	13447.8	7114.5	11.8838	22.4785	I	I-A	3708.5	388	0.3096	0.8388	90.5143	61.8696	105	28313.3	1379.55	767227	2816.06	1268.93	1875.6	324.71	0	177.546	93.0392	378.73	93.6721	0	75.9352	34.2168	50.5756	8.7558	0	4.7875	2.5088	10.2125	2.5259	0	0
6162-01	Ctrl	T	0	22.7	#N/A	#N/A	1	28.9	7.61	0	31.5	156	24725.7	7119.4	13.4103	23.1838	I	I-B	2649.3	297.51	0.3761	0.8897	72.5324	53.9013	75	28309.4	756.959	151305	1760.29	505.048	1565.3	236.542	72.3365	483.364	10.8139	50.9522	0	0	66.443	19.0633	59.083	8.9284	2.7304	18.2448	0.4082	1.9232	0	0	0
6162-01	Ctrl	T	0	22.7	#N/A	#N/A	1	28.9	7.61	0	31.5	157	10363.7	7140.8	12.9252	24.3479	I	I-B	1255.2	238.86	0.2765	0.8099	58.2497	38.1826	56	44614.4	1312.28	588524	871.984	31.4708	862.762	137.902	6.6735	31.011	0	0	0	0	69.4699	2.5072	68.7352	10.9865	0.5317	2.4706	0	0	0	0	0
6162-01	Ctrl	T	0	22.7	#N/A	#N/A	1	28.9	7.61	0	31.5	158	4645.9	7146.3	12.8658	23.7808	I	I-B	3316.6	303.25	0.4532	0.9152	76.5487	62.8938	75	22613.5	1470.39	744136	2786.15	390.4	2513.75	567.148	0	35.7542	0	14.2237	0	0	84.0058	11.771	75.7927	17.1002	0	1.078	0	0.4289	0	0	0
6162-01	Ctrl	T	0	22.7	#N/A	#N/A	1	28.9	7.61	0	31.5	159	27846.8	7151.4	9.67981	21.08	I	I-A	5286.3	378.73	0.4631	0.9233	98.9277	78.1365	116	21943.5	899.84	280098	4212.42	2834.71	3176.35	663.451	223.098	1826.24	221.151	587.216	199.035	0	79.6861	53.624	60.0868	12.5505	4.2203	34.5469	4.1835	11.1083	3.7651	0	0
6162-01	Ctrl	T	0	22.7	#N/A	#N/A	1	28.9	7.61	0	31.5	160	22202.4	7171.4	17.4465	17.8636	II	II	5037.6	418.02	0.3623	0.8724	101.862	78.5806	139	27592.5	770.85	249089	3970.57	1911.55	2768.09	507.475	43.548	651.662	654.438	801.057	191.631	4.8224	78.818	37.9454	54.9482	10.0737	0.8645	12.9359	12.991	15.9014	3.804	0.0957	0
6162-01	Ctrl	T	0	22.7	#N/A	#N/A	1	28.9	7.61	0	31.5	161	3451.8	7211.9	12.2573	23.9531	I	I-A	1124.3	188.04	0.3995	0.8777	48.2957	35.2882	46	40914.3	1358.87	570377	776.412	260.275	598.798	142.723	0	17.9745	0	23.8199	56.0182	0	69.0598	23.1508	53.2615	12.6949	0	1.5988	0	2.1187	4.9827	0	0
6162-01	Ctrl	T	0	22.7	#N/A	#N/A	1	28.9	7.61	0	31.5	162	8361.1	7343.7	10.4284	21.1159	I	I-A	5390.7	387.12	0.452	0.9264	101.576	73.2643	142	26341.7	697.6	214175	3933.11	2253.91	2388.04	283.695	84.7092	292.999	138.048	550.827	49.1499	46.763	72.961	41.811	44.2993	5.2627	1.5714	5.4353	2.5609	10.2181	0.9118	0.8675	0
6162-01	Ctrl	T	0	22.7	#N/A	#N/A	1	28.9	7.61	0	31.5	163	16780.2	7355.9	12.2407	24.4022	I	I-A	1588.9	263.52	0.2875	0.8656	56.8672	43.8	71	44685	1151.86	469872	967.507	362.155	754.255	100.687	6.6244	161.16	0	0	201.364	0	60.8928	22.7932	47.4711	6.337	0.4169	10.1431	0	0	12.6734	0	0
6162-01	Ctrl	T	0	22.7	#N/A	#N/A	1	28.9	7.61	0	31.5	164	28427.4	7471.8	10.3579	22.49	I	I-A	2651	295.75	0.3809	0.8248	76.0218	51.6084	67	25273.5	469.527	88165.7	1987.43	1744.95	991.96	261.142	21.8714	621.072	147.157	581.956	77.4999	0	74.9683	65.8216	37.418	9.8506	0.825	23.4276	5.551	21.9521	2.9234	0	0
6162-01	Ctrl	T	0	22.7	#N/A	#N/A	1	28.9	7.61	0	31.5	165	8787.1	7500.4	17.0349	16.4783	II	II	18468.4	932.27	0.267	0.8975	197.099	140.074	388	21008.9	883.84	307602	12855	6381.21	8785.9	1372.11	179.599	1666.91	653.901	1810.94	262.019	2.7278	69.6053	34.5521	47.5727	7.4295	0.9725	9.0257	3.5407	9.8057	1.4187	0.0148	0
6162-01	Ctrl	T	0	22.7	#N/A	#N/A	1	28.9	7.61	0	31.5	166	24183.9	7580.4	10.4151	20.8739	I	I-A	4846.4	391.98	0.3964	0.9112	107.112	62.7	138	28474.7	747.918	171319	3726.62	2651.08	2226.97	218.861	108.525	554.675	955.719	1148.37	172.292	6.3327	76.8946	54.702	45.9509	4.5159	2.2393	11.4451	19.7202	23.6954	3.5551	0.1307	0
6162-01	Ctrl	T	0	22.7	#N/A	#N/A	1	28.9	7.61	0	31.5	167	28414.2	7626.7	17.7655	19.7703	II	II	1991.3	285.59	0.3068	0.764	70.1221	46.7251	61	30633.3	824.15	281702	642.894	478.687	348.433	102.489	84.8066	200.302	42.4277	0	249.138	0	32.2847	24.0386	17.4976	5.1468	4.2588	10.0587	2.1306	0	12.5112	0	1
6162-01	Ctrl	T	0	22.7	#N/A	#N/A	1	28.9	7.61	0	31.5	168	10903.6	7663.6	12.9578	24.3191	I	I-B	1314.2	217.18	0.3501	0.8987	62.8697	30.1338	62	47177	1118.61	455455	984.312	78.0096	941.53	128.452	0	105.814	0	0	0	0	74.899	5.936	71.6436	9.7743	0	8.0517	0	0	0	0	0
6162-01	Ctrl	T	0	22.7	#N/A	#N/A	1	28.9	7.61	0	31.5	169	24266.2	7670.2	17.788	18.0387	II	II	3927.2	322.23	0.4753	0.9192	85.4438	63.9973	116	29537.6	533.279	93362.3	2981.34	1510.99	2240.34	343.464	121.194	421.159	630.034	631.739	52.8032	2.7766	75.9148	38.4748	57.0466	8.7457	3.086	10.7241	16.0428	16.0862	1.3445	0.0707	1
6162-01	Ctrl	T	0	22.7	#N/A	#N/A	1	28.9	7.61	0	31.5	170	7435.8	7702.9	12.9211	23.699	I	I-B	3066.8	296.19	0.4393	0.9169	78.1999	55.9917	88	28694.4	1017.96	389895	2512.93	535.032	2301.85	408.835	0	42.4764	7.7938	107.506	0	0	81.939	17.4458	75.0565	13.3309	0	1.385	0.2541	3.5055	0	0	0
6162-01	Ctrl	T	0	22.7	#N/A	#N/A	1	28.9	7.61	0	31.5	171	9186.8	7755.7	17.5639	18.2043	II	II	6923.7	425.52	0.4805	0.9588	102.046	90.2207	170	24553.3	1134.43	490311	4900.42	1005.31	4289.03	584.829	0	223.05	59.5741	193.531	11.3007	3.3124	70.7775	14.5198	61.9471	8.4468	0	3.2215	0.8604	2.7952	0.1632	0.0478	0
6162-01	Ctrl	T	0	22.7	#N/A	#N/A	1	28.9	7.61	0	31.5	172	15878.1	7790.5	12.0107	23.0726	I	I-A	2557.2	320.91	0.312	0.8363	80.3813	54.3822	87	34021.6	1026.6	337646	1891.61	874.717	1449.45	210.971	0	323.106	5.5044	156.9	84.1734	0	73.9718	34.206	56.6812	8.2501	0	12.6351	0.2153	6.1356	3.2916	0	0
6162-01	Ctrl	T	0	22.7	#N/A	#N/A	1	28.9	7.61	0	31.5	173	20742	7814.2	13.2028	24.6995	I	I-B	1303.7	213.64	0.3589	0.8048	51.8355	42.6512	64	49091	1054.99	424035	560.474	170.441	535.923	138.533	28.3014	118.32	0	0	0	0	42.9906	13.0735	41.1075	10.6261	2.1708	9.0756	0	0	0	0	0
6162-01	Ctrl	T	0	22.7	#N/A	#N/A	1	28.9	7.61	0	31.5	174	19991.6	7825.6	17.4663	18.8167	II	II	3059.5	403.45	0.2362	0.8056	84.1291	61.3704	104	33992.5	1248.22	640020	2054.75	891.481	1596.88	488.332	58.2589	333.966	40.5279	78.5229	454.428	0	67.1592	29.138	52.1938	15.9611	1.9042	10.9156	1.3247	2.5665	14.8529	0	2
6162-01	Ctrl	T	0	22.7	#N/A	#N/A	1	28.9	7.61	0	31.5	175	10948.6	7826.9	12.2174	24.6246	I	I-A	2110.5	385.35	0.1786	0.7143	89.5536	42.8741	86	40748.6	1338.02	579403	1361.14	330.653	1208	223.828	18.7052	369.281	0	0	128.696	0	64.4933	15.6669	57.2371	10.6054	0.8863	17.4972	0	0	6.0978	0	0
6162-01	Ctrl	T	0	22.7	#N/A	#N/A	1	28.9	7.61	0	31.5	176	17594.4	7864	12.0855	23.7523	I	I-A	1549.1	236.16	0.349	0.8991	54.0584	42.6738	65	41959.8	851.554	288908	1068.39	471.057	795.507	111.257	9.4014	149.739	0	37.7514	151.408	0	68.9695	30.4089	51.3538	7.1822	0.6069	9.6664	0	2.437	9.7741	0	0
6162-01	Ctrl	T	0	22.7	#N/A	#N/A	1	28.9	7.61	0	31.5	177	23110.9	7871.4	16.3498	16.9373	II	II	10434.9	780.42	0.2153	0.8668	138.956	109.977	244	23383.1	1018.24	309500	7412.96	3814.89	4753.4	712.162	83.3974	685.321	1088.85	1568.8	308.733	103.886	71.0399	36.5589	45.5528	6.8248	0.7992	6.5676	10.4346	15.0342	2.9587	0.9956	2
6162-01	Ctrl	T	0	22.7	#N/A	#N/A	1	28.9	7.61	0	31.5	178	12600.9	7884.1	13.0062	24.371	I	I-B	1201.6	184.51	0.4435	0.9025	46.8933	40.4342	59	49101.2	1437.48	666531	967.507	145.918	896.185	318.622	0	195.771	0	0	0	0	80.5173	12.1435	74.5818	26.5161	0	16.2924	0	0	0	0	0
6162-01	Ctrl	T	0	22.7	#N/A	#N/A	1	28.9	7.61	0	31.5	179	17934.7	7904	11.2632	21.8926	I	I-A	4169.2	392.42	0.3402	0.8489	92.1009	73.4686	133	31900.6	934.85	299296	2819.03	2201.51	987.089	168.883	32.8808	139.701	105.509	310.925	232.501	0	67.6162	52.8045	23.6759	4.0508	0.7887	3.3508	2.5307	7.4577	5.5767	0	0
6162-01	Ctrl	T	0	22.7	#N/A	#N/A	1	28.9	7.61	0	31.5	180	15545.7	7916.1	11.9766	22.7665	I	I-A	2156.5	389.33	0.1788	0.7161	75.9216	58.8319	93	43125.4	1324.69	758900	1487.31	931.634	857.383	101.272	0	155.345	170.636	304.933	19.8748	6.6958	68.9684	43.2011	39.758	4.6961	0	7.2036	7.9126	14.1402	0.9216	0.3105	0
6162-01	Ctrl	T	0	22.7	#N/A	#N/A	1	28.9	7.61	0	31.5	181	16928.6	7948.1	16.8414	17.2542	II	II	9602.7	726.57	0.2286	0.8294	158.435	88.4683	233	24264	797.688	270203	6837.63	3329.69	4362.25	396.949	23.8686	624.276	472.501	1113.64	245.603	2.8253	71.2054	34.6746	45.4274	4.1337	0.2486	6.5011	4.9205	11.5972	2.5576	0.0294	1
6162-01	Ctrl	T	0	22.7	#N/A	#N/A	1	28.9	7.61	0	31.5	182	21192.3	7957.1	10.9664	22.3788	I	I-A	2594.3	275.44	0.4297	0.897	72.7135	53.5834	94	36233.3	1151.11	385877	2019.92	1801.71	554.575	81.7378	6.917	85.0015	602.026	841.393	53.9723	1.2178	77.8606	69.4494	21.3769	3.1507	0.2666	3.2765	23.2059	32.4327	2.0804	0.0469	0
6162-01	Ctrl	T	0	22.7	#N/A	#N/A	1	28.9	7.61	0	31.5	183	4461.5	7980.3	12.8163	24.2264	I	I-B	4462.6	437.88	0.2925	0.845	134.251	50.9616	118	26442	1028.56	425752	3487.11	7.1119	3485.7	654.633	0	7.7938	0	0	0	0	78.1415	0.1594	78.11	14.6695	0	0.1746	0	0	0	0	0
6162-01	Ctrl	T	0	22.7	#N/A	#N/A	1	28.9	7.61	0	31.5	184	19282.3	7990.9	11.5781	21.6705	I	I-A	4825.9	497.03	0.2455	0.7707	114.919	76.1794	134	27766.8	1082.89	431001	3602.89	1295.47	2719.22	311.411	7.5503	353.387	233.864	542.499	85.0502	1.3639	74.6568	26.8439	56.3458	6.4528	0.1565	7.3227	4.846	11.2413	1.7624	0.0283	0
6162-01	Ctrl	T	0	22.7	#N/A	#N/A	1	28.9	7.61	0	31.5	185	22302	8024.2	11.0005	20.7866	I	I-A	8148.7	587.08	0.2971	0.9028	125.41	93.8936	211	25893.7	1251.92	514442	5805.48	3048.55	3785.19	550.878	164.5	310.584	819.278	1038.77	107.798	17.39	71.2439	37.4113	46.4512	6.7603	2.0187	3.8114	10.054	12.7476	1.3229	0.2134	0
6162-01	Ctrl	T	0	22.7	#N/A	#N/A	1	28.9	7.61	0	31.5	186	24385.1	8058.5	16.6341	16.0284	II	II	18778	895.63	0.2942	0.8729	186.886	151.349	364	19384.4	779.346	224128	13807.1	12348	3530.51	615.957	301.086	483.169	5234.14	6540.78	233.523	0	73.528	65.7581	18.8014	3.2802	1.6034	2.5731	27.8738	34.8322	1.2436	0	4
6162-01	Ctrl	T	0	22.7	#N/A	#N/A	1	28.9	7.61	0	31.5	187	23380.7	8068.9	17.3689	18.4912	II	II	2651.2	323.11	0.3191	0.8711	75.7332	49.2521	94	35455.6	775.958	235905	1875.98	1176.21	1079.65	269.471	66.1001	225.729	358.468	482.975	136.441	0	70.7603	44.3656	40.7235	10.1643	2.4932	8.5143	13.5211	18.2174	5.1465	0	0
6162-01	Ctrl	T	0	22.7	#N/A	#N/A	1	28.9	7.61	0	31.5	188	3586.7	8129.3	16.8706	24.98	III	III-A	1152.1	176.12	0.4667	0.9183	46.2484	38.6521	44	38191.1	843.696	276848	841.149	269.62	622.375	151.59	0	23.4789	0	0	171.604	26.9794	73.0117	23.403	54.0221	13.158	0	2.038	0	0	14.8952	2.3418	0
6162-01	Ctrl	T	0	22.7	#N/A	#N/A	1	28.9	7.61	0	31.5	189	8233.9	8153.9	16.3898	15.6423	II	II	30926.4	1326	0.221	0.8536	246.31	192.028	526	17008.1	663.259	187663	21844.9	14046.2	11396.4	1591.16	155.779	1030.42	1191.77	4352.42	189.877	98.7381	70.6353	45.4182	36.8502	5.145	0.5037	3.3319	3.8536	14.0735	0.614	0.3193	0
6162-01	Ctrl	T	0	22.7	#N/A	#N/A	1	28.9	7.61	0	31.5	190	7316.5	8193.5	16.5053	15.3342	II	II	45531.1	1401.5	0.2913	0.9104	289.002	224.437	636	13968.5	771.836	207862	32609.7	21916.8	19813	3213.35	207.314	1781.48	1825.95	4556.23	1216.62	65.0295	71.6207	48.1358	43.5154	7.0575	0.4553	3.9127	4.0103	10.0068	2.6721	0.1428	1
6162-01	Ctrl	T	0	22.7	#N/A	#N/A	1	28.9	7.61	0	31.5	191	20688.6	8267.7	18.659	22.8499	III	III-D	2897.4	414.49	0.2119	0.7718	83.7196	55.8819	98	33823.4	1180.07	547580	1524.33	374.739	1492.3	683.173	27.181	403.38	0	0	0	44.23	52.611	12.9338	51.5055	23.5792	0.9381	13.9223	0	0	0	1.5266	1
6162-01	Ctrl	T	0	22.7	#N/A	#N/A	1	28.9	7.61	0	31.5	192	23673.7	8331.5	17.5195	18.0987	II	II	4554.2	390.65	0.375	0.878	89.8372	72.9644	132	28984.2	864.948	213309	3410.34	1134.93	2871.05	630.716	67.5141	470.747	154.902	268.351	267.426	0	74.8829	24.9203	63.0415	13.849	1.4824	10.3365	3.4013	5.8923	5.872	0	0
6162-01	Ctrl	T	0	22.7	#N/A	#N/A	1	28.9	7.61	0	31.5	193	7883.5	8372.8	16.6926	20.2417	II	II	2721.2	418.46	0.1953	0.7061	88.5646	59.76	96	35278.6	493.02	83298.1	1620.05	485.824	1405.61	270.105	0	157.825	37.9462	16.0261	0	0	59.5349	17.8535	51.6548	9.9261	0	5.7999	1.3945	0.5889	0	0	0
6162-01	Ctrl	T	0	22.7	#N/A	#N/A	1	28.9	7.61	0	31.5	194	8251.6	8374.1	30.2303	22.1032	V-BC	V-C	1037	292.22	0.1526	0.5827	62.9752	43.2578	53	51109	462.966	88172.4	676.797	676.78	0	0	0	0	143.163	255.979	0	0	65.2668	65.2652	0	0	0	0	13.8059	24.6853	0	0	0
6162-01	Ctrl	T	0	22.7	#N/A	#N/A	1	28.9	7.61	0	31.5	195	28379.1	8381.2	12.1832	24.8022	I	I-A	1982.8	360.19	0.192	0.6768	75.8886	52.2568	61	30764.6	880.187	297540	570.46	355.873	500.363	177.349	87.4371	312.886	0	0	58.551	0	28.7711	17.9484	25.2358	8.9446	4.4099	15.7804	0	0	2.953	0	0
6162-01	Ctrl	T	0	22.7	#N/A	#N/A	1	28.9	7.61	0	31.5	196	18955.3	8397.2	32.3018	22.233	V-BC	V-B	1298.1	211	0.3664	0.8795	59.941	33.3977	59	45451	940.511	337022	816.599	792.335	0	0	0	0	360.513	395.342	205.514	1.0717	62.909	61.0398	0	0	0	0	27.7732	30.4563	15.8323	0.0826	0
6162-01	Ctrl	T	0	22.7	#N/A	#N/A	1	28.9	7.61	0	31.5	197	29219.7	8468.3	16.3029	24.6183	III	III-A	2420.6	311.14	0.3142	0.8379	76.2187	54.1502	64	26439.7	921.198	231911	1950.97	1182.26	1614.97	557.94	27.8142	845.51	0	74.6259	147.684	51.6714	80.5989	48.8421	66.7181	23.0498	1.1491	34.93	0	3.083	6.1012	2.1347	0
6162-01	Ctrl	T	0	22.7	#N/A	#N/A	1	28.9	7.61	0	31.5	198	7646.3	8497.1	11.4677	22.0753	I	I-A	4200.8	359.01	0.4096	0.9051	88.1645	66.1283	109	25947.4	723.971	193213	3432.4	1904.23	2181	209.896	11.5933	230.222	36.631	463.44	236.056	0	81.7087	45.3304	51.9189	4.9966	0.276	5.4805	0.872	11.0322	5.6193	0	0
6162-01	Ctrl	T	0	22.7	#N/A	#N/A	1	28.9	7.61	0	31.5	199	8901.7	8500.6	11.1589	19.9876	I	I-A	12022.5	922.35	0.1776	0.8418	146.217	119.677	271	22541.1	771.583	200534	8390.62	4728.14	4899.45	702.858	121.729	479.126	749.815	1901.89	166.252	3.8482	69.7909	39.3274	40.7523	5.8462	1.0125	3.9852	6.2368	15.8194	1.3828	0.032	0
6162-01	Ctrl	T	0	22.7	#N/A	#N/A	1	28.9	7.61	0	31.5	200	16713	8504.6	11.8439	23.2155	I	I-A	2771.4	284.27	0.431	0.8843	77.8281	59.2217	111	40052	830.757	293976	1936.86	561.634	1616.1	253.347	8.4755	162.599	18.2668	78.4263	165.814	0	69.8879	20.2654	58.3139	9.1415	0.3058	5.8671	0.6591	2.8299	5.9831	0	0
6162-01	Ctrl	T	0	22.7	#N/A	#N/A	1	28.9	7.61	0	31.5	201	2114.4	8519.1	12.3045	24.0295	I	I-A	1303.7	222.47	0.331	0.808	53.6774	41.9757	55	42187.6	1526.19	419736	948.022	253.004	792.719	117.979	0	3.7995	0	6.6735	45.3016	0	72.7171	19.4064	60.8047	9.0495	0	0.2914	0	0.5119	3.4748	0	0
6162-01	Ctrl	T	0	22.7	#N/A	#N/A	1	28.9	7.61	0	31.5	202	27355	8562.6	11.1126	20.8773	I	I-A	8573.9	566.77	0.3354	0.8899	134.371	100.733	203	23676.5	1589.44	842499	6314.85	3082.24	5045.04	947.825	45.2042	2453.74	150.275	837.301	65.5169	14.8566	73.6517	35.9489	58.8416	11.0547	0.5272	28.6186	1.7527	9.7656	0.7641	0.1733	0
6162-01	Ctrl	T	0	22.7	#N/A	#N/A	1	28.9	7.61	0	31.5	203	3269.8	8606.3	12.0392	23.5165	I	I-A	3379	298.4	0.4769	0.9253	80.5418	55.7707	85	25155.4	725.401	252942	2911.09	476.265	2568.51	734.519	0	35.3645	0	19.8256	26.2556	0	86.1534	14.095	76.0147	21.738	0	1.0466	0	0.5867	0.777	0	0
6162-01	Ctrl	T	0	22.7	#N/A	#N/A	1	28.9	7.61	0	31.5	204	3067.2	8627.8	11.867	22.8367	I	I-A	5088.8	502.33	0.2534	0.7724	116.652	75.6439	134	26332.3	690.198	200823	3934.38	910.49	3111.85	472.599	9.3524	204.198	0	95.3283	179.513	3.9943	77.3146	17.8921	61.1511	9.2871	0.1838	4.0127	0	1.8733	3.5276	0.0785	0
6162-01	Ctrl	T	0	22.7	#N/A	#N/A	1	28.9	7.61	0	31.5	205	24823.2	8647.3	16.3425	15.1867	II	II	35540.8	1229.8	0.2953	0.9212	269.702	198.025	558	15700.3	1079.26	346457	27080.4	21330.2	13625.9	2446.48	4340.33	3059.62	7894.91	8655.1	1512.64	350.528	76.195	60.0159	38.3387	6.8836	12.2122	8.6087	22.2136	24.3525	4.2561	0.9863	2
6162-01	Ctrl	T	0	22.7	#N/A	#N/A	1	28.9	7.61	0	31.5	206	11673.4	8663.5	11.8665	22.5622	I	I-A	3332.9	394.62	0.269	0.8288	94.7406	60.394	91	27303.5	1423.83	877355	2385.01	839.879	1960.55	342.295	0	312.134	134.298	296.554	149.387	0	71.5589	25.1994	58.8236	10.2701	0	9.3651	4.0294	8.8977	4.4821	0	0
6162-01	Ctrl	T	0	22.7	#N/A	#N/A	1	28.9	7.61	0	31.5	207	13841.6	8701.9	11.4163	21.1737	I	I-A	13455.1	612.24	0.4511	0.954	164.492	113.97	264	19620.8	1561.29	878460	10384.7	3001.5	8819.83	994.495	0	1506.77	115.69	807.395	60.8406	6.7222	77.1809	22.3075	65.5502	7.3912	0	11.1985	0.8598	6.0007	0.4522	0.05	0
6162-01	Ctrl	T	0	22.7	#N/A	#N/A	1	28.9	7.61	0	31.5	208	18033.4	8736.2	12.9155	22.4814	I	I-B	2457.8	369.9	0.2257	0.7863	85.1346	47.9261	76	30922	923.713	342021	1720.49	742.601	1109.27	162.258	21.1895	171.513	81.3481	204.491	0	0	70.0002	30.2137	45.1319	6.6017	0.8621	6.9782	3.3097	8.32	0	0	0
6162-01	Ctrl	T	0	22.7	#N/A	#N/A	1	28.9	7.61	0	31.5	209	4512.3	8744.3	11.4375	21.1482	I	I-A	10737.4	654.17	0.3153	0.8501	142.296	118.778	235	21886.1	1046.93	420245	7966.22	2822.97	6017.69	937.551	36.1928	136.489	14.7109	319.888	203.616	14.6138	74.1912	26.291	56.0441	8.7316	0.3371	1.2712	0.137	2.9792	1.8963	0.1361	0
6162-01	Ctrl	T	0	22.7	#N/A	#N/A	1	28.9	7.61	0	31.5	210	15574.8	8769.1	12.6846	22.0765	I	I-B	7273.9	542.5	0.3106	0.8655	134.468	81.7978	175	24058.6	1108.16	480270	5481.84	1085.23	4909.49	700.712	27.1313	1164.42	47.7372	261.191	0	0	75.3633	14.9195	67.4947	9.6333	0.373	16.0082	0.6563	3.5908	0	0	0
6162-01	Ctrl	T	0	22.7	#N/A	#N/A	1	28.9	7.61	0	31.5	211	2691	8789.5	12.5164	22.9645	I	I-B	12625.8	887.68	0.2014	0.8482	157.783	120.085	186	14731.7	412.804	57128.5	9560.21	3396.36	7001.07	941.741	0	67.9525	0	33.6109	0	0	75.7198	26.9002	55.4507	7.4589	0	0.5382	0	0.2662	0	0	0
6162-01	Ctrl	T	0	22.7	#N/A	#N/A	1	28.9	7.61	0	31.5	212	5905.2	8808.6	12.2701	22.4158	I	unclustered	5040.3	403.89	0.3883	0.905	110.356	68.2587	120	23808.1	1677.1	802384	3686	1997.22	2313.15	239.514	0	172.682	35.2671	379.755	2.192	0	73.1302	39.6249	45.893	4.752	0	3.426	0.6997	7.5343	0.0435	0	0
6162-01	Ctrl	T	0	22.7	#N/A	#N/A	1	28.9	7.61	0	31.5	213	8335.4	8823.3	11.2977	20.2895	I	I-A	11615.2	793.22	0.232	0.8925	168.499	98.5129	224	19285.1	644.785	179349	8971.63	4924.79	6026.65	956.983	66.4923	381.898	398.606	1387.93	270.69	6.9657	77.2404	42.3995	51.8859	8.2391	0.5725	3.2879	3.4318	11.9493	2.3305	0.06	0
6162-01	Ctrl	T	0	22.7	#N/A	#N/A	1	28.9	7.61	0	31.5	214	7840.6	8859.4	12.9449	24.259	I	I-B	1504.6	231.74	0.3521	0.8638	66.661	37.1779	59	39213.1	884.85	382361	1043.4	65.49	1004.28	101.856	0	13.3902	0	0	0	0	69.3473	4.3527	66.7473	6.7696	0	0.89	0	0	0	0	0
6162-01	Ctrl	T	0	22.7	#N/A	#N/A	1	28.9	7.61	0	31.5	215	5497.9	8871.3	11.7048	21.391	I	I-A	13981	920.79	0.2072	0.8161	186.63	124.065	288	20599.4	1074.91	352341	9973.82	2663.16	8180.55	1685.61	0	603.048	0	583.271	214.72	2.6974	71.3385	19.0485	58.5121	12.0565	0	4.3133	0	4.1719	1.5358	0.0193	0
6162-01	Ctrl	T	0	22.7	#N/A	#N/A	1	28.9	7.61	0	31.5	216	7923.6	8884.5	16.5047	21.0991	II	II	1093.1	213.2	0.3022	0.798	51.5427	40.6106	47	42997	685.573	181167	813.579	117.617	709.734	81.494	0	15.198	0	0	0	0	74.4296	10.7601	64.9295	7.4554	0	1.3904	0	0	0	0	0
6162-01	Ctrl	T	0	22.7	#N/A	#N/A	1	28.9	7.61	0	31.5	217	17231.2	8951.3	16.3794	24.603	III	III-A	2446.9	304.58	0.3315	0.8733	65.3671	55.455	88	35963.9	1030.63	398077	1605.38	693.26	1232.65	239.61	191.777	268.111	7.5503	16.0261	341.57	24.167	65.6083	28.3319	50.3756	9.7923	7.8375	10.9571	0.3086	0.6549	13.9592	0.9876	0
6162-01	Ctrl	T	0	22.7	#N/A	#N/A	1	28.9	7.61	0	31.5	218	28921.2	8951.9	12.6358	23.2148	I	I-B	4972.3	380.94	0.4306	0.9124	102.223	66.8454	109	21921.4	545.677	130074	4079.29	3281.72	2543.93	681.181	0	1359.67	0	1136.37	0	0	82.0408	66.0004	51.1624	13.6996	0	27.3451	0	22.8541	0	0	0
6162-01	Ctrl	T	0	22.7	#N/A	#N/A	1	28.9	7.61	0	31.5	219	25725	8969.6	9.97822	22.9964	I	I-A	1673.9	237.04	0.3744	0.8408	67.3796	41.2449	58	34649.6	1687.93	905308	1050.41	582.102	758.875	129.913	105.216	168.74	62.6429	125.578	205.368	1.0229	62.7535	34.7758	45.3365	7.7613	6.2858	10.0808	3.7424	7.5023	12.269	0.0611	0
6162-01	Ctrl	T	0	22.7	#N/A	#N/A	1	28.9	7.61	0	31.5	220	29464.9	8979.9	13.2286	24.0536	I	I-B	1255.2	184.95	0.4611	0.9164	51.5564	38.1074	49	39037.6	1323.24	156515	1033.51	665.934	932.273	352.525	0	507.427	0	9.9858	0	0	82.3386	53.0542	74.2731	28.0852	0	40.4261	0	0.7956	0	0	0
6162-01	Ctrl	T	0	22.7	#N/A	#N/A	1	28.9	7.61	0	31.5	221	2954.2	8992.5	13.1167	23.8396	I	I-B	2459.7	286.48	0.3766	0.8713	77.5282	50.3534	65	26426	450.57	78479.4	1944.17	571.982	1554.48	195.577	0	26.1093	0	26.84	0	0	79.0399	23.2538	63.1972	7.9511	0	1.0615	0	1.0912	0	0	0
6162-01	Ctrl	T	0	22.7	#N/A	#N/A	1	28.9	7.61	0	31.5	222	16384.9	9013.6	10.6704	22.3788	I	I-A	2228.5	302.81	0.3054	0.7854	74.7848	49.2508	72	32308.7	1110.69	485338	1582.98	1395.34	398.922	38.4337	27.5707	158.055	416.045	675.774	258.463	0	71.0332	62.6133	17.9009	1.7246	1.2372	7.0925	18.6693	30.3242	11.5981	0	0
6162-01	Ctrl	T	0	22.7	#N/A	#N/A	1	28.9	7.61	0	31.5	223	9548.8	9013.8	11.4691	21.371	I	I-A	7590.1	500.56	0.3807	0.9065	124.817	90.5335	201	26481.9	883.831	368349	5688.86	2976.92	3628.18	492.668	0	494.84	155.584	822.104	235.867	1.3152	74.9509	39.2209	47.8014	6.4909	0	6.5195	2.0498	10.8312	3.1076	0.0173	0
6162-01	Ctrl	T	0	22.7	#N/A	#N/A	1	28.9	7.61	0	31.5	224	2817.1	9031	11.8601	23.3519	I	I-A	3499.8	311.2	0.4541	0.9375	86.9979	57.862	77	22001.3	717.323	136490	2648.59	1119.45	1738.29	250.231	0	77.1652	0	56.2617	54.8005	0	75.6778	31.9858	49.6679	7.1498	0	2.2048	0	1.6076	1.5658	0	0
6162-01	Ctrl	T	0	22.7	#N/A	#N/A	1	28.9	7.61	0	31.5	225	24550	9040.6	17.1942	20.677	II	II	2557.5	441.41	0.1649	0.7591	94.4792	46.5452	97	37927.7	957.612	381461	926.687	202.219	890.683	245.99	43.889	180.768	0	0	0	0	36.2334	7.9067	34.8257	9.6182	1.7161	7.068	0	0	0	0	1
6162-01	Ctrl	T	0	22.7	#N/A	#N/A	1	28.9	7.61	0	31.5	226	18601.5	9077.4	9.98625	23.4945	I	I-A	1086.4	172.59	0.4583	0.8975	45.2445	35.4954	57	52466.9	968.174	399972	699.302	365.611	500.559	148.862	30.0063	123.532	32.1983	63.5197	96.1077	0	64.3709	33.6546	46.0766	13.7028	2.7621	11.3712	2.9639	5.847	8.8467	0	0
6162-01	Ctrl	T	0	22.7	#N/A	#N/A	1	28.9	7.61	0	31.5	227	9141.3	9163	11.1862	21.6742	I	I-A	5627.9	448.48	0.3516	0.8924	112.925	71.8807	140	24876.1	623.151	160014	3901.79	882.172	3336.04	471.09	41.3067	154.269	96.2051	307.71	49.5883	0	69.329	15.6749	59.2765	8.3706	0.734	2.7411	1.7094	5.4676	0.8811	0	0
6162-01	Ctrl	T	0	22.7	#N/A	#N/A	1	28.9	7.61	0	31.5	228	23486.9	9196.3	12.1321	24.8761	I	I-A	1522.5	255.14	0.2939	0.8222	60.1674	41.2007	69	45320.2	891.888	257018	698.035	317.258	510.39	33.9519	30.1522	186.273	0	0	152.029	5.4557	45.8472	20.8376	33.5226	2.23	1.9804	12.2345	0	0	9.9853	0.3583	0
6162-01	Ctrl	T	0	22.7	#N/A	#N/A	1	28.9	7.61	0	31.5	229	26925.7	9202.9	11.7909	24.882	I	I-A	2344.1	364.61	0.2216	0.7549	81.7267	51.1643	80	34128.2	1280.45	645347	1164.3	1084.05	495.98	132.203	180.184	279.117	0	0	620.827	0	49.6696	46.246	21.1587	5.6398	7.6867	11.9072	0	0	26.4848	0	0
6162-01	Ctrl	T	0	22.7	#N/A	#N/A	1	28.9	7.61	0	31.5	230	28859.3	9227.9	12.9161	23.49	I	I-B	3626.1	314.72	0.4601	0.9187	78.431	66.2007	83	22889.6	942.258	402458	3070.89	2193.26	2767.73	995.078	0	1276.97	0	210.482	0	0	84.6885	60.4853	76.3282	27.4421	0	35.2161	0	5.8046	0	0	0
6162-01	Ctrl	T	0	22.7	#N/A	#N/A	1	28.9	7.61	0	31.5	231	9461.9	9344.3	11.2172	21.6681	I	I-A	7147.3	483.79	0.3837	0.8945	122.341	88.5704	158	22106.2	435.395	83692.5	5145.1	1420.86	4349.32	455.207	18.9975	927.46	81.0071	464.269	93.2337	0	71.9863	19.8796	60.8524	6.3689	0.2658	12.9763	1.1334	6.4957	1.3045	0	0
6162-01	Ctrl	T	0	22.7	#N/A	#N/A	1	28.9	7.61	0	31.5	232	23904.9	9398.1	10.9453	23.3739	I	I-A	1107.4	198.19	0.3543	0.8363	56.4442	32.0889	60	54181	966.651	280894	775.194	426.761	570.57	137.269	24.55	199.425	34.9261	137.902	126.893	0	70.0009	38.537	51.5231	12.3955	2.2169	18.0083	3.1539	12.4527	11.4586	0	0
6162-01	Ctrl	T	0	22.7	#N/A	#N/A	1	28.9	7.61	0	31.5	233	23276	9425.6	17.2887	16.3588	II	II	13072	678.45	0.3569	0.8915	179.406	103.95	322	24632.8	1234.07	673980	8807.81	6827.35	3624.28	495.784	204.393	489.453	2477.71	3383.25	539.966	6.0889	67.3792	52.2288	27.7255	3.7927	1.5636	3.7443	18.9543	25.8817	4.1307	0.0466	0
6162-01	Ctrl	T	0	22.7	#N/A	#N/A	1	28.9	7.61	0	31.5	234	9894	9450.9	12.0119	23.4744	I	I-A	2536.9	263.97	0.4575	0.9205	67.7912	55.6443	93	36658.9	1154.8	478544	1979.05	754.956	1572.71	377.465	0	176.53	0	102.197	68.6366	0	78.0108	29.7591	61.9935	14.879	0	6.9585	0	4.0284	2.7055	0	0
6162-01	Ctrl	T	0	22.7	#N/A	#N/A	1	28.9	7.61	0	31.5	235	21913.5	9490.7	11.2996	21.0905	I	I-A	5531.5	489.97	0.2895	0.8707	105.688	81.4225	153	27659.8	1185.03	547919	3885.27	2961.19	1885.52	340.151	30.0063	347.751	725.313	1241.56	317.014	5.407	70.2394	53.5334	34.0872	6.1494	0.5425	6.2868	13.1125	22.4453	5.7311	0.0977	0
6162-01	Ctrl	T	0	22.7	#N/A	#N/A	1	28.9	7.61	0	31.5	236	19627	9508.4	12.1399	23.25	I	I-A	2664.8	385.8	0.225	0.7296	104.644	53.198	90	33773.6	1234.85	442731	1517.61	573.2	1273.45	351.892	0	153.782	0	130.498	51.148	0	56.9499	21.51	47.7877	13.2051	0	5.7708	0	4.8971	1.9194	0	0
6162-01	Ctrl	T	0	22.7	#N/A	#N/A	1	28.9	7.61	0	31.5	237	4678.2	9539.3	12.2553	24.6478	I	I-A	2125.6	317.82	0.2644	0.754	72.2	55.1658	77	36225.1	983.733	398777	724.875	89.0932	601.976	204.539	24.3072	90.7494	8.0374	0	180.33	0	34.1026	4.1915	28.3207	9.6228	1.1436	4.2694	0.3781	0	8.4838	0	0
6162-01	Ctrl	T	0	22.7	#N/A	#N/A	1	28.9	7.61	0	31.5	238	5630.2	9553.8	12.0886	23.7128	I	I-A	1040.4	212.76	0.2888	0.8199	51.9298	30.5549	48	46136.1	1056.42	430382	674.654	600.847	165.034	48.5171	0	48.4192	0	85.8788	89.871	0	64.8439	57.75	15.8621	4.6632	0	4.6538	0	8.2542	8.6379	0	0
6162-01	Ctrl	T	0	22.7	#N/A	#N/A	1	28.9	7.61	0	31.5	239	8610.6	9600.3	10.1449	18.9669	I	I-A	24352.8	886.36	0.3895	0.925	231.059	159.092	436	17903.5	848.175	291812	19596.2	14783.1	8932.71	1704.8	377.759	2049.44	3491.54	6440.62	789.662	0	80.468	60.7041	36.6805	7.0004	1.5512	8.4156	14.3373	26.4472	3.2426	0	0
6162-01	Ctrl	T	0	22.7	#N/A	#N/A	1	28.9	7.61	0	31.5	240	9679.8	9610.7	12.3582	24.154	I	I-A	1143.2	185.39	0.418	0.8514	49.1354	38.5193	55	48110.6	773.774	286342	853.766	112.286	834.773	271.128	5.2121	87.8755	0	0	22.6507	0	74.6847	9.8224	73.0233	23.7174	0.4559	7.6871	0	0	1.9814	0	0
6162-01	Ctrl	T	0	22.7	#N/A	#N/A	1	28.9	7.61	0	31.5	241	21604.5	9632.6	12.13	23.8412	I	I-A	1964.5	242.78	0.4188	0.8813	63.2221	46.3934	73	37159.6	1149.05	478501	1324.22	266.5	1216.27	262.214	16.6593	184.129	0	22.7482	103.12	0	67.4064	13.5656	61.9112	13.3474	0.848	9.3727	0	1.1579	5.2491	0	0
6162-01	Ctrl	T	0	22.7	#N/A	#N/A	1	28.9	7.61	0	31.5	242	3536.7	9675.3	12.3452	24.1595	I	I-A	1162.8	206.14	0.3439	0.8338	54.661	34.1249	50	42999.7	975.928	307103	829.41	172.825	704.885	113.887	0	0	0	0	53.1148	0	71.3292	14.8629	60.6201	9.7943	0	0	0	0	4.5679	0	0
6162-01	Ctrl	T	0	22.7	#N/A	#N/A	1	28.9	7.61	0	31.5	243	13777.6	9680.7	11.5193	21.194	I	I-A	10916.2	655.5	0.3193	0.898	150.138	108.194	214	19603.9	869.039	329414	7593.38	2013.92	6271.72	895.61	0	1514.54	91.2778	470.844	143.601	0	69.5605	18.4488	57.4532	8.2044	0	13.8742	0.8362	4.3132	1.3155	0	0
6162-01	Ctrl	T	0	22.7	#N/A	#N/A	1	28.9	7.61	0	31.5	244	15125.1	9686.5	17.7398	19.9609	II	II	3554	416.69	0.2572	0.8524	83.4956	67.471	104	29262.8	1193.81	451534	2130.4	326.61	2059.67	334.064	32.8802	731.841	0	0	81.8839	0	59.9438	9.19	57.9537	9.3997	0.9252	20.5921	0	0	2.304	0	1
6162-01	Ctrl	T	0	22.7	#N/A	#N/A	1	28.9	7.61	0	31.5	245	11610.4	9720.3	11.9769	23.5405	I	I-A	1736.2	218.06	0.4588	0.9267	57.4622	45.0244	71	40893.9	1290.65	707793	1287.35	534.417	864.187	176.336	0	183.885	37.8488	105.412	49.5883	0	74.1485	30.7813	49.7754	10.1566	0	10.5914	2.18	6.0715	2.8562	0	0
6162-01	Ctrl	T	0	22.7	#N/A	#N/A	1	28.9	7.61	0	31.5	246	8970.1	9810.6	16.4358	15.1728	II	II	35698.4	1230.2	0.2964	0.9145	290.968	184.128	617	17283.7	1122.69	441118	25507	18227.2	11492	2064.11	1080.37	2282.57	4040.76	6652.18	1752.5	80.9584	71.4515	51.0589	32.1921	5.7821	3.0264	6.394	11.3192	18.6344	4.9092	0.2268	2
6162-01	Ctrl	T	0	22.7	#N/A	#N/A	1	28.9	7.61	0	31.5	247	29336.2	9853.9	12.9218	23.6618	I	I-B	2679	267.94	0.469	0.9291	73.0408	49.6219	70	26129.2	1943.5	740948	2280.82	1349	2119.29	735.008	0	927.174	0	277.85	0	7.5801	85.1358	50.3541	79.1066	27.4356	0	34.6085	0	10.3713	0	0.2829	0
6162-01	Ctrl	T	0	22.7	#N/A	#N/A	1	28.9	7.61	0	31.5	248	13835.5	9881.6	17.2382	16.4697	II	II	12113.6	636.08	0.3762	0.9129	169.598	108.282	226	18656.7	979.963	398346	9199.21	6156.1	4404.23	637.631	78.6205	1659.18	791.853	2598.7	372.545	5.2608	75.9414	50.8199	36.3579	5.2638	0.649	13.6969	6.5369	21.4528	3.0754	0.0434	1
6162-01	Ctrl	T	0	22.7	#N/A	#N/A	1	28.9	7.61	0	31.5	249	19333	9974.3	12.3862	24.5565	I	I-A	1509	305.46	0.2032	0.6464	74.6246	42.5913	55	36448	1233.61	456444	590.48	181.115	568.074	247.406	7.3554	178.284	0	0	46.6656	0	39.131	12.0024	37.6461	16.3955	0.4874	11.8148	0	0	3.0925	0	0
6162-01	Ctrl	T	0	22.7	#N/A	#N/A	1	28.9	7.61	0	31.5	250	17904.7	9981.8	10.0934	19.5496	I	I-A	14070.9	683.75	0.3782	0.907	157.136	131.623	258	18335.7	1080.23	420102	10409.7	7666.6	4740.89	638.071	313.362	501.629	2749.23	3475.13	906.958	7.4041	73.9801	54.4854	33.6928	4.5347	2.227	3.565	19.5383	24.6972	6.4456	0.0526	0
6162-01	Ctrl	T	0	22.7	#N/A	#N/A	1	28.9	7.61	0	31.5	251	12889.7	9985.2	15.9484	14.9751	II	II	88551.3	2181.5	0.2338	0.9101	475.729	254.868	1162	13122.3	1357.84	639274	61892.2	45917.1	22862.9	3651.02	1396.31	6487.98	9657.68	17204.8	2458.37	12.5188	69.8941	51.8537	25.8189	4.1231	1.5768	7.3268	10.9063	19.4292	2.7762	0.0141	2
6162-01	Ctrl	T	0	22.7	#N/A	#N/A	1	28.9	7.61	0	31.5	252	21503.5	10089.6	12.1858	23.9214	I	I-A	1253.5	181.42	0.4786	0.9036	51.1901	34.3667	67	53450.3	926.466	300526	788.395	403.694	594.75	132.103	0	63.1787	0	21.1408	98.6841	0	62.8934	32.2043	47.4456	10.5384	0	5.04	0	1.6865	7.8724	0	0
6162-01	Ctrl	T	0	22.7	#N/A	#N/A	1	28.9	7.61	0	31.5	253	20110.7	10109.3	12.1881	23.1867	I	I-B	3158.1	382.71	0.271	0.838	88.8565	54.8486	104	32931.2	1215.82	516455	2200.1	470.96	2025.46	476.983	0	66.5886	5.6505	138.828	22.8944	1.4126	69.6662	14.913	64.1361	15.1037	0	2.1085	0.1789	4.396	0.725	0.0447	0
6162-01	Ctrl	T	0	22.7	#N/A	#N/A	1	28.9	7.61	0	31.5	254	3466.4	10163.3	12.978	24.2748	I	I-B	1165.4	195.1	0.3847	0.881	53.7871	30.3274	58	49768.3	531.701	128471	869.986	58.5133	821.297	175.799	0	5.066	0	0	0	0	74.6531	5.021	70.475	15.0852	0	0.4347	0	0	0	0	0
6162-01	Ctrl	T	0	22.7	#N/A	#N/A	1	28.9	7.61	0	31.5	255	27943.3	10165.9	11.9562	22.6613	I	I-A	4552.4	413.16	0.3351	0.8712	95.9522	74.9806	121	26579.4	1484.74	796327	3486.28	1488.76	2840.18	420.478	0	800.683	0	199.278	78.5716	0	76.5815	32.7029	62.389	9.2364	0	17.5882	0	4.3775	1.7259	0	0
6162-01	Ctrl	T	0	22.7	#N/A	#N/A	1	28.9	7.61	0	31.5	256	5426.4	10179	16.4304	20.1936	II	II	3226.7	339.01	0.3528	0.8694	79.2467	61.2681	106	32850.9	816.672	287093	2377.56	2073.37	539.575	80.6662	0	9.5962	20.6049	501.388	0	2.0946	73.6829	64.2559	16.722	2.4999	0	0.2974	0.6386	15.5385	0	0.0649	0
6162-01	Ctrl	T	0	22.7	#N/A	#N/A	1	28.9	7.61	0	31.5	257	3362	10251.4	12.2478	23.8565	I	I-A	3453.4	350.92	0.3524	0.8793	82.6486	66.1237	112	32431.8	861.838	163601	2684.83	786.474	2080.28	432.314	0	39.2614	0	0	31.224	14.1722	77.7435	22.7736	60.2378	12.5183	0	1.1369	0	0	0.9041	0.4104	0
6162-01	Ctrl	T	0	22.7	#N/A	#N/A	1	28.9	7.61	0	31.5	258	24714.1	10258.7	10.2256	20.1198	I	I-A	9468	576.93	0.3575	0.8758	133.633	97.9956	231	24398	1506.7	762892	7235.21	4583.35	5115.23	841.39	464.462	1310.78	662.086	1433.43	659.894	0	76.4171	48.4086	54.0263	8.8866	4.9056	13.8442	6.9928	15.1397	6.9697	0	0
6162-01	Ctrl	T	0	22.7	#N/A	#N/A	1	28.9	7.61	0	31.5	259	15703.8	10265	12.1289	23.643	I	I-A	1466.4	208.79	0.4227	0.8771	57.6166	39.0872	68	46372.1	1150.69	606978	1028.2	429.481	763.461	79.9842	0	290.954	25.7196	71.9468	40.9663	31.906	70.1169	29.2879	52.0633	5.4544	0	19.8412	1.7539	4.9063	2.7936	2.1758	0
6162-01	Ctrl	T	0	22.7	#N/A	#N/A	1	28.9	7.61	0	31.5	260	10736	10298.5	11.365	21.3812	I	I-A	4803.8	405.66	0.3668	0.9031	95.4795	75.6888	128	26645.6	1487.44	584879	3685.26	1884.53	2423.28	400.506	18.2668	301.28	273.904	583.854	131.423	4.8711	76.7152	39.2297	50.4449	8.3372	0.3803	6.2717	5.7018	12.1539	2.7358	0.1014	0
6162-01	Ctrl	T	0	22.7	#N/A	#N/A	1	28.9	7.61	0	31.5	261	7506.2	10323.6	16.3954	19.6192	II	II	4286.8	622.39	0.1391	0.6491	116.896	65.4927	144	33591.5	1510.48	631567	2846.94	2234.98	1245.74	97.8613	0	45.8622	107.604	679.674	0	0	66.4118	52.1363	29.06	2.2829	0	1.0698	2.5101	15.855	0	0	0
6162-01	Ctrl	T	0	22.7	#N/A	#N/A	1	28.9	7.61	0	31.5	262	17057.5	10366.4	16.8862	17.1916	II	II	8844.5	703.17	0.2248	0.8177	152.74	91.0137	205	23178.2	1244.52	611330	6525.82	2693.73	4951.81	615.615	72.2878	709.284	493.642	1036.09	129.232	0	73.7841	30.4566	55.9876	6.9604	0.8173	8.0195	5.5813	11.7145	1.4612	0	0
6162-01	Ctrl	T	0	22.7	#N/A	#N/A	1	28.9	7.61	0	31.5	263	21693.3	10456.6	16.8291	16.9445	II	II	11641.4	930.06	0.1691	0.8072	182.262	95.2125	268	23021.3	1222.74	645389	7500.15	6284.23	2917.4	610.257	49.0037	401.431	1163.08	2640.74	740.951	1.2665	64.4268	53.982	25.0607	5.2421	0.4209	3.4483	9.991	22.6842	6.3648	0.0109	0
6162-01	Ctrl	T	0	22.7	#N/A	#N/A	1	28.9	7.61	0	31.5	264	4500.9	10469.3	12.8085	24.2873	I	I-B	3027.1	369.02	0.2793	0.8491	86.1789	50.84	93	30722.5	1148.51	399766	2467.33	10.7652	2466.51	316.917	0	20.3614	0	0	0	0	81.5075	0.3556	81.4803	10.4693	0	0.6726	0	0	0	0	0
6162-01	Ctrl	T	0	22.7	#N/A	#N/A	1	28.9	7.61	0	31.5	265	24397.1	10557	10.7371	22.4651	I	I-A	2256.3	308.11	0.2987	0.8308	69.2816	52.3999	79	35013.1	733.365	181143	1518.04	831.128	1108.09	213.307	91.0417	523.843	83.0043	123.873	150.859	0	67.2798	36.8357	49.1105	9.4538	4.035	23.2168	3.6788	5.4901	6.6861	0	0
6162-01	Ctrl	T	0	22.7	#N/A	#N/A	1	28.9	7.61	0	31.5	266	6286.8	10571.9	12.0872	22.9142	I	I-A	3781.6	376.08	0.336	0.8257	84.1813	72.1969	108	28559.3	934.137	340627	2765.06	1834.83	1450.38	103.95	0	57.7231	0	304.934	17.0003	0	73.1193	48.5204	38.354	2.7489	0	1.5264	0	8.0637	0.4496	0	0
6162-01	Ctrl	T	0	22.7	#N/A	#N/A	1	28.9	7.61	0	31.5	267	3531	10576.6	12.3649	24.1746	I	I-A	1839.9	214.97	0.5003	0.9164	62.8615	43.546	78	42393.6	514.844	98846.2	1518.48	53.954	1497.83	289.784	0	11.7882	0	0	21.5305	0	82.5294	2.9324	81.407	15.7498	0	0.6407	0	0	1.1702	0	0
6162-01	Ctrl	T	0	22.7	#N/A	#N/A	1	28.9	7.61	0	31.5	268	17980.1	10630.9	12.983	22.9542	I	I-B	1985.4	286.92	0.3031	0.8216	77.7085	42.122	71	35761.1	727.247	192243	1454.96	644.164	950.115	245.703	0	61.8148	195.185	265.088	1.0717	0	73.282	32.4446	47.8544	12.3753	0	3.1134	9.8308	13.3517	0.054	0	0
6162-01	Ctrl	T	0	22.7	#N/A	#N/A	1	28.9	7.61	0	31.5	269	15399.3	10661.5	11.0995	22.1082	I	I-A	2507.6	279.86	0.4023	0.8812	76.0077	48.9931	92	36688.5	797.517	241050	1986.79	1390.11	1044.07	132.008	6.9657	311.656	166.301	519.8	246.285	45.2042	79.2319	55.4364	41.6367	5.2644	0.2778	12.4286	6.632	20.7292	9.8217	1.8027	0
6162-01	Ctrl	T	0	22.7	#N/A	#N/A	1	28.9	7.61	0	31.5	270	5628.6	10664.1	11.5565	21.1037	I	I-A	15863.5	852.37	0.2744	0.8996	170.959	136.018	278	17524.5	1032.33	432254	12101.2	6488.29	7421.72	982.9	0	582.706	5.6992	1275.7	314.481	19.8743	76.2834	40.9008	46.785	6.196	0	3.6733	0.0359	8.0418	1.9824	0.1253	0
6162-01	Ctrl	T	0	22.7	#N/A	#N/A	1	28.9	7.61	0	31.5	271	15019.2	10681	11.59	21.8365	I	I-A	3684	410.32	0.275	0.8131	110.797	59.012	114	30944.6	1037.06	441321	2825.7	1354.51	1944.01	175.556	5.0173	472.773	100.929	561.01	91.87	6.0404	76.701	36.767	52.7683	4.7653	0.1362	12.833	2.7396	15.2281	2.4937	0.164	0
6162-01	Ctrl	T	0	22.7	#N/A	#N/A	1	28.9	7.61	0	31.5	272	17313.8	10692.8	16.6092	20.0628	II	II	1546.9	273.23	0.2604	0.8149	57.6369	46.1731	73	47191.2	890.724	268151	966.727	401.187	701.949	76.1847	5.8941	220.516	44.8145	100.344	0	0	62.4933	25.9344	45.377	4.9249	0.381	14.2551	2.897	6.4867	0	0	0
6162-01	Ctrl	T	0	22.7	#N/A	#N/A	1	28.9	7.61	0	31.5	273	18023.3	10701.3	10.5409	22.6761	I	I-A	1945.3	250.28	0.3903	0.8764	64.5927	45.1817	61	31357.6	818.833	294489	1437.33	607.767	1078.14	192.703	57.2847	98.9335	145.452	255.151	23.9173	7.8425	73.8857	31.2422	55.4216	9.9059	2.9447	5.0857	7.477	13.116	1.2295	0.4031	0
6162-01	Ctrl	T	0	22.7	#N/A	#N/A	1	28.9	7.61	0	31.5	274	24154.9	10779.3	16.7082	15.421	II	II	23983.6	933.15	0.3461	0.914	215.043	146.399	417	17386.9	1090.96	375623	18626.9	12679.9	12017.6	1923.22	1840.95	3022.5	3717.12	4875.38	878.41	3.3611	77.6653	52.8693	50.1076	8.0189	7.6759	12.6024	15.4986	20.328	3.6625	0.014	0
6162-01	Ctrl	T	0	22.7	#N/A	#N/A	1	28.9	7.61	0	31.5	275	13524.3	10839	17.5052	18.2042	II	II	5527.7	410.51	0.4122	0.9077	108.602	72.3524	132	23879.7	1216.39	630749	4301.42	1977.28	2853.28	385.502	7.6964	670.286	177.553	794.094	190.268	0	77.816	35.7705	51.6181	6.974	0.1392	12.126	3.2121	14.3658	3.4421	0	0
6162-01	Ctrl	T	0	22.7	#N/A	#N/A	1	28.9	7.61	0	31.5	276	3399.2	10844.8	12.8204	24.2844	I	I-B	1938.3	213.64	0.5336	0.9442	61.991	42.7755	80	41273.3	1641.48	220338	1665.15	10.1692	1657.45	860.926	0	16.367	0	0	0	0	85.9067	0.5246	85.5093	44.416	0	0.8444	0	0	0	0	0
6162-01	Ctrl	T	0	22.7	#N/A	#N/A	1	28.9	7.61	0	31.5	277	12242.6	10859	12.8875	24.2713	I	I-B	2361.1	324.44	0.2819	0.8658	68.4105	52.5884	69	29223.7	1130.38	497295	1733.1	71.411	1727.18	304.592	0	279.637	0	0	0	0	73.4011	3.0244	73.1504	12.9002	0	11.8433	0	0	0	0	0
6162-01	Ctrl	T	0	22.7	#N/A	#N/A	1	28.9	7.61	0	31.5	278	9683.5	10870.5	12.3508	24.2825	I	I-A	1036.9	209.23	0.2977	0.7737	62.3456	32.5241	63	60758	1361.74	733943	669.295	206.133	583.862	116.031	0	91.4672	0	0	42.2328	1.0229	64.5464	19.8793	56.3073	11.1899	0	8.821	0	0	4.0729	0.0987	0
6162-01	Ctrl	T	0	22.7	#N/A	#N/A	1	28.9	7.61	0	31.5	279	27336.6	10880.1	17.4302	18.5554	II	II	3257.9	380.06	0.2834	0.8423	82.7873	66.9466	105	32229.4	1708.84	964346	2196.3	1581.21	1417.22	254.566	7.6964	775.354	66.1501	431.437	25.0864	0	67.4143	48.5342	43.5007	7.8138	0.2362	23.7991	2.0304	13.2427	0.77	0	1
6162-01	Ctrl	T	0	22.7	#N/A	#N/A	1	28.9	7.61	0	31.5	280	22523.7	11037.4	16.8678	20.8047	II	II	2390.8	343.42	0.2547	0.82	72.6546	57.4628	88	36807.8	1453.21	793552	1562.18	187.597	1541.88	342.053	0	183.886	0	9.6936	0	0	65.3423	7.8468	64.4932	14.3073	0	7.6915	0	0.4055	0	0	0
6162-01	Ctrl	T	0	22.7	#N/A	#N/A	1	28.9	7.61	0	31.5	281	20184.3	11051	11.6895	22.0916	I	I-A	5317.9	512.92	0.254	0.8429	117.209	64.583	146	27454.4	1210.62	500483	3830.57	888.351	3275.79	344.293	19.0949	304.739	40.1869	249.403	130.206	0	72.0313	16.7048	61.599	6.4742	0.3591	5.7304	0.7557	4.6899	2.4484	0	0
6162-01	Ctrl	T	0	22.7	#N/A	#N/A	1	28.9	7.61	0	31.5	282	6635	11065.8	16.0987	15.034	II	II	87232.3	2202.7	0.2259	0.9379	395.114	305.613	1222	14008.6	955.93	373445	60468.3	41731.8	26775.1	2629.88	297.529	3443.27	2542.35	9994.23	2096.43	14.6621	69.3188	47.8398	30.6941	3.0148	0.3411	3.9472	2.9145	11.457	2.4033	0.0168	2
6162-01	Ctrl	T	0	22.7	#N/A	#N/A	1	28.9	7.61	0	31.5	283	12042.8	11163.7	12.9277	24.2454	I	I-B	1246.4	239.25	0.2736	0.7572	63.0158	38.1117	61	48940.9	982.48	426398	817.037	126.652	695.782	129.23	0	129.677	0	10.5704	0	19.8157	65.5503	10.1612	55.8221	10.368	0	10.4039	0	0.8481	0	1.5898	0
6162-01	Ctrl	T	0	22.7	#N/A	#N/A	1	28.9	7.61	0	31.5	284	19890.2	11201.6	11.4544	21.8556	I	I-A	5526.7	740.69	0.1266	0.6994	132.347	83.8991	153	27683.8	969.456	392049	3257.24	959.902	2851.82	699.789	131.716	337.473	77.1102	203.224	17.1464	0	58.9369	17.3686	51.6012	12.6621	2.3833	6.1063	1.3952	3.6772	0.3102	0	0
6162-01	Ctrl	T	0	22.7	#N/A	#N/A	1	28.9	7.61	0	31.5	285	17849.5	11264.2	16.2549	14.9988	II	II	56566.9	1270.8	0.4401	0.9563	329.739	238.555	868	15344.7	855.774	300904	43929.4	34402.4	13984.1	2364.21	3243.16	4501.18	9756.66	14893.9	3156.17	41.356	77.6593	60.8173	24.7214	4.1795	5.7333	7.9573	17.248	26.3298	5.5795	0.0731	1
6162-01	Ctrl	T	0	22.7	#N/A	#N/A	1	28.9	7.61	0	31.5	286	15124.5	11321.3	11.787	22.7909	I	I-A	3096.9	365.49	0.2913	0.823	92.7686	54.9567	90	29061.3	808.788	274252	2340.29	873.946	2012.59	230.064	44.7171	639.527	5.5044	149.301	154.22	0	75.5682	28.2198	64.9867	7.4288	1.4439	20.6504	0.1777	4.8209	4.9798	0	0
6162-01	Ctrl	T	0	22.7	#N/A	#N/A	1	28.9	7.61	0	31.5	287	7922.2	11344	13.0294	24.286	I	I-B	1021.5	159.35	0.5055	0.9278	42.5734	34.6544	51	49926.6	1323.61	658267	787.859	99.8098	742.915	170.831	0	70.7777	0	10.7652	0	0	77.1256	9.7706	72.7259	16.7231	0	6.9286	0	1.0538	0	0	0
6162-01	Ctrl	T	0	22.7	#N/A	#N/A	1	28.9	7.61	0	31.5	288	24468.9	11464.5	16.6798	15.0253	II	II	45936.6	1231.5	0.3806	0.9236	294.369	228.368	779	16958.2	1027.97	370336	35835.9	28139.6	15544.6	2275.75	1726.72	3199.81	5184.6	10852.8	2457.47	2.4843	78.0117	61.2573	33.8391	4.9541	3.7589	6.9657	11.2864	23.6255	5.3497	0.0054	1
6162-01	Ctrl	T	0	22.7	#N/A	#N/A	1	28.9	7.61	0	31.5	289	18925.8	11514.7	17.5001	18.3158	II	II	3262.2	343.86	0.3467	0.8523	82.741	62.4297	106	32493.4	1108.26	472817	2410.83	898.143	1809.67	284.28	12.2753	125.578	170.344	374.351	261.191	0	73.9017	27.5318	55.4738	8.7143	0.3763	3.8495	5.2217	11.4754	8.0066	0	0
6162-01	Ctrl	T	0	22.7	#N/A	#N/A	1	28.9	7.61	0	31.5	290	23438.5	11552.7	11.3866	21.1403	I	I-A	3623.2	444.5	0.2304	0.7923	93.5345	66.2303	111	30635.9	765.247	269793	2524.76	1787.04	1345.31	323.738	30.6882	392.079	283.354	520.04	266.843	155.292	69.6841	49.3228	37.1307	8.9352	0.847	10.8215	7.8206	14.3532	7.3649	4.2861	0
6162-01	Ctrl	T	0	22.7	#N/A	#N/A	1	28.9	7.61	0	31.5	291	9131.8	11597.3	12.1298	22.4703	I	I-A	6298.2	561.48	0.2511	0.8301	107.199	92.5321	176	27944.5	1021.38	435316	4474.34	1206.52	3670.47	313.654	0	707.659	6.576	270.154	39.7485	0	71.0411	19.1564	58.2777	4.98	0	11.2358	0.1044	4.2894	0.6311	0	0
6162-01	Ctrl	T	0	22.7	#N/A	#N/A	1	28.9	7.61	0	31.5	292	23731.1	11651.8	16.963	17.7542	II	II	5243.7	604.29	0.1804	0.8057	109.631	89.374	145	27652.2	671.084	143643	3057.08	2055.35	1869.98	331.629	64.054	744.701	520.774	862.192	211.522	0	58.3002	39.1967	35.6614	6.3243	1.2215	14.2018	9.9314	16.4425	4.0338	0	0
6162-01	Ctrl	T	0	22.7	#N/A	#N/A	1	28.9	7.61	0	31.5	293	17282	11681.2	16.9745	24.848	III	III-A	2253.7	283.83	0.3516	0.8745	67.7902	54.5107	71	31503.7	1207.94	559508	1641.19	465.487	1478.88	208.484	6.2838	580.446	0	11.3011	11.642	146.813	72.8224	20.6545	65.6205	9.2508	0.2788	25.7554	0	0.5014	0.5166	6.5144	0
6162-01	Ctrl	T	0	22.7	#N/A	#N/A	1	28.9	7.61	0	31.5	294	6549.1	11690.4	11.5476	21.1277	I	I-A	8772.6	769.38	0.1862	0.815	146.414	100.38	218	24850.1	1193.4	530366	6723.45	6305.75	834.993	97.7639	0	73.6517	51.7803	1693.89	177.746	2.2894	76.6411	71.8798	9.5182	1.1144	0	0.8396	0.5902	19.3088	2.0261	0.0261	0
6162-01	Ctrl	T	0	22.7	#N/A	#N/A	1	28.9	7.61	0	31.5	295	27328.6	11691.7	12.6233	22.247	I	I-B	3287.1	319.14	0.4056	0.8925	84.568	58.3465	60	18253.2	1175.31	519808	2387.88	1502.51	1815.82	258.024	49.6367	720.617	27.4245	269.861	1.9485	0	72.6442	45.7092	55.2409	7.8496	1.51	21.9226	0.8343	8.2097	0.0593	0	0
6162-01	Ctrl	T	0	22.7	#N/A	#N/A	1	28.9	7.61	0	31.5	296	24140.6	11731.1	16.7951	19.1277	II	II	3047.1	335.03	0.3411	0.8783	75.0753	60.2749	95	31177.2	587.518	120107	2131.03	1288.32	1423.33	285.837	69.657	489.988	307.174	494.909	3.3611	1.4126	69.9364	42.2803	46.7111	9.3806	2.286	16.0805	10.0809	16.242	0.1103	0.0464	0
6162-01	Ctrl	T	0	22.7	#N/A	#N/A	1	28.9	7.61	0	31.5	297	4426	11740.2	12.3766	23.7671	I	I-A	3518.9	384.47	0.2992	0.8758	83.9342	67.6953	111	31543.9	1002.31	258895	2768.76	265.368	2561.88	324.108	0	1.2178	0	18.2181	13.5998	0	78.6822	7.5412	72.8032	9.2104	0	0.0346	0	0.5177	0.3865	0	0
6162-01	Ctrl	T	0	22.7	#N/A	#N/A	1	28.9	7.61	0	31.5	298	14344.7	11746.7	11.8148	22.1971	I	I-A	5736.5	441.41	0.37	0.8945	98.3681	88.0907	140	24405.1	1149.24	418239	4198.88	2038.43	2855.65	591.163	0	1071.21	32.9777	421.257	475.842	1.1204	73.1958	35.5344	49.7803	10.3053	0	18.6736	0.5749	7.3434	8.295	0.0195	0
6162-01	Ctrl	T	0	22.7	#N/A	#N/A	1	28.9	7.61	0	31.5	299	25607.4	11769.7	17.6747	17.9987	II	II	6567.7	427.29	0.452	0.9249	116.175	79.9402	169	25732	1041.4	390670	5018.55	3821.32	2279.54	275.268	0	424.13	136.101	1772.51	12.2266	0	76.4129	58.1839	34.7086	4.1913	0	6.4579	2.0723	26.9885	0.1862	0	0
6162-01	Ctrl	T	0	22.7	#N/A	#N/A	1	28.9	7.61	0	31.5	300	25797.6	11805.9	12.6014	23.7247	I	unclustered	1977.2	278.53	0.3203	0.8817	64.4838	48.2318	59	29840.2	1343.37	721161	1380	643.293	942.341	172.439	0	171.513	17.9258	54.703	1.1691	71.1661	69.7955	32.5356	47.6604	8.7214	0	8.6746	0.9066	2.7667	0.0591	3.5993	0
6162-01	Ctrl	T	0	22.7	#N/A	#N/A	1	28.9	7.61	0	31.5	301	12824.8	11837.7	12.3082	23.8246	I	I-A	1422.6	248.52	0.2895	0.8363	58.8922	37.919	57	40067.5	1129.19	470607	1060.59	112.671	989.122	162.794	0	293.659	0	36.4849	22.2879	0	74.5549	7.9202	69.5307	11.4436	0	20.6429	0	2.5647	1.5667	0	0
6162-01	Ctrl	T	0	22.7	#N/A	#N/A	1	28.9	7.61	0	31.5	302	9197.8	11856.9	11.5414	21.0908	I	I-A	10961.5	724.8	0.2622	0.8585	150.437	116.887	244	22259.7	769.266	259680	7997.88	4439.59	4766.29	614.692	0	1248.5	83.4427	1079.4	139.606	3.9943	72.9635	40.5017	43.4821	5.6077	0	11.3899	0.7612	9.8472	1.2736	0.0364	0
6162-01	Ctrl	T	0	22.7	#N/A	#N/A	1	28.9	7.61	0	31.5	303	16038.7	11883.8	12.711	24.5258	I	I-B	1547.9	328.85	0.1799	0.577	95.1815	37.1613	73	47160.7	1332.16	500949	868.476	233.264	837.495	86.1239	5.6505	137.366	0	6.917	3.3611	1.4613	56.1084	15.0701	54.1068	5.5641	0.3651	8.8746	0	0.4469	0.2171	0.0944	0
6162-01	Ctrl	T	0	22.7	#N/A	#N/A	1	28.9	7.61	0	31.5	304	5010.4	11917.1	12.3921	24.1483	I	I-A	1103.2	168.18	0.4901	0.9283	51.189	30.8229	41	37164.6	1069.99	479002	813.14	93.1855	789.527	91.8211	0	12.9085	0	0	30.4934	0	73.7063	8.4467	71.5659	8.323	0	1.1701	0	0	2.764	0	0
6162-01	Ctrl	T	0	22.7	#N/A	#N/A	1	28.9	7.61	0	31.5	305	22916.7	11936.8	16.6749	20.0668	II	II	1348.7	226.45	0.3305	0.821	62.1513	35.5818	63	46711.6	958.71	363899	958.69	365.352	785.419	194.261	0	258.804	12.1779	98.3484	14.8563	0	71.0813	27.0887	58.2343	14.4034	0	19.1888	0.9029	7.292	1.1015	0	0
6162-01	Ctrl	T	0	22.7	#N/A	#N/A	1	28.9	7.61	0	31.5	306	23982.6	12011.4	11.0358	23.8527	I	I-A	1740.3	244.54	0.3657	0.8039	64.8578	42.3944	67	38499.1	671.667	175546	1004.67	621.509	729.161	224.998	49.4406	273.417	0	103.804	181.498	1.0717	57.7311	35.7135	41.8994	12.9289	2.841	15.7112	0	5.9648	10.4293	0.0616	0
6162-01	Ctrl	T	0	22.7	#N/A	#N/A	1	28.9	7.61	0	31.5	307	11615.3	12029.9	11.5124	20.9023	I	I-A	17866.8	931.38	0.2588	0.9128	193.994	135.429	347	19421.5	1250.74	447423	13180.5	7393.06	7381.51	1059.43	0	1177.58	208.826	2270.35	182.861	5.6505	73.771	41.3788	41.3142	5.9296	0	6.5909	1.1688	12.7071	1.0235	0.0316	0
6162-01	Ctrl	T	0	22.7	#N/A	#N/A	1	28.9	7.61	0	31.5	308	15215.2	12034.1	12.7833	22.0574	I	I-B	5337.4	605.18	0.1831	0.7901	114.095	84.322	138	25855.3	688.61	219196	3834.22	2427.62	2160.24	202.98	16.8054	363.923	119.392	598.906	0	1.6562	71.8374	45.4835	40.474	3.803	0.3149	6.8184	2.2369	11.221	0	0.031	0
6162-01	Ctrl	T	0	22.7	#N/A	#N/A	1	28.9	7.61	0	31.5	309	18620.8	12044.5	11.5051	21.0663	I	I-A	8364.8	752.61	0.1856	0.7704	149.841	97.6698	215	25702.9	1047.24	420972	5896.42	5772.98	234.789	20.0691	0	67.6602	1140.48	2842.36	132.593	0	70.4911	69.0153	2.8069	0.2399	0	0.8089	13.6343	33.9801	1.5851	0	0
6162-01	Ctrl	T	0	22.7	#N/A	#N/A	1	28.9	7.61	0	31.5	310	20278.8	12166.9	11.9269	22.6124	I	I-A	2212.3	284.71	0.3429	0.8921	69.3423	45.0885	78	35257.4	1124.22	433819	1560.71	1154.22	638.266	49.637	0	166.983	391.397	715.084	5.6992	3.4585	70.5478	52.1732	28.8511	2.2437	0	7.548	17.692	32.3234	0.2576	0.1563	0
6162-01	Ctrl	T	0	22.7	#N/A	#N/A	1	28.9	7.61	0	31.5	311	9577.9	12176.6	12.1685	23.748	I	I-A	1316.4	231.3	0.3092	0.8105	54.7921	44.161	57	43299.9	1031.88	364004	885.525	471.947	494.657	52.4622	0	81.7194	0	36.3386	83.2479	8.9507	67.2673	35.8506	37.5757	3.9852	0	6.2077	0	2.7604	6.3238	0.6799	0
6162-01	Ctrl	T	0	22.7	#N/A	#N/A	1	28.9	7.61	0	31.5	312	8100.8	12185.3	11.826	22.1879	I	I-A	5291.2	441.41	0.3412	0.8692	97.5694	78.908	148	27971	1037.62	344037	4056.45	3892.94	641.191	63.5192	0	44.2787	24.6967	1040.04	64.6884	0	76.6642	73.574	12.1181	1.2005	0	0.8368	0.4668	19.6561	1.2226	0	0
6162-01	Ctrl	T	0	22.7	#N/A	#N/A	1	28.9	7.61	0	31.5	313	15355.3	12219.9	13.1555	23.9671	I	I-B	1069.8	201.28	0.3318	0.8139	54.1283	35.4288	46	42998.7	712.35	244176	633.346	345.531	432.325	110.867	6.4786	195.236	0	87.7777	0	0	59.1996	32.2971	40.4099	10.3629	0.6056	18.2489	0	8.2047	0	0	0
6162-01	Ctrl	T	0	22.7	#N/A	#N/A	1	28.9	7.61	0	31.5	314	18842.9	12227	11.1174	23.3021	I	I-A	1022.5	195.1	0.3375	0.8884	48.641	27.9603	52	50855.7	1499.95	742539	452.627	290.32	301.927	9.1578	30.8343	100.443	15.9774	87.8755	16.6106	0	44.2687	28.3945	29.5297	0.8957	3.0157	9.8237	1.5626	8.5946	1.6246	0	0
6162-01	Ctrl	T	0	22.7	#N/A	#N/A	1	28.9	7.61	0	31.5	315	11394.1	12273.2	12.9348	23.5819	I	I-B	1521.6	220.71	0.3925	0.892	62.3755	37.3873	60	39432.2	1316.39	515746	1183.69	527.736	831.086	103.707	0	283.758	10.7165	169.274	0	0	77.7949	34.6841	54.621	6.8159	0	18.6492	0.7043	11.1251	0	0	0
6162-01	Ctrl	T	0	22.7	#N/A	#N/A	1	28.9	7.61	0	31.5	316	27842.4	12287.6	31.4743	22.2989	V-BC	V-B	1265.1	480.26	0.0689	0.446	164.232	28.3808	113	89321	1501.26	587218	514.734	407.145	189.898	0	0	0	8.5732	63.4223	120.906	35.5242	40.6861	32.182	15.0101	0	0	0	0.6777	5.0131	9.5568	2.8079	0
6162-01	Ctrl	T	0	22.7	#N/A	#N/A	1	28.9	7.61	0	31.5	317	22927	12293.7	12.809	23.7898	I	I-B	2588.9	329.29	0.3	0.8035	80.9227	54.3779	94	36308.9	1101.56	391331	1762.14	309.025	1681.99	172.488	0	300.993	0	35.5594	0	0	68.0646	11.9365	64.9691	6.6625	0	11.6262	0	1.3735	0	0	0
6162-01	Ctrl	T	0	22.7	#N/A	#N/A	1	28.9	7.61	0	31.5	318	5003.4	12376.6	12.8556	24.2892	I	I-B	1450.4	176.57	0.5847	0.9541	48.2931	42.376	35	24131.3	491.8	71557.5	1240.73	0	1240.7	104.437	0	6.2351	0	0	0	0	85.542	0	85.54	7.2004	0	0.4299	0	0	0	0	0
6162-01	Ctrl	T	0	22.7	#N/A	#N/A	1	28.9	7.61	0	31.5	319	21034.4	12423.8	10.9154	20.6267	I	I-A	11397.6	637.4	0.3525	0.8748	141.375	126.466	250	21934.4	1394.48	562470	8904.55	5401.79	5502.38	757.073	47.6407	1197.23	876.027	1920.84	78.2306	0	78.1265	47.3941	48.2766	6.6424	0.418	10.5042	7.6861	16.853	0.6864	0	0
6162-01	Ctrl	T	0	22.7	#N/A	#N/A	1	28.9	7.61	0	31.5	320	5018.9	12425.6	12.2363	24.1654	I	I-A	2533	254.25	0.4924	0.9422	66.6577	55.5559	67	26450.8	935.259	56765.1	2025.28	66.5398	1984.69	278.094	0	65.9159	0	0	24.1122	0	79.9558	2.6269	78.3534	10.9788	0	2.6023	0	0	0.9519	0	0
6162-01	Ctrl	T	0	22.7	#N/A	#N/A	1	28.9	7.61	0	31.5	321	6373.1	12458.8	12.9801	23.9218	I	I-B	2310.3	235.27	0.5245	0.9408	62.8269	50.2369	55	23806.4	870.418	239102	1798.18	304.3	1516.69	173.9	0	24.6967	0	58.7947	0	0	77.8338	13.1715	65.6493	7.5272	0	1.069	0	2.5449	0	0	0
6162-01	Ctrl	T	0	22.7	#N/A	#N/A	1	28.9	7.61	0	31.5	322	20652.4	12524.6	11.8427	22.7884	I	I-A	4525.1	413.6	0.3324	0.8705	97.2315	68.9996	107	23645.9	787.124	290683	2834.23	814.896	2443.01	408.738	37.2639	806.759	0	126.406	48.2243	2.9714	62.6335	18.0084	53.9879	9.0327	0.8235	17.8285	0	2.7934	1.0657	0.0657	0
6162-01	Ctrl	T	0	22.7	#N/A	#N/A	1	28.9	7.61	0	31.5	323	9744.6	12553.4	12.2455	23.0597	I	I-B	5748.6	610.47	0.1938	0.844	113.704	72.1028	157	27311	985.431	246948	4422.46	591.563	4051.12	435.431	0	175.848	0	106.142	6.1864	1.1204	76.9307	10.2905	70.471	7.5745	0	3.059	0	1.8464	0.1076	0.0195	0
6162-01	Ctrl	T	0	22.7	#N/A	#N/A	1	28.9	7.61	0	31.5	324	24093.5	12553.7	10.8662	19.2295	I	I-A	17453.7	1104	0.18	0.7531	201.709	154.828	349	19995.8	836.529	240357	11104.6	8293.3	5429.52	1181.35	475.959	1678.4	1343.95	3461.53	640.215	2.9227	63.6229	47.516	31.1081	6.7685	2.727	9.6163	7.7001	19.8327	3.6681	0.0167	0
6162-01	Ctrl	T	0	22.7	#N/A	#N/A	1	28.9	7.61	0	31.5	325	13546.7	12558.7	11.8623	22.646	I	I-A	3292.6	328.85	0.3826	0.8984	81.6455	60.463	89	27030.3	840.785	290638	2438.45	1075.99	1706.72	263.09	0	595.572	29.4704	297.578	60.7919	0	74.0583	32.6791	51.835	7.9903	0	18.0882	0.895	9.0378	1.8463	0	0
6162-01	Ctrl	T	0	22.7	#N/A	#N/A	1	28.9	7.61	0	31.5	326	12933.8	12576.1	10.9998	18.9623	I	I-A	54422.6	1989.2	0.1728	0.7541	386.724	242.592	779	14313.9	848.371	322945	36938.4	19763	20103.6	2548.97	84.076	7027.97	930.535	5429.67	1252.91	125.432	67.8733	36.314	36.9398	4.6837	0.1545	12.9137	1.7098	9.9769	2.3022	0.2305	0
6162-01	Ctrl	T	0	22.7	#N/A	#N/A	1	28.9	7.61	0	31.5	327	5565.7	12576.9	12.3859	23.9538	I	I-A	4147.3	381.38	0.3583	0.9254	93.814	58.0237	107	25799.9	711.78	185053	3371.22	153.952	3245.75	365.044	0	21.3843	0	0	30.2159	0	81.2863	3.7121	78.261	8.8019	0	0.5156	0	0	0.7286	0	0
6162-01	Ctrl	T	0	22.7	#N/A	#N/A	1	28.9	7.61	0	31.5	328	10940.4	12627.8	12.4031	24.1841	I	I-A	1469.1	223.36	0.3701	0.8614	67.357	33.6518	63	42883.4	865.435	193486	1071.99	47.7378	1019.37	136.246	0	55.5311	0	0	26.9466	0	72.9675	3.2494	69.3857	9.2739	0	3.7798	0	0	1.8342	0	0
6162-01	Ctrl	T	0	22.7	#N/A	#N/A	1	28.9	7.61	0	31.5	329	7316.3	12691.2	12.3348	23.1017	I	I-B	4405.8	482.46	0.2378	0.8091	107.752	65.622	125	28371.7	917.194	342092	3282.62	845.399	2689.25	426.81	0	365.211	0	234.887	3.7843	0	74.5074	19.1885	61.0394	9.6875	0	8.2894	0	5.3314	0.0859	0	0
6162-01	Ctrl	T	0	22.7	#N/A	#N/A	1	28.9	7.61	0	31.5	330	14929.6	12714.6	12.9802	23.6697	I	I-B	2549	307.67	0.3384	0.8351	71.4271	54.7101	61	23931	709.669	163458	1902.13	330.896	1842.47	460.031	0	568.755	0	42.6225	0	1.6077	74.6235	12.9815	72.283	18.0477	0	22.3131	0	1.6721	0	0.0631	0
6162-01	Ctrl	T	0	22.7	#N/A	#N/A	1	28.9	7.61	0	31.5	331	25309.2	12764	11.483	21.0708	I	I-A	10683.5	851.49	0.1852	0.7925	154.321	106.861	213	19937.3	1080.14	358802	7205.11	3555.1	5056.05	656.337	6.2343	1911.62	164.401	1286.03	111.501	0	67.4412	33.2765	47.3256	6.1434	0.0584	17.8931	1.5388	12.0375	1.0437	0	0
6162-01	Ctrl	T	0	22.7	#N/A	#N/A	1	28.9	7.61	0	31.5	332	13936.3	12780	11.4554	21.1039	I	I-A	13644.7	699.01	0.3509	0.9033	187.328	101.249	236	17296.1	729.56	227153	9987.06	2486.43	8132.78	1525.74	0	2673.67	171.416	781.283	243.352	0	73.1937	18.2227	59.6039	11.182	0	19.5949	1.2563	5.7259	1.7835	0	0
6162-01	Ctrl	T	0	22.7	#N/A	#N/A	1	28.9	7.61	0	31.5	333	5791.6	12797.1	13.0873	23.9769	I	I-B	2827.5	297.07	0.4026	0.8909	70.3356	59.3498	73	25817.9	460.172	93970.2	2340.44	155.246	2206.66	436.845	0	11.8369	0	21.8227	0	0	82.774	5.4906	78.0425	15.4498	0	0.4186	0	0.7718	0	0	0
6162-01	Ctrl	T	0	22.7	#N/A	#N/A	1	28.9	7.61	0	31.5	334	23455	12803.3	16.8085	16.9666	II	II	13413.9	912.4	0.2025	0.7844	177.876	122.562	284	21172.1	808.05	245644	9057.7	3943.68	7291.22	1214.92	164.35	2358.42	211.895	999.413	115.69	0	67.5249	29.4	54.3558	9.0572	1.2252	17.582	1.5797	7.4506	0.8625	0	0
6162-01	Ctrl	T	0	22.7	#N/A	#N/A	1	28.9	7.61	0	31.5	335	14657	12853.9	11.836	22.7504	I	I-A	3043	312.52	0.3915	0.8773	89.8169	51.6397	78	25632.6	651.712	181523	2288.37	939.122	1592.33	290.175	0	590.86	38.1898	282.624	28.2526	0	75.2021	30.8622	52.3283	9.5359	0	19.4173	1.255	9.2878	0.9285	0	0
6162-01	Ctrl	T	0	22.7	#N/A	#N/A	1	28.9	7.61	0	31.5	336	27402.6	12869.9	11.9679	22.7501	I	I-A	3819.7	374.32	0.3426	0.8611	91.6303	62.7653	99	25918.3	765.081	239872	2835.93	2058.75	1520.21	271.079	0	908.274	0	626.234	39.505	0	74.2457	53.8988	39.7996	7.0969	0	23.7789	0	16.395	1.0343	0	0
6162-01	Ctrl	T	0	22.7	#N/A	#N/A	1	28.9	7.61	0	31.5	337	10996.2	12874.1	12.198	23.8745	I	I-A	1235.3	208.35	0.3576	0.8064	58.4168	35.3379	51	41285.5	847.091	290396	994.054	350.43	917.767	217.545	0	28.5449	0	43.4019	33.9032	0	80.4692	28.3675	74.2937	17.6104	0	2.3107	0	3.5134	2.7445	0	0
6162-01	Ctrl	T	0	22.7	#N/A	#N/A	1	28.9	7.61	0	31.5	338	24512.9	12940.1	11.8214	23.3855	I	I-A	1721.9	242.34	0.3684	0.8685	59.7859	45.8963	55	31941.5	817.083	213341	1137.7	671.367	726.63	109.747	0	270.251	23.3815	127.429	155.195	0	66.0745	38.991	42.2005	6.3738	0	15.6954	1.3579	7.4007	9.0132	0	0
6162-01	Ctrl	T	0	22.7	#N/A	#N/A	1	28.9	7.61	0	31.5	339	14793.5	12943.9	13.1201	23.8751	I	I-B	2000.8	236.6	0.4492	0.9267	60.9949	47.5673	51	25489.8	569.365	126468	1513.17	247.016	1443.51	234.059	0	485.874	0	37.9949	0	0	75.6275	12.3457	72.146	11.6981	0	24.2837	0	1.899	0	0	0
6162-01	Ctrl	T	0	22.7	#N/A	#N/A	1	28.9	7.61	0	31.5	340	8425.2	12965.1	16.3598	15.1594	II	II	80444.5	2041.5	0.2425	0.9141	363.036	320.763	1097	13636.7	756.07	198911	53927.8	37724.1	23087.5	3198.39	70.5827	4987.63	1052.07	9073.62	1182.71	13.6879	67.0373	46.8946	28.6999	3.9759	0.0877	6.2001	1.3078	11.2794	1.4702	0.017	3
6162-01	Ctrl	T	0	22.7	#N/A	#N/A	1	28.9	7.61	0	31.5	341	16842.1	12966.5	12.2795	24.1238	I	I-A	2249.6	317.38	0.2807	0.7987	73.463	56.5084	48	21337.1	936.508	404582	1593.45	317.597	1541.75	274.634	0	658.238	0	0	25.9297	0	70.8313	14.1177	68.5332	12.2079	0	29.2597	0	0	1.1526	0	0
6162-01	Ctrl	T	0	22.7	#N/A	#N/A	1	28.9	7.61	0	31.5	342	8984	13004.6	17.4759	18.6099	II	II	6352.6	470.55	0.3605	0.9105	120.419	78.2307	144	22667.9	731.049	177344	3850.79	2521.29	1816.59	249.062	0	848.274	12.8111	578.059	286.731	0	60.6179	39.6894	28.5963	3.9207	0	13.3533	0.2017	9.0996	4.5136	0	3
6162-01	Ctrl	T	0	22.7	#N/A	#N/A	1	28.9	7.61	0	31.5	343	7087.8	13029.6	11.7631	23.1373	I	I-A	3270.1	311.2	0.4243	0.9033	82.849	55.057	89	27216.3	497.436	104774	2590.91	1551.69	1224.7	190.216	0	264.503	0	344.634	104.048	5.6505	79.2305	47.4508	37.4514	5.8168	0	8.0885	0	10.5389	3.1818	0.1728	0
6162-01	Ctrl	T	0	22.7	#N/A	#N/A	1	28.9	7.61	0	31.5	344	9035.9	13052.6	30.4416	22.1311	V-BC	V-C	1102	207.46	0.3217	0.8016	61.6716	32.6403	39	35390.2	364.641	29890.4	738.904	738.792	0	0	0	0	5.2608	165.862	0	0	67.0542	67.044	0	0	0	0	0.4774	15.0517	0	0	0
6162-01	Ctrl	T	0	22.7	#N/A	#N/A	1	28.9	7.61	0	31.5	345	5626.2	13073.6	11.7829	23.3479	I	I-A	4507.6	333.27	0.51	0.9573	86.4024	70.9816	100	22184.8	1043.92	70457.5	3836.85	850.826	3362.47	343.027	0	18.2181	0	15.8782	47.8346	0	85.1204	18.8755	74.5962	7.61	0	0.4042	0	0.3523	1.0612	0	0
6162-01	Ctrl	T	0	22.7	#N/A	#N/A	1	28.9	7.61	0	31.5	346	7509.8	13099.4	12.0966	23.8337	I	I-A	1956.8	286.48	0.2996	0.7999	74.0694	48.5557	65	33217.5	622.796	146134	1166.59	548.535	757.746	104.876	0	143.748	0	22.8457	81.3202	0	59.6162	28.0317	38.723	5.3595	0	7.3459	0	1.1675	4.1557	0	0
6162-01	Ctrl	T	0	22.7	#N/A	#N/A	1	28.9	7.61	0	31.5	347	21661.8	13107.3	18.2995	25.3248	III	III-C	1233.8	185.84	0.449	0.8932	50.3987	39.1394	51	41335.7	1114.17	469392	867.015	702.932	60.7432	1.3152	8.2317	44.1813	65.0298	186.565	0	445.284	70.2712	56.9723	4.9232	0.1066	0.6672	3.5809	5.2706	15.121	0	36.0901	0
6162-01	Ctrl	T	0	22.7	#N/A	#N/A	1	28.9	7.61	0	31.5	348	26673.6	13110.1	11.0596	19.2645	I	I-A	31851.1	1267.7	0.249	0.8661	246.461	205.559	497	15603.9	1024.69	405783	22534.2	16415.4	10331.3	1550.97	51.0983	3644.84	349.943	5392.6	360.37	90.8469	70.7484	51.5378	32.4362	4.8695	0.1604	11.4434	1.0987	16.9306	1.1314	0.2852	0
6162-01	Ctrl	T	0	22.7	#N/A	#N/A	1	28.9	7.61	0	31.5	349	12770.1	13160.4	10.9324	19.1737	I	I-A	41424.2	1288.5	0.3135	0.9305	266.615	228.799	513	12384.1	1067.48	355198	28042.4	14638.2	15731.8	2191.23	42.2815	5423.5	412.49	3783.57	619.906	37.4104	67.6956	35.3373	37.9774	5.2897	0.1021	13.0926	0.9958	9.1337	1.4965	0.0903	0
6162-01	Ctrl	T	0	22.7	#N/A	#N/A	1	28.9	7.61	0	31.5	350	9037	13208.9	31.7162	21.8959	V-BC	V-B	1210.2	217.18	0.3224	0.7861	56.0144	36.5781	57	47099.7	750.561	199807	834.524	832.372	0	0	0	0	0	197.282	41.5999	0	68.9583	68.7804	0	0	0	0	0	16.3018	3.4375	0	0
6162-01	Ctrl	T	0	22.7	#N/A	#N/A	1	28.9	7.61	0	31.5	351	6936.1	13214.4	12.0796	22.893	I	I-A	5664.6	479.37	0.3098	0.8744	112.068	78.7964	136	24008.8	801.951	276067	4487.3	754.84	3919.53	399.045	0	380.615	0	62.9837	41.8431	0	79.2171	13.3257	69.194	7.0446	0	6.7192	0	1.1119	0.7387	0	0
6162-01	Ctrl	T	0	22.7	#N/A	#N/A	1	28.9	7.61	0	31.5	352	11201.4	13216.7	12.9186	24.2917	I	I-B	1999.1	261.32	0.3679	0.8783	77.7085	35.7136	76	38017.1	907.695	282284	1547.47	66.9602	1533.83	298.065	0	97.4229	0	0	0	0	77.4074	3.3495	76.7255	14.9098	0	4.8733	0	0	0	0	0
6162-01	Ctrl	T	0	22.7	#N/A	#N/A	1	28.9	7.61	0	31.5	353	21376.1	13217.4	11.1789	20.3038	I	I-A	12644.4	732.3	0.2963	0.8819	162.845	123.909	222	17557.2	891.251	283179	9654.56	5981.73	5635.41	1006.18	83.6863	2879.87	579.424	2476.73	311.12	21.575	76.3543	47.3072	44.5683	7.9575	0.6618	22.7758	4.5824	19.5875	2.4605	0.1706	0
6162-01	Ctrl	T	0	22.7	#N/A	#N/A	1	28.9	7.61	0	31.5	354	17194.9	13227.8	12.2788	23.8136	I	I-A	1565.6	235.27	0.3554	0.8504	61.3362	43.5657	49	31297.9	1360.92	690324	1146.86	398.691	893.153	64.153	0	470.771	0	67.9532	13.1521	0	73.2545	25.4659	57.0491	4.0977	0	30.07	0	4.3404	0.8401	0	0
6162-01	Ctrl	T	0	22.7	#N/A	#N/A	1	28.9	7.61	0	31.5	355	25432.4	13252.2	11.7906	22.6726	I	I-A	2990.1	304.13	0.4062	0.888	77.8256	59.9872	94	31437.1	651.076	174733	2261.72	1445.03	1285.98	222.318	0	612.011	29.3243	475.521	146.816	0	75.6402	48.3269	43.0078	7.4351	0	20.4679	0.9807	15.9032	4.9101	0	0
6162-01	Ctrl	T	0	22.7	#N/A	#N/A	1	28.9	7.61	0	31.5	356	7681.4	13292.8	12.111	23.5907	I	I-A	2304.6	280.3	0.3686	0.8879	70.0313	49.995	66	28638.4	692.017	208489	1546.25	575.095	1036.46	78.9613	0	234.753	0	105.363	33.9515	0	67.0943	24.9544	44.9737	3.4263	0	10.1863	0	4.5719	1.4732	0	0
6162-01	Ctrl	T	0	22.7	#N/A	#N/A	1	28.9	7.61	0	31.5	357	27829.3	13303.3	12.902	23.5729	I	I-B	3316.3	294.86	0.4793	0.9319	85.6794	55.0892	91	27440.2	1215.42	264125	2642.16	873.977	2154.74	404.695	0	1216.84	0	197.184	0	0	79.6724	26.3542	64.9747	12.2033	0	36.6929	0	5.9459	0	0	0
6162-01	Ctrl	T	0	22.7	#N/A	#N/A	1	28.9	7.61	0	31.5	358	15863.6	13309.7	11.5406	22.3605	I	I-A	2707.6	281.18	0.4303	0.9066	74.4393	54.9422	73	26961.1	1164.49	468733	1976.03	1461.1	814.533	99.9066	0	344.128	104.73	533.537	167.471	12.2045	72.9814	53.9634	30.0835	3.6899	0	12.7098	3.868	19.7053	6.1853	0.4508	0
6162-01	Ctrl	T	0	22.7	#N/A	#N/A	1	28.9	7.61	0	31.5	359	5887.4	13318.7	13.0313	24.1216	I	I-B	1493.6	218.06	0.3947	0.8861	59.8546	37.0633	58	38832.4	962.514	316306	1176.67	381.172	917.304	162.259	0	6.8683	0	7.7938	0	0	78.7816	25.5205	61.416	10.8637	0	0.4599	0	0.5218	0	0	0
6162-01	Ctrl	T	0	22.7	#N/A	#N/A	1	28.9	7.61	0	31.5	360	27629.5	13359.3	12.7838	23.3394	I	I-B	4331.6	395.95	0.3472	0.8315	96.2747	74.5792	115	26549.1	589.425	153534	3189.63	1103.75	2652.17	488.43	0	1408.8	0	145.404	0	0	73.6359	25.4813	61.2281	11.2759	0	32.5236	0	3.3568	0	0	0
6162-01	Ctrl	T	0	22.7	#N/A	#N/A	1	28.9	7.61	0	31.5	361	15070.7	13361.6	12.0247	23.7602	I	I-A	1786.5	220.63	0.4612	0.8904	57.3373	45.2623	49	27427.9	546.2	103831	1343.41	539.971	1105.94	249.012	0	458.375	0	40.3331	48.5123	0	75.1993	30.2256	61.9064	13.9388	0	25.6581	0	2.2577	2.7155	0	0
6162-01	Ctrl	T	0	22.7	#N/A	#N/A	1	28.9	7.61	0	31.5	362	23121.6	13373.5	13.1447	24.3801	I	I-B	1027.8	164.65	0.4764	0.8993	43.1463	36.4964	44	42809.9	857.977	339983	640.458	115.3	637.444	171.367	6.04	280.188	0	0	0	0	62.3128	11.218	62.0196	16.673	0.5877	27.2607	0	0	0	0	0
6162-01	Ctrl	T	0	22.7	#N/A	#N/A	1	28.9	7.61	0	31.5	363	24559	13382.7	17.2732	16.2029	II	II	21362.5	773.36	0.4489	0.9527	186.576	151.334	371	17366.9	547.042	126257	15799	11550.5	7072.23	1159.77	26.84	2163.91	487.504	4472.64	357.495	0	73.9568	54.0691	33.1058	5.429	0.1256	10.1295	2.2821	20.9369	1.6735	0	1
6162-01	Ctrl	T	0	22.7	#N/A	#N/A	1	28.9	7.61	0	31.5	364	13695.7	13387.7	11.9743	23.75	I	I-A	1195.6	180.1	0.4632	0.9028	48.5191	35.9282	42	35128.8	656.137	168024	891.127	865.424	57.7718	15.0518	0	38.0436	6.1376	385.892	58.3563	0	74.5355	72.3857	4.8321	1.259	0	3.182	0.5134	32.2767	4.881	0	0
6162-01	Ctrl	T	0	22.7	#N/A	#N/A	1	28.9	7.61	0	31.5	365	15363.9	13402.2	12.1151	22.9607	I	I-A	3144.9	447.59	0.1973	0.841	80.67	64.156	77	24484.1	1052.38	446014	2363.14	972.969	1697.44	414.486	0	590.35	12.9085	284.134	20.6048	0	75.1429	30.9384	53.9751	13.1798	0	18.7719	0.4105	9.0349	0.6552	0	0
6162-01	Ctrl	T	0	22.7	#N/A	#N/A	1	28.9	7.61	0	31.5	366	26387.9	13430.7	17.1579	16.4799	II	II	22624.5	863.85	0.381	0.9377	226.443	139.176	419	18519.7	759.12	200488	16853.6	12471.7	6916.86	1048.32	0	1933.28	137.22	4793.4	253.835	5.5044	74.4927	55.1247	30.5724	4.6336	0	8.5451	0.6065	21.1868	1.1219	0.0243	0
6162-01	Ctrl	T	0	22.7	#N/A	#N/A	1	28.9	7.61	0	31.5	367	17027	13430.9	12.6474	23.8931	I	I-A	3292.3	349.6	0.3385	0.8333	89.5323	55.8972	79	23995.4	942.406	382778	2677.81	131.938	2644.88	414.388	0	1131.48	14.2237	0	7.9222	47.3475	81.3354	4.0074	80.335	12.5865	0	34.3672	0.432	0	0.2406	1.4381	0
6162-01	Ctrl	T	0	22.7	#N/A	#N/A	1	28.9	7.61	0	31.5	368	13998.7	13487.9	12.2507	23.7289	I	I-A	2581.7	300.6	0.359	0.8964	71.1029	50.9493	69	26726.6	709.627	172551	2053.14	326.596	1942.95	593.646	0	473.914	0	10.2781	29.1782	5.6176	79.5264	12.6504	75.2585	22.9943	0	18.3566	0	0.3981	1.1302	0.2176	0
6162-01	Ctrl	T	0	22.7	#N/A	#N/A	1	28.9	7.61	0	31.5	369	24901.5	13489.1	11.869	22.6095	I	I-A	5711.2	413.6	0.4195	0.9296	113.088	73.2754	159	27840	560.828	119008	4133.85	2019.63	2803.04	370.595	6.8196	1321.03	0	635.785	48.3218	0	72.3811	35.3624	49.0796	6.4889	0.1194	23.1305	0	11.1322	0.8461	0	0
6162-01	Ctrl	T	0	22.7	#N/A	#N/A	1	28.9	7.61	0	31.5	370	23509.2	13551.4	13.0161	24.306	I	I-B	1012.1	203.05	0.3085	0.7516	57.2809	34.0449	47	46438.1	789.958	263105	752.543	167.426	702.264	169.517	0	287.793	0	0	0	3.6046	74.3527	16.542	69.385	16.7486	0	28.4345	0	0	0	0.3561	0
6162-01	Ctrl	T	0	22.7	#N/A	#N/A	1	28.9	7.61	0	31.5	371	20053.3	13603.8	12.0831	23.4019	I	I-A	2905	354.01	0.2913	0.8431	78.0221	62.6595	76	26161.8	1231.27	470456	1969.74	978.672	1539.74	311.608	0	1088.47	0	12.4214	142.822	0	67.8052	33.6892	53.0029	10.7266	0	37.4689	0	0.4276	4.9164	0	0
6162-01	Ctrl	T	0	22.7	#N/A	#N/A	1	28.9	7.61	0	31.5	372	25292.9	13618.8	11.877	22.7153	I	I-A	3816.8	412.53	0.2818	0.8916	90.8295	66.3355	111	29082	408.807	74844.1	2938.96	1645.2	1959.51	257.831	0	1042.91	0	468.994	39.6024	0	76.9998	43.1037	51.3387	6.7551	0	27.324	0	12.2875	1.0376	0	0
6162-01	Ctrl	T	0	22.7	#N/A	#N/A	1	28.9	7.61	0	31.5	373	8139.8	13642.6	12.0882	23.7777	I	I-A	1178.4	199.08	0.3737	0.8359	51.2021	34.3708	46	39036	717.592	205777	754.93	671.71	229.236	18.0232	0	126.796	0	42.7687	109.114	0	64.0625	57.0006	19.4527	1.5294	0	10.7598	0	3.6293	9.2593	0	0
6162-01	Ctrl	T	0	22.7	#N/A	#N/A	1	28.9	7.61	0	31.5	374	26625.2	13666	13.0474	24.3495	I	I-B	1013.8	206.58	0.2985	0.8358	53.3353	29.1367	52	51292.2	567.701	126309	728.772	71.2533	684.29	72.9698	0	388.81	0	0	0	5.0209	71.8864	7.0285	67.4987	7.1978	0	38.3524	0	0	0	0.4953	0
6162-01	Ctrl	T	0	22.7	#N/A	#N/A	1	28.9	7.61	0	31.5	375	11938.9	13681	12.0024	22.8214	I	I-A	5067.4	430.82	0.3431	0.902	131.534	61.1327	112	22102.1	928.794	336877	3972.66	664.904	3324.03	582.93	0	409.425	0	117.833	201.193	0	78.3964	13.1212	65.5963	11.5035	0	8.0796	0	2.3253	3.9703	0	0
6162-01	Ctrl	T	0	22.7	#N/A	#N/A	1	28.9	7.61	0	31.5	376	27640.1	13746	11.8005	23.3225	I	I-A	3433.3	296.19	0.4918	0.9394	83.0048	59.8125	100	29126.5	483.862	74238.5	2571.53	726.137	2003.54	124.994	0	955.996	0	138	19.5333	0	74.8989	21.1497	58.3557	3.6406	0	27.8446	0	4.0194	0.5689	0	0
6162-01	Ctrl	T	0	22.7	#N/A	#N/A	1	28.9	7.61	0	31.5	377	25132.6	13756.1	11.8648	22.5325	I	I-A	5581.7	479.37	0.3052	0.8468	112.238	80.1734	148	26515.2	489.221	100126	4225.04	2330.49	2546.75	305.518	0	956.332	5.8941	875.686	30.3959	5.1147	75.6951	41.7527	45.6271	5.4736	0	17.1335	0.1056	15.6887	0.5446	0.0916	0
6162-01	Ctrl	T	0	22.7	#N/A	#N/A	1	28.9	7.61	0	31.5	378	24044	13794.2	12.0984	23.9629	I	I-A	1370.5	180.54	0.5284	0.9454	54.2373	34.0445	50	36483	735.231	220058	1047.25	420.33	827.116	159.967	0	365.579	0	33.1725	60.7919	0	76.411	30.6688	60.3494	11.6718	0	26.674	0	2.4204	4.4356	0	0
6162-01	Ctrl	T	0	22.7	#N/A	#N/A	1	28.9	7.61	0	31.5	379	13269.5	13807.3	11.9614	23.498	I	I-A	3172.2	282.95	0.4979	0.9441	75.6001	61.3564	89	28056.2	505.218	132332	2485.99	368.173	2237.41	444.639	0	342.052	0	41.2586	106.045	0	78.3683	11.6063	70.5319	14.0168	0	10.7828	0	1.3006	3.343	0	0
6162-01	Ctrl	T	0	22.7	#N/A	#N/A	1	28.9	7.61	0	31.5	380	9752.2	13833.3	12.3166	24.1251	I	I-A	1405.9	195.55	0.462	0.9298	56.9495	34.195	62	44099.9	1225.65	469037	1151.54	125.755	1073.59	350.284	0	18.1694	0	0	65.9553	0	81.907	8.9448	76.3626	24.9151	0	1.2924	0	0	4.6913	0	0
6162-01	Ctrl	T	0	22.7	#N/A	#N/A	1	28.9	7.61	0	31.5	381	11643.2	13863.4	12.1296	23.8676	I	I-A	1267.8	218.94	0.3323	0.867	50.2624	36.8954	54	42593.5	580.054	108734	908.809	314.425	675.677	100.687	0	52.3155	0	33.8057	12.6163	0	71.686	24.8015	53.2967	7.9421	0	4.1266	0	2.6666	0.9952	0	0
6162-01	Ctrl	T	0	22.7	#N/A	#N/A	1	28.9	7.61	0	31.5	382	14547.2	13863.6	12.1099	23.7168	I	I-A	1208.3	180.54	0.4659	0.9165	47.4288	35.5129	52	43035.7	1006.12	363444	868.233	436.927	493.939	116.42	0	123.549	10.4243	58.3563	178.917	12.3727	71.8536	36.1594	40.8776	9.6348	0	10.2247	0.8627	4.8295	14.8069	1.0239	0
6162-01	Ctrl	T	0	22.7	#N/A	#N/A	1	28.9	7.61	0	31.5	383	22797.3	13903.9	12.211	23.9218	I	I-A	1213.3	183.63	0.4522	0.9131	58.9839	29.3514	51	42034.1	1160.77	579111	831.163	392.37	603.26	126.017	0	264.065	0	24.9887	35.7542	0	68.5041	32.3389	49.7204	10.3863	0	21.7641	0	2.0596	2.9468	0	0
6162-01	Ctrl	T	0	22.7	#N/A	#N/A	1	28.9	7.61	0	31.5	384	13453.4	13904.2	12.9634	24.3371	I	I-B	1014.8	157.14	0.5164	0.9396	42.5139	33.9008	49	48285.4	681.964	184373	761.214	27.9324	738.06	153.099	0	125.822	0	0	0	0	75.0144	2.7526	72.7327	15.0873	0	12.3992	0	0	0	0	0
6162-01	Ctrl	T	0	22.7	#N/A	#N/A	1	28.9	7.61	0	31.5	385	8314.4	13908.5	11.4977	20.8181	I	I-A	34997.2	1507	0.1937	0.8364	302.183	201.514	484	13829.7	804.673	249978	21477.2	11571.9	11510.6	1366.7	0	2077.79	23.8199	2096.49	265.527	1.2665	61.3683	33.0652	32.89	3.9052	0	5.937	0.0681	5.9905	0.7587	0.0036	0
6162-01	Ctrl	T	0	22.7	#N/A	#N/A	1	28.9	7.61	0	31.5	386	27046.9	13944.1	12.4221	23.0728	I	I-B	6131	469.22	0.3499	0.9072	116.011	75.2601	137	22345.5	739.333	153551	4599.43	1480.29	3591.52	555.359	0	1659.48	0	349.114	3.1662	0	75.0197	24.1445	58.58	9.0583	0	27.0672	0	5.6943	0.0516	0	0
6162-01	Ctrl	T	0	22.7	#N/A	#N/A	1	28.9	7.61	0	31.5	387	25805.3	13967	11.9634	22.7686	I	I-A	3575.9	388.44	0.2978	0.8877	81.0974	62.2709	89	24888.8	1123.62	205092	2782.98	1607.42	1903.52	440.108	0	1092.8	0	320.815	29.3144	0	77.8259	44.9515	53.2319	12.3076	0	30.5601	0	8.9716	0.8198	0	0
6162-01	Ctrl	T	0	22.7	#N/A	#N/A	1	28.9	7.61	0	31.5	388	21062.1	13982.8	10.8136	20.5593	I	I-A	11370.1	603.41	0.3924	0.9325	140.397	119.434	212	18645.4	727.711	259651	8316.99	3443.63	6719.11	1002.87	106.676	3391.36	136.051	935.843	90.9447	0	73.1477	30.2867	59.0944	8.8202	0.9382	29.8269	1.1966	8.2307	0.7999	0	0
6162-01	Ctrl	T	0	22.7	#N/A	#N/A	1	28.9	7.61	0	31.5	389	11568.3	13988.1	12.846	24.2559	I	I-B	1351.5	169.5	0.5911	0.9572	47.2614	39.7275	40	29596.7	1451.49	516427	1120.46	7.0144	1120.05	176.774	0	19.241	0	0	0	0	82.908	0.519	82.8777	13.0803	0	1.4237	0	0	0	0	0
6162-01	Ctrl	T	0	22.7	#N/A	#N/A	1	28.9	7.61	0	31.5	390	13335.3	14060.6	12.2674	24.0713	I	I-A	1130.7	173.03	0.4746	0.9185	53.4461	31.1905	47	41567.2	634.817	184025	899.554	151.785	805.177	225.047	0	56.5053	0	5.9915	33.8253	0	79.558	13.4241	71.2111	19.9035	0	4.9974	0	0.5299	2.9916	0	0
6162-01	Ctrl	T	0	22.7	#N/A	#N/A	1	28.9	7.61	0	31.5	391	19579.5	14063.2	11.3092	20.6796	I	I-A	14149.3	769.82	0.3	0.8588	173.082	130.099	232	16396.6	1109.53	501331	10409.8	6196.3	6036.25	784.693	29.2269	3059.86	253.933	2118.9	252.033	4.384	73.5712	43.7924	42.6612	5.5458	0.2066	21.6256	1.7947	14.9754	1.7812	0.031	0
6162-01	Ctrl	T	0	22.7	#N/A	#N/A	1	28.9	7.61	0	31.5	392	27344.3	14074.1	12.4319	23.8788	I	I-A	1871.3	208.35	0.5417	0.9485	56.2243	48.0674	73	39010.3	1515.6	239577	1456.91	331.773	1288.18	154.074	0	635.412	0	40.6234	4.6763	0	77.8556	17.7295	68.8386	8.2335	0	33.9557	0	2.1709	0.2499	0	0
6162-01	Ctrl	T	0	22.7	#N/A	#N/A	1	28.9	7.61	0	31.5	393	12701.2	14104	11.5417	20.8733	I	I-A	25975.8	1154.7	0.2448	0.9013	218.594	172.622	425	16361.4	700.311	205302	18199.8	9320.62	10653.4	955.377	0	1510.26	30.0063	1700.08	244.386	1.0231	70.0645	35.8819	41.0128	3.6779	0	5.8141	0.1155	6.5449	0.9408	0.0039	0
6162-01	Ctrl	T	0	22.7	#N/A	#N/A	1	28.9	7.61	0	31.5	394	24541.7	14107.8	12.1448	23.8798	I	I-A	1593.3	203.49	0.4835	0.9313	51.0087	44.8036	58	36402.4	834.986	179733	1147.06	377.928	880.084	66.4424	0	195.723	0	46.9575	56.7488	0	71.9946	23.7205	55.2381	4.1702	0	12.2845	0	2.9473	3.5618	0	0
6162-01	Ctrl	T	0	22.7	#N/A	#N/A	1	28.9	7.61	0	31.5	395	21530	14175.2	10.8	20.4853	I	I-A	12830	678.01	0.3507	0.8997	157.826	124.252	206	16056.1	1076.63	422223	9343.68	5661.63	5799.5	1053.77	155.535	2829.36	214.525	1859.27	180.913	0	72.8268	44.128	45.2026	8.2133	1.2123	22.0527	1.6721	14.4915	1.4101	0	0
6162-01	Ctrl	T	0	22.7	#N/A	#N/A	1	28.9	7.61	0	31.5	396	9366.2	14218.8	11.6357	21.293	I	I-A	20179.4	1267.7	0.1578	0.8815	227.288	126.48	376	18632.9	769.298	212005	14019.6	4711.29	10201.7	1222.9	0	1284.21	0	555.555	91.1391	0	69.4749	23.347	50.555	6.0601	0	6.3639	0	2.7531	0.4516	0	0
6162-01	Ctrl	T	0	22.7	#N/A	#N/A	1	28.9	7.61	0	31.5	397	7472.2	14334.7	12.8597	24.271	I	I-B	1672.6	201.28	0.5188	0.9394	62.729	35.3273	71	42448.9	1223.85	315180	1331.38	4.6276	1329.62	248.866	0	11.0575	0	0	0	0	79.6016	0.2767	79.4964	14.8794	0	0.6611	0	0	0	0	0
6162-01	Ctrl	T	0	22.7	#N/A	#N/A	1	28.9	7.61	0	31.5	398	8609.3	14344.8	11.8398	22.5893	I	I-A	6698.3	667.42	0.189	0.76	135.385	99.1846	135	20154.4	569.944	139093	4354.56	1643.4	3212.06	548.978	0	388.804	0	99.1278	146.012	0	65.0103	24.5347	47.9537	8.1958	0	5.8045	0	1.4799	2.1799	0	0
6162-01	Ctrl	T	0	22.7	#N/A	#N/A	1	28.9	7.61	0	31.5	399	20772.9	14390.6	11.9651	22.6798	I	I-A	4306.3	402.57	0.3339	0.8502	104.659	63.2982	94	21828.5	855.313	277890	3281.11	1237.8	2528.89	401.918	0	1400.37	9.9858	289.54	32.5392	0	76.1925	28.7437	58.7249	9.3332	0	32.5187	0.2319	6.7236	0.7556	0	0
6162-01	Ctrl	T	0	22.7	#N/A	#N/A	1	28.9	7.61	0	31.5	400	17260.9	14519.4	11.52	20.857	I	I-A	19633.5	959.19	0.2682	0.8838	216.495	141.336	294	14974.4	1326.66	640035	14411.4	10217.9	5984.19	655.123	0	1885.64	256.271	3524.81	266.793	1.5101	73.402	52.0431	30.4795	3.3368	0	9.6042	1.3053	17.953	1.3589	0.0077	0
6162-01	Ctrl	T	0	22.7	#N/A	#N/A	1	28.9	7.61	0	31.5	401	12441.9	14535.8	11.9236	23.4653	I	I-A	4078.2	308.11	0.5399	0.9498	80.0026	71.1724	114	27953.5	1216.01	341316	3300.98	564.079	2978.08	439.377	0	277.24	0	26.2068	107.787	0	80.9417	13.8315	73.024	10.7738	0	6.7981	0	0.6426	2.643	0	0
6162-01	Ctrl	T	0	22.7	#N/A	#N/A	1	28.9	7.61	0	31.5	402	18959.8	14542.1	11.4731	20.8604	I	I-A	19273.3	980.38	0.252	0.8786	196.844	153.438	296	15358	1502.51	906887	14203.7	10525.4	6034.29	635.587	0	1778.11	215.84	3673.87	243.655	1.4126	73.696	54.6113	31.309	3.2978	0	9.2258	1.1199	19.062	1.2642	0.0073	0
6162-01	Ctrl	T	0	22.7	#N/A	#N/A	1	28.9	7.61	0	31.5	403	23621.5	14551.3	12.2404	23.9031	I	I-A	1511.3	210.55	0.4284	0.9078	50.4269	42.7182	56	37054.2	1687.57	431332	1165.86	341.177	1084	323.688	0	416.045	0	17.4874	25.0284	0	77.1418	22.5747	71.7255	21.4176	0	27.5285	0	1.1571	1.6561	0	0
6162-01	Ctrl	T	0	22.7	#N/A	#N/A	1	28.9	7.61	0	31.5	404	9387.2	14585.7	12.208	23.1786	I	I-B	4450.7	500.56	0.2232	0.8154	133.659	54.4845	130	29208.9	917.472	298622	3434.6	370.447	3083.38	548.247	0	225.114	0	33.6112	8.8655	0	77.1703	8.3234	69.279	12.3183	0	5.058	0	0.7552	0.1992	0	0
6162-01	Ctrl	T	0	22.7	#N/A	#N/A	1	28.9	7.61	0	31.5	405	20579	14622.1	11.8189	22.2639	I	I-A	7041.3	481.14	0.3822	0.9091	114.985	90.1459	123	17468.4	881.102	258622	5551.11	2668.81	4094.9	624.626	0	2310.21	0	416.142	199.571	29.6166	78.8365	37.9023	58.1555	8.8709	0	32.8094	0	5.91	2.8343	0.4206	0
6162-01	Ctrl	T	0	22.7	#N/A	#N/A	1	28.9	7.61	0	31.5	406	12865.9	14684.8	12.1825	23.907	I	I-A	1139.5	183.19	0.4267	0.8737	51.0387	32.7212	44	38613.4	1534.07	262117	897.947	297.332	772.028	327.925	0	31.4676	0	34.5851	40.6741	0	78.8047	26.0942	67.7539	28.7791	0	2.7616	0	3.0352	3.5696	0	0
6162-01	Ctrl	T	0	22.7	#N/A	#N/A	1	28.9	7.61	0	31.5	407	8800.5	14750.9	11.7921	22.992	I	I-A	6165.2	433.91	0.4115	0.9332	129.18	70.2616	150	24330.1	495.454	90015.6	4592.37	1027.95	3845.97	627.793	0	284.867	0	15.9286	54.1184	0	74.4884	16.6734	62.3817	10.1828	0	4.6206	0	0.2584	0.8778	0	0
6162-01	Ctrl	T	0	22.7	#N/A	#N/A	1	28.9	7.61	0	31.5	408	8404.5	14841.1	12.4051	24.1737	I	I-A	1706.1	218.94	0.4473	0.9505	73.1038	31.7822	66	38684.7	660.069	144166	1413.85	47.6002	1394.5	222.368	0	29.1294	0	0	29.4217	0	82.8717	2.7901	81.7373	13.0339	0	1.7074	0	0	1.7245	0	0
6162-01	Ctrl	T	0	22.7	#N/A	#N/A	1	28.9	7.61	0	31.5	409	16317.1	14937.6	11.9282	22.3871	I	I-A	5188.6	406.54	0.3945	0.9201	111.727	62.9399	86	16574.8	1402.82	611379	3847.72	2072.34	2064.81	283.501	0	803.206	16.5619	529.25	102.391	0	74.1565	39.9399	39.7947	5.4639	0	15.4801	0.3192	10.2002	1.9734	0	0
6162-01	Ctrl	T	0	22.7	#N/A	#N/A	1	28.9	7.61	0	31.5	410	14275.1	14958.7	12.5435	24.1724	I	I-A	1145.7	160.67	0.5577	0.9496	45.3777	34.1706	45	39277.3	1208.21	368516	948.022	63.5871	936.778	450.046	0	28.8372	0	0	11.3985	0	82.7466	5.5501	81.7651	39.2815	0	2.517	0	0	0.9949	0	0
6162-01	Ctrl	T	0	22.7	#N/A	#N/A	1	28.9	7.61	0	31.5	411	19540.1	15043.3	12.8645	23.6029	I	I-B	2614.6	336.8	0.2897	0.8616	91.1489	46.8158	56	21418.2	1027.98	438677	1739.58	581.469	1358.81	252.861	0	652.88	0	233.864	0	0	66.5325	22.239	51.9695	9.671	0	24.9702	0	8.9444	0	0	0
6162-01	Ctrl	T	0	22.7	#N/A	#N/A	1	28.9	7.61	0	31.5	412	8986.6	15057.7	13.8515	23.8851	I	I-B	1031.9	164.65	0.4783	0.9298	53.355	26.4844	50	48454.3	298.414	29022.3	848.115	191.046	754.887	357.786	0	26.0119	0	6.3325	0	0	82.1894	18.5139	73.1548	34.6725	0	2.5208	0	0.6137	0	0	0
6162-01	Ctrl	T	0	22.7	#N/A	#N/A	1	28.9	7.61	0	31.5	413	9209.1	15066.5	12.9302	24.2179	I	I-B	2467.1	323.56	0.2961	0.856	90.1783	42.8735	93	37696.1	1619.15	313153	2059.81	168.697	1964.21	494.859	0	32.8707	0	0	0	15.1875	83.49	6.8377	79.6151	20.058	0	1.3323	0	0	0	0.6156	0
6162-01	Ctrl	T	0	22.7	#N/A	#N/A	1	28.9	7.61	0	31.5	414	8673.6	15079	12.1715	24.2296	I	I-A	1208.2	183.63	0.4503	0.9232	55.1605	33.349	49	40556.2	594.732	48554.1	968.091	89.104	894.048	375.079	0	3.7995	0	0	57.8205	0	80.1242	7.3747	73.996	31.0434	0	0.3145	0	0	4.7855	0	0
6162-01	Ctrl	T	0	22.7	#N/A	#N/A	1	28.9	7.61	0	31.5	415	15031.4	15325.1	12.586	24.1853	I	I-A	2779.3	256.02	0.5328	0.9469	72.6821	50.6747	85	30583.2	1409.51	547810	2328.5	51.2024	2307.95	613.909	0	84.2708	0	0	3.5914	0	83.7808	1.8423	83.0411	22.0888	0	3.0321	0	0	0.1292	0	0
6162-01	Ctrl	T	0	22.7	#N/A	#N/A	1	28.9	7.61	0	31.5	416	20646.4	15404.8	12.1234	23.8856	I	I-A	1637.5	192.9	0.553	0.9404	51.1663	45.0817	53	32366.4	720.827	202639	1242.97	360.318	998.353	175.312	0	404.258	0	63.6172	28.8377	0	75.9073	22.0044	60.9687	10.7062	0	24.6878	0	3.8851	1.7611	0	0
6162-01	Ctrl	T	0	22.7	#N/A	#N/A	1	28.9	7.61	0	31.5	417	20513.1	15406.2	12.9265	23.6402	I	I-B	1915.3	285.59	0.2951	0.8288	67.2967	45.4172	51	26627.7	750.206	205427	1301.62	574.503	857.585	107.847	0	444.628	0	179.99	0	0	67.9595	29.9957	44.7758	5.6309	0	23.2147	0	9.3975	0	0	0
6162-01	Ctrl	T	0	22.7	#N/A	#N/A	1	28.9	7.61	0	31.5	418	18221.4	15547.6	11.5004	20.9499	I	I-A	18027.8	835.15	0.3248	0.8753	212.392	116.259	237	13146.4	1150.48	506517	13416.2	11289.3	3643.79	414.632	0	1035.07	30.2498	3185.92	60.8893	0	74.4194	62.6216	20.2121	2.3	0	5.7415	0.1678	17.6723	0.3378	0	0
6162-01	Ctrl	T	0	22.7	#N/A	#N/A	1	28.9	7.61	0	31.5	419	15501.8	15557	12.4997	23.129	I	I-B	9942.1	588.85	0.3603	0.9165	157.534	90.8517	209	21021.7	950.986	319852	7055.76	1117.06	6194.11	515.611	0	312.075	0	153.294	0	0	70.9688	11.2357	62.3021	5.1862	0	3.1389	0	1.5419	0	0	0
6162-01	Ctrl	T	0	22.7	#N/A	#N/A	1	28.9	7.61	0	31.5	420	22069	15569.1	13.1405	24.3803	I	I-B	1076.2	154.49	0.5666	0.9469	42.2742	35.9278	44	40884.6	1434.14	577936	897.265	76.3891	886.274	366.018	0	388.328	0	0	0	0	83.3711	7.0978	82.3498	34.0092	0	36.0822	0	0	0	0	0
6162-01	Ctrl	T	0	22.7	#N/A	#N/A	1	28.9	7.61	0	31.5	421	21610.6	15579.7	12.8624	23.876	I	I-B	3203.7	300.16	0.4468	0.9232	88.3512	50.1659	85	26531.8	1083.52	361124	2580.54	179.344	2467.35	397.972	0	366.846	0	20.4588	0	7.9682	80.5498	5.5981	77.0168	12.4224	0	11.4509	0	0.6386	0	0.2487	0
6162-01	Ctrl	T	0	22.7	#N/A	#N/A	1	28.9	7.61	0	31.5	422	15921.5	15705	11.7317	21.4319	I	I-A	13313.4	909.31	0.2023	0.8275	179.026	117.778	241	18102.1	892.037	271576	9844	4042.02	6560.39	444.345	0	501.459	0	839.591	52.5119	0	73.9407	30.3606	49.2767	3.3376	0	3.7666	0	6.3064	0.3944	0	0
6162-01	Ctrl	T	0	22.7	#N/A	#N/A	1	28.9	7.61	0	31.5	423	19698.4	15877.3	12.1998	23.8615	I	I-A	1223.3	189.37	0.4287	0.9365	52.3795	36.1963	46	37603.2	1037.67	341954	934.724	376.296	775.865	240.586	0	373.235	0	37.0694	57.7411	0	76.4106	30.761	63.4244	19.6671	0	30.5107	0	3.0303	4.7201	0	0
6162-01	Ctrl	T	0	22.7	#N/A	#N/A	1	28.9	7.61	0	31.5	424	17601.7	15892.6	11.7235	21.6366	I	I-A	9316.7	712.44	0.2307	0.7765	169.229	89.5358	166	17817.5	975.114	399481	6606.54	2712.68	4338.55	519.801	0	763.969	0	534.803	119.472	0	70.9104	29.1162	46.5673	5.5792	0	8.2	0	5.7402	1.2823	0	0
6162-01	Ctrl	T	0	22.7	#N/A	#N/A	1	28.9	7.61	0	31.5	425	19870.2	16054.1	12.1714	24.0821	I	I-A	1743.7	200.88	0.543	0.9569	53.3003	45.2053	62	35556.6	1284.9	152995	1469.14	189.099	1417	400.846	0	172.633	0	0	58.1615	0	84.2552	10.8449	81.265	22.9886	0	9.9005	0	0	3.3356	0	0
6162-01	Ctrl	T	0	22.7	#N/A	#N/A	1	28.9	7.61	0	31.5	426	20614.8	16087.4	12.2979	24.0946	I	I-A	1893.9	218.5	0.4985	0.935	56.2613	46.8182	60	31680.7	1374.7	175540	1541.23	162.063	1438.31	248.282	0	298.309	0	0	17.049	0	81.3765	8.5569	75.9422	13.1092	0	15.7506	0	0	0.9002	0	0
6162-01	Ctrl	T	0	22.7	#N/A	#N/A	1	28.9	7.61	0	31.5	427	18082	16145.5	10.2573	21.5955	I	I-A	4216.2	346.07	0.4424	0.9183	101.906	60.8672	87	20634.7	1105.73	208807	3477.02	485.84	3251.91	577.911	87.7293	677.625	83.9298	114.131	105.218	97.9587	82.4687	11.5233	77.1294	13.707	2.0808	16.072	1.9907	2.707	2.4956	2.3234	0
6162-01	Ctrl	T	0	22.7	#N/A	#N/A	1	28.9	7.61	0	31.5	428	17152.2	16301.8	12.3115	23.9208	I	I-A	1200.6	203.05	0.3659	0.8457	50.877	36.6364	49	40812.9	1789.6	329481	869.499	163.976	742.215	34.098	0	66.7834	0	26.0606	8.0861	0	72.4226	13.6579	61.8208	2.8401	0	5.5625	0	2.1706	0.6735	0	0
6278-02	Ctrl	T	0	12	#N/A	#N/A	0	21.3	4.54	6.3	8.2	1	19233.8	853.63	17.5455	20.5349	II	II	2108.6	591.7	0.0757	0.482	124.721	54.0396	113	53590.1	1145.32	210439	604.168	414.805	584.375	360.363	227.63	120.464	0	5.2125	20.9463	0	28.6526	19.6721	27.7139	17.0902	10.7953	5.713	0	0.2472	0.9934	0	1
6278-02	Ctrl	T	0	12	#N/A	#N/A	0	21.3	4.54	6.3	8.2	2	19303.9	880.41	12.4076	23.3	I	I-B	1112.8	287.8	0.1688	0.6823	62.3156	33.4431	71	63803	383.108	18642.8	423.205	261.584	402.859	231.237	90.5526	82.7118	47.9791	53.9724	5.1147	1.0717	38.0302	23.5066	36.2018	20.7795	8.1373	7.4327	4.3115	4.8501	0.4596	0.0963	0
6278-02	Ctrl	T	0	12	#N/A	#N/A	0	21.3	4.54	6.3	8.2	3	19338.2	1150.8	10.3832	21.8782	I	I-A	2636.4	320.02	0.3235	0.8579	83.2003	46.8498	109	41344.3	388.119	57586.2	1903.98	1604.81	1613.25	706.076	610.499	524.183	463.296	471.868	255.246	0	72.2202	60.872	61.1921	26.7822	23.1569	19.8828	17.5733	17.8984	9.6818	0	0
6278-02	Ctrl	T	0	12	#N/A	#N/A	0	21.3	4.54	6.3	8.2	4	19603	1326	16.3617	16.6459	II	II	11406.8	961.19	0.1552	0.7484	185.696	114.047	300	26300.1	522.39	94271.2	8757.61	7050.16	8028.57	2807.54	1308.93	1706.59	1304.74	1626.19	341.712	6.9746	76.7753	61.8066	70.384	24.6128	11.475	14.9612	11.4382	14.2564	2.9957	0.0611	1
6278-02	Ctrl	T	0	12	#N/A	#N/A	0	21.3	4.54	6.3	8.2	5	19707.6	1387.4	11.3476	22.9905	I	I-A	1342.1	414.93	0.098	0.4753	77.3193	51.692	60	44706.1	1182.09	136754	596.618	434.036	445.951	284.914	189.049	188.901	88.3102	73.1655	15.5393	11.2988	44.4541	32.3401	33.2279	21.229	14.0861	14.0751	6.58	5.4516	1.1578	0.8419	0
6278-02	Ctrl	T	0	12	#N/A	#N/A	0	21.3	4.54	6.3	8.2	6	11065.4	1419.6	10.0488	22.4316	I	I-A	2099.7	237.48	0.4679	0.9304	61.0708	47.2103	77	36671.9	548.701	31815.1	1648.69	1347.59	1433.29	531.589	313.508	502.403	218.273	276.337	71.2663	1.2665	78.5199	64.18	68.2615	25.3173	14.931	23.9273	10.3954	13.1607	3.3941	0.0603	0
6278-02	Ctrl	T	0	12	#N/A	#N/A	0	21.3	4.54	6.3	8.2	7	12060.2	1425.1	13.672	22.1971	I	I-B	1995.7	238.8	0.4398	0.8995	63.6665	46.7898	89	44595.9	1638.04	102091	1499.29	1169.85	1279.65	498.222	429.448	578.061	177.165	244.967	0	0	75.1257	58.6182	64.1204	24.9647	21.5186	28.9652	8.8773	12.2747	0	0	0
6278-02	Ctrl	T	0	12	#N/A	#N/A	0	21.3	4.54	6.3	8.2	8	16934.2	1446.8	10.7401	20.5462	I	I-A	5430.7	476.49	0.3006	0.8473	105.24	77.2402	157	28909.7	1600.48	175815	4145.76	2801.2	3912.34	1082.37	802.181	704.655	749.818	601.932	561.205	4.8725	76.3398	51.5812	72.0416	19.9308	14.7713	12.9755	13.8071	11.0839	10.334	0.0897	0
6278-02	Ctrl	T	0	12	#N/A	#N/A	0	21.3	4.54	6.3	8.2	9	10661.1	1470.6	17.2179	18.5422	II	II	2643.1	337.84	0.291	0.8246	75.1025	53.8159	105	39726.1	802.5	97581.2	1922.66	1422.68	1844.07	1055.86	814.698	714.838	132.249	92.2565	134.005	0	72.7427	53.8262	69.7695	39.948	30.8237	27.0455	5.0036	3.4905	5.07	0	0
6278-02	Ctrl	T	0	12	#N/A	#N/A	0	21.3	4.54	6.3	8.2	10	11730.7	1482.5	10.0265	22.9429	I	I-A	1503.4	209.23	0.4316	0.8984	57.9401	36.0891	71	47226.3	474.507	60449.3	1106.38	994.104	841.091	273.173	392.028	374.102	193.92	283.989	114.995	0	73.5906	66.1224	55.9448	18.17	26.0756	24.8832	12.8985	18.8894	7.6489	0	0
6278-02	Ctrl	T	0	12	#N/A	#N/A	0	21.3	4.54	6.3	8.2	11	11878.9	1486.8	17.6522	20.3196	II	II	1201	296.63	0.1715	0.637	62.7057	43.466	71	59117.4	347.88	52515.1	410.735	280.334	293.635	134.248	200.593	148.715	0	22.9919	95.4259	0	34.2	23.3421	24.4496	11.1782	16.7024	12.3828	0	1.9144	7.9457	0	1
6278-02	Ctrl	T	0	12	#N/A	#N/A	0	21.3	4.54	6.3	8.2	12	16640.3	1500.4	9.98133	21.4321	I	I-A	4272.4	380.5	0.3708	0.9015	87.1667	72.8121	115	26917	2009.46	314492	3309.26	2588.48	3112.02	1147.06	1222.75	1279.55	339.809	370.158	127.008	0	77.4561	60.5856	72.8396	26.8481	28.6195	29.9489	7.9535	8.6639	2.9727	0	0
6278-02	Ctrl	T	0	12	#N/A	#N/A	0	21.3	4.54	6.3	8.2	13	12299	1508.8	13.6719	22.7575	I	I-B	1764.7	226.89	0.4308	0.8826	60.1401	44.6201	74	41933.5	583.816	59620	1298.55	1100.88	1107.21	337.521	587.266	536.17	29.4209	136.438	0	0	73.584	62.383	62.7414	19.126	33.2781	30.3828	1.6672	7.7314	0	0	0
6278-02	Ctrl	T	0	12	#N/A	#N/A	0	21.3	4.54	6.3	8.2	14	11078.4	1543.1	16.6773	18.004	II	II	9586.6	1670.8	0.0432	0.4178	370.403	104.338	287	29937.6	584.013	157757	2522.42	2125.54	2387.22	1289.5	1191.43	1246.92	19.7759	55.8736	206.003	11.4444	26.3121	22.1721	24.9018	13.4511	12.4281	13.0069	0.2063	0.5828	2.1489	0.1194	1
6278-02	Ctrl	T	0	12	#N/A	#N/A	0	21.3	4.54	6.3	8.2	15	17424.1	1571.5	10.2767	19.552	I	I-A	11306.9	662.37	0.3239	0.8795	152.978	110.621	226	19987.8	838.991	192369	8318.02	6352.42	7031.75	1967.15	2867.54	2250.23	1302.79	1383.41	784.72	0	73.5661	56.182	62.1902	17.3978	25.3611	19.9014	11.5221	12.2351	6.9402	0	0
6278-02	Ctrl	T	0	12	#N/A	#N/A	0	21.3	4.54	6.3	8.2	16	13523.4	1642.2	12.5762	21.6145	I	I-B	4798.8	385.8	0.4052	0.9057	100.335	69.5484	129	26881.7	1069.83	152061	3693.16	2669.23	3540.59	1650.97	1545.8	1253.79	215.401	199.76	2.387	0	76.9606	55.6234	73.7814	34.4041	32.2126	26.1273	4.4887	4.1627	0.0497	0	0
6278-02	Ctrl	T	0	12	#N/A	#N/A	0	21.3	4.54	6.3	8.2	17	18937.7	1659.4	9.69224	23.5888	I	I-A	1084.2	160.67	0.5278	0.9375	41.0517	36.717	49	45194.6	754.249	153772	901.552	630.539	832.038	459.836	438.355	439.813	32.8809	41.8417	206.272	0	83.1521	58.156	76.7407	42.4117	40.4305	40.5649	3.0327	3.8592	19.0249	0	0
6278-02	Ctrl	T	0	12	#N/A	#N/A	0	21.3	4.54	6.3	8.2	18	18226.6	1678.3	9.46854	20.8604	I	I-A	5378	388.44	0.4479	0.931	104.376	67.3915	123	22871	625.023	139711	4124.91	3213.84	3503.19	986.35	1653.41	1330.6	829.215	847.77	92.6496	0	76.6992	59.7586	65.1388	18.3403	30.7438	24.7415	15.4185	15.7636	1.7227	0	0
6278-02	Ctrl	T	0	12	#N/A	#N/A	0	21.3	4.54	6.3	8.2	19	12968.1	1716.9	13.1235	22.2943	I	I-B	1316.3	191.57	0.4507	0.8851	50.9681	40.233	64	48621.1	624.445	134788	1010.32	861.125	709.039	194.892	245.311	255.25	428.068	334.647	10.132	0	76.756	65.421	53.8669	14.8062	18.6367	19.3918	32.5211	25.4237	0.7697	0	0
6278-02	Ctrl	T	0	12	#N/A	#N/A	0	21.3	4.54	6.3	8.2	20	9498.5	1724.1	10.0997	20.4208	I	I-A	7845.1	528.37	0.3531	0.8966	141.368	86.9709	189	24091.5	594.016	65631.7	6098.48	4769.55	5399.44	1401.08	2712.89	2300.74	538.507	647.184	239.567	0	77.7359	60.7963	68.8254	17.8592	34.5806	29.3271	6.8642	8.2495	3.0537	0	0
6278-02	Ctrl	T	0	12	#N/A	#N/A	0	21.3	4.54	6.3	8.2	21	9071.1	1728.7	16.9958	18.432	II	II	2889	385.35	0.2445	0.7422	90.0481	58.3298	126	43613.7	1091.99	36057.6	1830.67	1204	1497.83	360.902	593.548	700.91	89.4832	101.709	48.2241	0	63.3664	41.675	51.8453	12.4922	20.5449	24.2611	3.0973	3.5205	1.6692	0	0
6278-02	Ctrl	T	0	12	#N/A	#N/A	0	21.3	4.54	6.3	8.2	22	10187.5	1761.1	9.79824	23.4556	I	I-A	1107.7	160.67	0.5392	0.9299	42.5715	37.0616	53	47846.9	444.179	70015.2	874.76	604.328	766.067	367.383	341.373	402.063	129.039	77.4475	56.4551	0	78.9675	54.5547	69.1554	33.1649	30.8169	36.2955	11.6488	6.9914	5.0964	0	0
6278-02	Ctrl	T	0	12	#N/A	#N/A	0	21.3	4.54	6.3	8.2	23	12265.1	1764.6	16.588	15.7265	II	II	23717.1	1147.3	0.2264	0.7947	273.565	137.968	489	20618	461.051	67008.2	18308.3	14772.2	12906.8	2540.78	7655.57	6324.73	5264.79	4009.25	704.811	0	77.1944	62.2852	54.4199	10.7129	32.2787	26.6674	22.1983	16.9045	2.9717	0	0
6278-02	Ctrl	T	0	12	#N/A	#N/A	0	21.3	4.54	6.3	8.2	24	8793.8	1784.8	10.1202	22.9585	I	I-A	1851.1	235.71	0.4187	0.9229	55.6661	47.5845	85	45918.6	1141.41	72885.5	1302.54	773.39	1036.97	315.163	289.931	454.478	74.2404	132.299	44.6092	0	70.3666	41.7804	56.0197	17.0258	15.6628	24.552	4.0106	7.1471	2.4099	0	0
6278-02	Ctrl	T	0	12	#N/A	#N/A	0	21.3	4.54	6.3	8.2	25	18268.3	1796.4	10.7344	21.0969	I	I-A	4417.1	462.6	0.2594	0.8508	113.902	57.3148	128	28978.3	452.215	83584.2	3323.83	2504.44	2999.03	850.742	1595.31	1413.61	549.465	472.307	23.1374	0	75.249	56.6988	67.8959	19.2602	36.1166	32.003	12.4395	10.6927	0.5238	0	0
6278-02	Ctrl	T	0	12	#N/A	#N/A	0	21.3	4.54	6.3	8.2	26	17789.5	1820.4	10.4072	21.44	I	I-A	4179.7	399.92	0.3284	0.8442	93.022	74.0696	110	26317.7	378.065	56990.1	3008.66	2274.13	2734.92	860.395	1570.65	1445.12	268.156	237.125	212.041	0	71.9829	54.4092	65.4337	20.5852	37.5781	34.5748	6.4157	5.6733	5.0731	0	0
6278-02	Ctrl	T	0	12	#N/A	#N/A	0	21.3	4.54	6.3	8.2	27	13651.1	1822.9	14.3098	23.8931	I	I-B	1488.3	178.77	0.5852	0.95	47.7872	41.8245	72	48377.3	258.079	28166.7	1154.27	848.361	1143.73	623.218	648.499	438.937	0	0	0	0	77.557	57.0027	76.849	41.875	43.5737	29.4929	0	0	0	0	0
6278-02	Ctrl	T	0	12	#N/A	#N/A	0	21.3	4.54	6.3	8.2	28	13921.8	1887.8	9.38493	23.0885	I	I-A	1416.2	180.98	0.5434	0.9446	48.0906	40.9906	63	44485.2	1373.99	312022	1067.85	913.099	958.246	444.686	529.202	409.414	141.313	169.03	62.7878	0	75.4007	64.4736	67.6615	31.3991	37.3668	28.9086	9.9781	11.9352	4.4334	0	0
6278-02	Ctrl	T	0	12	#N/A	#N/A	0	21.3	4.54	6.3	8.2	29	17956.3	1888.8	10.6337	21.5208	I	I-A	4557.7	435.23	0.3024	0.8531	102.832	63.4618	130	28523.2	384.799	61863.8	3532.8	2634	3411.28	1321.99	2240.77	1707.39	44.0839	49.2476	218.911	0	77.5121	57.7919	74.8459	29.0054	49.164	37.4614	0.9672	1.0805	4.8031	0	0
6278-02	Ctrl	T	0	12	#N/A	#N/A	0	21.3	4.54	6.3	8.2	30	10325.9	1898.9	17.7732	17.3614	II	II	5352	379.17	0.4678	0.953	95.8844	74.0311	141	26345.3	447.233	92312.4	4006.86	3116.6	3477.91	923.821	1455.65	1629.78	673.871	488.034	82.2246	0	74.8669	58.2328	64.9836	17.2613	27.1983	30.4519	12.5911	9.1188	1.5363	0	0
6278-02	Ctrl	T	0	12	#N/A	#N/A	0	21.3	4.54	6.3	8.2	31	12549.7	1913.1	16.2752	15.7591	II	II	24292.1	1066	0.2686	0.8781	226.594	153.203	472	19430.2	546.752	94013.7	18655	13493	14697.9	2901.74	6810.29	6764.34	4088.27	3142.88	1041.76	18.7078	76.7945	55.5451	60.505	11.9452	28.0351	27.8459	16.8296	12.9379	4.2885	0.077	2
6278-02	Ctrl	T	0	12	#N/A	#N/A	0	21.3	4.54	6.3	8.2	32	9568.5	1946.2	16.8987	15.9994	II	II	16179.5	750.4	0.3611	0.9064	168.098	141.252	318	19654.5	477.018	69506.1	12109.1	9005.16	9157.06	1817.91	4906.17	3590.32	2741.56	2067.71	681.024	10.7654	74.8421	55.6578	56.5967	11.2359	30.3234	22.1905	16.9446	12.7798	4.2092	0.0665	1
6278-02	Ctrl	T	0	12	#N/A	#N/A	0	21.3	4.54	6.3	8.2	33	9063.4	1965.6	9.60384	19.4578	I	I-A	13640.3	588.02	0.4957	0.9519	148.577	127.425	284	20820.7	837.712	197380	10400.4	7271.38	7747.11	1567.2	3342.48	3575.18	2380.67	1930.89	599.753	0	76.2475	53.3079	56.7956	11.4894	24.5044	26.2104	17.4532	14.1557	4.3969	0	0
6278-02	Ctrl	T	0	12	#N/A	#N/A	0	21.3	4.54	6.3	8.2	34	9948.4	1997	17.0115	15.4668	II	II	24246.8	766.71	0.5183	0.9622	205.534	153.212	441	18188	391.477	55384.1	19740.8	14369.5	14545.8	2885.41	6725.38	6340.32	6549.15	4524.66	1517.49	3.8482	81.416	59.2636	59.9904	11.9002	27.7372	26.1491	27.0103	18.6608	6.2585	0.0159	0
6278-02	Ctrl	T	0	12	#N/A	#N/A	0	21.3	4.54	6.3	8.2	35	16328.9	2023.7	11.6749	25.0059	I	I-A	1077.6	200.84	0.3357	0.802	51.9367	34.3482	64	59391.2	892.884	221390	748.89	468.283	641.798	255.831	280.334	185.541	0	7.3069	137.19	0	69.4933	43.4543	59.5557	23.7399	26.0136	17.2173	0	0.678	12.7305	0	0
6278-02	Ctrl	T	0	12	#N/A	#N/A	0	21.3	4.54	6.3	8.2	36	11752.1	2048.6	10.9846	20.109	I	I-A	6336.1	689.93	0.1673	0.6531	144.745	82.1404	198	31249.5	626.689	136961	4805.82	4206.89	3610.21	1211.81	2567.21	2048.92	1424.01	1015.25	243.165	0	75.8484	66.3957	56.9785	19.1255	40.5172	32.3373	22.4746	16.0233	3.8378	0	0
6278-02	Ctrl	T	0	12	#N/A	#N/A	0	21.3	4.54	6.3	8.2	37	13495.8	2049.4	10.3677	20.953	I	I-A	4567.3	426.04	0.3162	0.8669	107.295	65.1735	149	32623.2	565.47	142894	3597.19	2911.33	3393.32	1329.14	1794.72	1349.74	453.75	375.272	181.226	0	78.7604	63.7433	74.2965	29.1015	39.2954	29.5524	9.9348	8.2166	3.9679	0	0
6278-02	Ctrl	T	0	12	#N/A	#N/A	0	21.3	4.54	6.3	8.2	38	17433.7	2062.2	13.1161	22.6726	I	I-B	1171.3	218.06	0.3095	0.7565	58.1593	37.4944	52	44395.1	538.881	97554.7	616.979	566.699	196.353	26.7914	107.407	114.617	346.39	285.207	1.1692	0	52.6762	48.3834	16.7641	2.2874	9.1702	9.7858	29.5739	24.3503	0.0998	0	0
6278-02	Ctrl	T	0	12	#N/A	#N/A	0	21.3	4.54	6.3	8.2	39	8408.6	2070.6	10.5843	22.0223	I	I-A	2568.1	321.79	0.3117	0.8602	77.3882	54.5881	84	32709	738.506	87805.9	1871.06	1481.72	1563.1	572.75	916.208	940.081	244.927	209.9	40.8207	0	72.8571	57.6969	60.8658	22.3023	35.6763	36.6058	9.5372	8.1733	1.5895	0	0
6278-02	Ctrl	T	0	12	#N/A	#N/A	0	21.3	4.54	6.3	8.2	40	16292.7	2083.1	9.4652	22.5068	I	I-A	2248.2	253.81	0.4386	0.8926	64.2913	55.9967	93	41366.4	1135.77	367237	1740.02	1313.36	1520.62	529.731	748.061	447.36	325.347	237.714	146.377	0	77.3952	58.4175	67.6365	23.5622	33.2733	19.8984	14.4712	10.5734	6.5108	0	0
6278-02	Ctrl	T	0	12	#N/A	#N/A	0	21.3	4.54	6.3	8.2	41	8486.6	2145.9	17.1955	17.0219	II	II	7714.7	561.98	0.307	0.8608	138.214	83.5746	202	26183.8	587.842	89257.8	6144.27	4918.35	4699.53	1137.21	2133.47	1866.93	1360.07	1233.57	237.811	0	79.6437	63.7529	60.9166	14.7408	27.6547	24.1996	17.6296	15.9898	3.0826	0	0
6278-02	Ctrl	T	0	12	#N/A	#N/A	0	21.3	4.54	6.3	8.2	42	17401.7	2157.5	9.47703	22.0124	I	I-A	2770.5	267.5	0.4866	0.9355	71.1222	52.359	84	30319.4	520.184	95480.9	2178.81	1726.98	1773.44	631.007	1077.2	892.346	235.665	233.231	437.509	0	78.643	62.3343	64.0112	22.7758	38.8809	32.2087	8.5062	8.4183	15.7916	0	0
6278-02	Ctrl	T	0	12	#N/A	#N/A	0	21.3	4.54	6.3	8.2	43	11819	2170.1	13.9471	22.4017	I	I-B	1459.2	193.34	0.4905	0.9065	58.8059	37.928	66	45230.3	534.459	109486	1044.42	739.527	999.695	358.609	456.476	475.286	95.6146	83.3879	0	0	71.575	50.6803	68.5098	24.5757	31.2826	32.5717	6.5525	5.7146	0	0	0
6278-02	Ctrl	T	0	12	#N/A	#N/A	0	21.3	4.54	6.3	8.2	44	16782	2188.4	10.4175	20.5911	I	I-A	5170.4	453.33	0.3162	0.8461	103.334	80.6479	164	31719	582.39	101740	4124.4	3029.72	3217.24	1075.55	1775.44	1365.64	923.236	695.91	518.708	0	79.7697	58.5976	62.2244	20.8022	34.3387	26.4127	17.8563	13.4596	10.0323	0	0
6278-02	Ctrl	T	0	12	#N/A	#N/A	0	21.3	4.54	6.3	8.2	45	19472.4	2208.6	9.26907	22.5222	I	I-A	2082.1	228.21	0.5024	0.936	60.201	49.1432	75	36021.3	766.195	213393	1721.17	1397.34	1503.73	532.51	651.467	528.082	304.199	404.248	73.798	0	82.6662	67.1127	72.2228	25.5759	31.2894	25.3633	14.6104	19.4156	3.5444	0	0
6278-02	Ctrl	T	0	12	#N/A	#N/A	0	21.3	4.54	6.3	8.2	46	6214.1	2236.8	9.58265	21.7217	I	I-A	5490.6	351.37	0.5589	0.9676	90.5138	81.8546	142	25862.4	1091.46	62840.4	4153.67	2189.63	3788.43	1174.23	232.109	1012.31	85.4396	236.645	274.784	0	75.6505	39.8796	68.9985	21.3862	4.2274	18.4372	1.5561	4.31	5.0046	0	0
6278-02	Ctrl	T	0	12	#N/A	#N/A	0	21.3	4.54	6.3	8.2	47	6890.2	2238.5	10.3085	23.7051	I	I-A	2039.1	211	0.5756	0.9543	58.3049	49.3509	72	35309.7	730.988	57889	1641.58	987.13	1605.99	505.587	508.644	456.04	5.4554	28.1065	66.685	0	80.5065	48.411	78.7612	24.7951	24.945	22.3652	0.2675	1.3784	3.2704	0	0
6278-02	Ctrl	T	0	12	#N/A	#N/A	0	21.3	4.54	6.3	8.2	48	18476	2257.9	9.87629	22.9701	I	I-A	1544.3	207.91	0.449	0.9011	61.431	38.4458	63	40795.2	469.111	87050.7	1043.84	800.962	868.87	240.922	553.114	403.572	306.346	293.776	153.928	0	67.5908	51.8641	56.2613	15.6002	35.8154	26.1322	19.8366	19.0227	9.9672	0	0
6278-02	Ctrl	T	0	12	#N/A	#N/A	0	21.3	4.54	6.3	8.2	49	7003.4	2260.5	10.7736	20.0836	I	I-A	8447.2	648.88	0.2521	0.9205	134.263	90.3238	193	22847.8	819.519	92423	6582.77	4103.51	6028.46	1578.41	1128.15	1847.63	422.868	576.601	343.124	0	77.928	48.578	71.366	18.6855	13.3553	21.8726	5.006	6.8259	4.062	0	0
6278-02	Ctrl	T	0	12	#N/A	#N/A	0	21.3	4.54	6.3	8.2	50	6079.6	2270.5	10.5032	21.0317	I	I-A	6622.7	496.15	0.3381	0.845	119.534	89.1259	167	25216.3	591.515	36550.1	5067.21	2755.21	4554.17	1121	377.655	1248.23	123.63	367.722	51.5838	0	76.5126	41.6025	68.7659	16.9266	5.7024	18.8477	1.8668	5.5524	0.7789	0	0
6278-02	Ctrl	T	0	12	#N/A	#N/A	0	21.3	4.54	6.3	8.2	51	18552.3	2296.9	14.0133	22.4178	I	I-B	1272.3	165.97	0.5804	0.9618	49.7054	36.3544	43	33797.1	443.711	72275.7	948.024	722.832	879.775	345.599	602.566	535.691	156.363	132.203	1.5587	0	74.5101	56.8111	69.1461	27.1624	47.3588	42.1027	12.2894	10.3905	0.1225	0	0
6278-02	Ctrl	T	0	12	#N/A	#N/A	0	21.3	4.54	6.3	8.2	52	10051	2302.2	17.3551	18.718	II	II	1959.3	252.05	0.3876	0.9007	63.0835	45.8535	79	40320.5	464.197	67261	1362.07	1205.28	972.339	264.654	796.63	495.735	757.022	561.545	23.7721	0	69.5192	61.5168	49.6276	13.5078	40.6595	25.302	38.6379	28.6609	1.2133	0	0
6278-02	Ctrl	T	0	12	#N/A	#N/A	0	21.3	4.54	6.3	8.2	53	6729.6	2309.6	17.2853	15.5268	II	II	31314.5	917.08	0.4679	0.9579	217.805	196.254	516	16478	569.37	115696	22831.8	15323.2	16817.7	2285.53	3128.64	5866.14	2355.58	3008.66	361.883	0	72.9115	48.9332	53.7057	7.2987	9.9911	18.733	7.5223	9.6079	1.1556	0	2
6278-02	Ctrl	T	0	12	#N/A	#N/A	0	21.3	4.54	6.3	8.2	54	7523.7	2331.1	9.95919	23.2143	I	I-A	1513.5	207.02	0.4438	0.8924	60.0388	38.2299	63	41625.4	488.896	77596.7	1030.71	816.251	928.589	430.853	560.425	597.589	88.8989	69.8517	102.61	0	68.1002	53.9309	61.3532	28.4671	37.0281	39.4835	5.8737	4.6152	6.7796	0	0
6278-02	Ctrl	T	0	12	#N/A	#N/A	0	21.3	4.54	6.3	8.2	55	12144.6	2338.9	13.6995	24.456	I	I-B	1021.8	183.63	0.3808	0.814	51.3638	34.4304	59	57741.2	435.829	75787.2	503.579	400.458	485.704	199.523	396.509	317.062	0	0	1.0715	0	49.2849	39.1925	47.5355	19.5271	38.806	31.0306	0	0	0.1049	0	0
6278-02	Ctrl	T	0	12	#N/A	#N/A	0	21.3	4.54	6.3	8.2	56	10746.7	2352.8	10.7871	19.986	I	I-A	7069.7	593.3	0.2524	0.8407	134.363	77.5662	209	29562.8	845.156	169487	5568.16	4472.6	3976.47	1321.01	2490.13	2067.42	1610.99	1183.5	260.122	0	78.7613	63.2647	56.2469	18.6855	35.2227	29.2435	22.7874	16.7405	3.6794	0	0
6278-02	Ctrl	T	0	12	#N/A	#N/A	0	21.3	4.54	6.3	8.2	57	18099.1	2394	13.171	22.4781	I	I-B	1698.4	281.75	0.2688	0.8207	78.2836	34.657	78	45925.6	600.676	106001	1209.8	1065.37	847.307	340.349	527.441	539.188	479.418	319.74	0	0	71.2328	62.729	49.8894	20.0397	31.0557	31.7473	28.2281	18.8263	0	0	0
6278-02	Ctrl	T	0	12	#N/A	#N/A	0	21.3	4.54	6.3	8.2	58	6111.8	2423.7	10.3223	22.0485	I	I-A	2926.1	320.47	0.358	0.8444	77.0749	65.2813	89	30415.9	269.374	31230.9	2081.2	1601.61	1568.27	292.369	568.807	594.43	107.948	208.681	145.601	0	71.1242	54.7343	53.595	9.9916	19.4388	20.3144	3.6891	7.1316	4.9759	0	0
6278-02	Ctrl	T	0	12	#N/A	#N/A	0	21.3	4.54	6.3	8.2	59	7588.6	2447	17.7433	17.331	II	II	5993.7	377.66	0.5281	0.9497	96.9303	86.3405	155	25860.5	270.414	26971.2	4526.19	3631.83	3972.32	984.222	1986.42	1937.58	558.822	398.803	353.107	0	75.5159	60.5942	66.2749	16.4209	33.1418	32.3269	9.3235	6.6537	5.8913	0	0
6278-02	Ctrl	T	0	12	#N/A	#N/A	0	21.3	4.54	6.3	8.2	60	9967.3	2476.9	10.6864	21.8572	I	I-A	2678.4	354.92	0.2672	0.7906	83.4872	53.6555	107	39949.2	493.411	57271.4	1895.05	1701.18	1276.83	384.389	986.319	663.555	851.424	692.766	78.4771	0	70.753	63.5148	47.6713	14.3515	36.825	24.7744	31.7886	25.865	2.93	0	0
6278-02	Ctrl	T	0	12	#N/A	#N/A	0	21.3	4.54	6.3	8.2	61	12899.7	2489.1	10.1702	21.7314	I	I-A	2962.5	308.99	0.3899	0.8764	74.0484	63.6537	101	34092.8	730.781	195915	2138.31	1752.77	1687.46	759.752	1076.04	973.016	539.678	335.721	64.5906	4.5789	72.1785	59.1647	56.9601	25.6454	36.3215	32.8441	18.2168	11.3322	2.1802	0.1546	0
6278-02	Ctrl	T	0	12	#N/A	#N/A	0	21.3	4.54	6.3	8.2	62	12300	2496.1	10.8971	22.9249	I	I-A	1105.3	229.53	0.2636	0.7268	54.1376	40.2967	54	48855.5	425.652	64768	678.161	612.399	565.639	333.235	487.504	330.167	135.613	112.278	129.624	0	61.3574	55.4076	51.1769	30.1499	44.1075	29.8723	12.2698	10.1584	11.7278	0	0
6278-02	Ctrl	T	0	12	#N/A	#N/A	0	21.3	4.54	6.3	8.2	63	7778.9	2503.4	16.5757	16.6967	II	II	10484.3	659.91	0.3025	0.8986	131.515	117.284	214	20411.5	435.218	42507.4	8237.25	6386.39	7128.42	1833.8	3543.95	2862.97	1101.41	858.348	668.662	3.8482	78.5678	60.9141	67.9916	17.4909	33.8025	27.3073	10.5054	8.187	6.3778	0.0367	0
6278-02	Ctrl	T	0	12	#N/A	#N/A	0	21.3	4.54	6.3	8.2	64	10709.7	2507.3	10.6679	19.9305	I	I-A	7575	584.94	0.2782	0.886	116.787	92.1387	197	26006.6	595.655	96864.2	5823.55	5090.47	3621.21	1215.89	2686.93	1882.17	2437.16	1679.72	83.1006	0	76.8788	67.2012	47.805	16.0514	35.4712	24.8473	32.1739	22.1747	1.097	0	0
6278-02	Ctrl	T	0	12	#N/A	#N/A	0	21.3	4.54	6.3	8.2	65	16865.7	2528.7	12.4448	24.8481	I	I-A	1464.5	244.1	0.3088	0.7588	60.2348	48.3172	64	43700.9	594.043	122318	872.044	563.98	835.824	493.742	644.793	454.09	0	0	7.258	0	59.5471	38.5111	57.0738	33.715	44.0294	31.0073	0	0	0.4956	0	0
6278-02	Ctrl	T	0	12	#N/A	#N/A	0	21.3	4.54	6.3	8.2	66	18847.3	2531	16.6849	15.0262	II	II	39683.7	1137.8	0.3852	0.9404	296.822	191.735	698	17589.1	592.995	143912	32454.9	23338.9	22651.8	4835	13282	10492.4	10882.1	8322.88	3478.73	1.1204	81.7841	58.8125	57.0809	12.1839	33.4698	26.4401	27.4222	20.9731	8.7662	0.0028	1
6278-02	Ctrl	T	0	12	#N/A	#N/A	0	21.3	4.54	6.3	8.2	67	9985.6	2552.3	10.5074	22.6849	I	I-A	1334.8	226.16	0.3279	0.8207	54.4017	38.7942	67	50194.8	661.244	149997	978.691	857.369	643.36	198.55	492.033	413.026	340.267	297.97	171.207	0	73.3207	64.2316	48.1986	14.8748	36.8616	30.9427	25.4919	22.3231	12.8264	0	0
6278-02	Ctrl	T	0	12	#N/A	#N/A	0	21.3	4.54	6.3	8.2	68	5278.4	2574.5	17.7347	17.5005	II	II	5200.1	344.3	0.5512	0.9515	94.1319	74.7771	136	26153.3	632.048	105686	4113.1	2013.97	3927.8	1027.67	256.56	1086.35	80.6641	191.483	97.4719	32.9285	79.0966	38.7295	75.5332	19.7625	4.9338	20.891	1.5512	3.6823	1.8744	0.6332	1
6278-02	Ctrl	T	0	12	#N/A	#N/A	0	21.3	4.54	6.3	8.2	69	12653.7	2577.6	13.6255	24.2225	I	I-B	1393.4	210.11	0.3966	0.8577	54.6739	40.0397	64	45930.8	455.407	88046.3	826.049	602.758	821.943	519.264	610.354	478.932	0	19.2414	1.8998	1.3152	59.2813	43.2568	58.9866	37.2649	43.802	34.3705	0	1.3809	0.1363	0.0944	0
6278-02	Ctrl	T	0	12	#N/A	#N/A	0	21.3	4.54	6.3	8.2	70	7822.3	2607.5	9.45273	21.4451	I	I-A	4250.9	326.65	0.5006	0.9337	87.2861	67.1526	114	26817.9	421.707	69383.9	3165.81	2682.51	2441.7	615.022	1667.44	1383.81	438.257	367.966	286.905	0	74.4746	63.1052	57.4403	14.4682	39.2259	32.5536	10.3099	8.6563	6.7494	0	0
6278-02	Ctrl	T	0	12	#N/A	#N/A	0	21.3	4.54	6.3	8.2	71	5454.6	2611.1	17.525	17.3122	II	II	8505.8	500.12	0.4273	0.9173	137.395	93.6334	188	22102.6	599.381	106378	5912.36	3839.89	5079.63	1093.62	866.467	1752.78	107.408	418.288	4.9683	0	69.5094	45.1441	59.7192	12.8573	10.1867	20.6068	1.2628	4.9177	0.0584	0	0
6278-02	Ctrl	T	0	12	#N/A	#N/A	0	21.3	4.54	6.3	8.2	72	5970.3	2633.5	16.2241	16.4997	II	II	13160.3	922.66	0.1943	0.786	220.364	101.389	277	21048.2	386.098	52539.5	8977.74	6771.11	6547.29	1184.33	2617	2804.47	1261.92	1371.72	449.857	4.4327	68.2182	51.4509	49.7502	8.9993	19.8855	21.31	9.5888	10.4231	3.4183	0.0337	2
6278-02	Ctrl	T	0	12	#N/A	#N/A	0	21.3	4.54	6.3	8.2	73	20527.2	2638.2	9.43818	23.0222	I	I-A	2035.9	219.82	0.5294	0.9411	63.2393	44.3222	76	37329.9	826.05	171633	1641.72	1224.06	1474.69	807.725	729.938	816.64	64.69	67.9489	194.216	0	80.6388	60.1241	72.4345	39.6742	35.8534	40.1121	3.1775	3.3375	9.5396	0	0
6278-02	Ctrl	T	0	12	#N/A	#N/A	0	21.3	4.54	6.3	8.2	74	17477.7	2643.2	10.7633	25.0768	I	I-A	1356.5	176.57	0.5468	0.9461	47.1531	40.3642	65	47917.4	584.996	135381	985.335	806.205	939.547	539.04	686.293	545.423	0	0	232.161	0	72.6372	59.432	69.2617	39.737	50.5923	40.2076	0	0	17.1145	0	0
6278-02	Ctrl	T	0	12	#N/A	#N/A	0	21.3	4.54	6.3	8.2	75	11860.9	2644.4	11.8903	24.7005	I	I-A	1961.5	331.94	0.2237	0.7635	69.1564	51.4148	81	41294.9	518.139	112276	1063.23	648.039	920.418	365.528	759.812	378.924	0	0	268.182	0	54.2046	33.0377	46.9239	18.635	38.736	19.3179	0	0	13.6722	0	0
6278-02	Ctrl	T	0	12	#N/A	#N/A	0	21.3	4.54	6.3	8.2	76	19258.1	2655.3	10.3786	20.484	I	I-A	5528.7	469.72	0.3149	0.8411	117.905	79.2982	149	26950.3	440.413	88200.6	4163.57	3498.22	2659.89	608.652	1819.91	1138.58	1680.63	1501.33	649.691	0	75.3077	63.2733	48.1101	11.0088	32.9173	20.5938	30.3981	27.155	11.7511	0	0
6278-02	Ctrl	T	0	12	#N/A	#N/A	0	21.3	4.54	6.3	8.2	77	4841.6	2686.8	12.5636	22.3791	I	I-B	4983.7	439.65	0.324	0.8819	97.9866	80.0987	157	31502.7	665.015	55226.6	3288.41	1563.73	2976.48	629.641	173.366	534.363	12.9573	163.182	2.1923	0	65.9838	31.3772	59.7247	12.6341	3.4787	10.7223	0.26	3.2743	0.044	0	0
6278-02	Ctrl	T	0	12	#N/A	#N/A	0	21.3	4.54	6.3	8.2	78	19463.4	2721.3	17.8531	18.2468	II	II	2286.2	245.43	0.477	0.9138	61.8501	52.4813	67	29306.3	502.327	113055	1808.32	1472.93	1557.74	801.782	978.131	1006.24	383.411	353.112	99.7962	0	79.0979	64.4277	68.1375	35.0709	42.7846	44.014	16.7709	15.4456	4.3652	0	1
6278-02	Ctrl	T	0	12	#N/A	#N/A	0	21.3	4.54	6.3	8.2	79	14029.8	2761.3	18.2955	20.0289	II	II	1371.9	174.8	0.5642	0.9433	48.1942	38.8438	68	49566.3	1407.42	617363	961.856	715.423	891.076	438.304	668.66	367.279	0	0	177.188	0	70.1108	52.148	64.9515	31.9485	48.7393	26.7714	0	0	12.9155	0	1
6278-02	Ctrl	T	0	12	#N/A	#N/A	0	21.3	4.54	6.3	8.2	80	20692.5	2774.8	9.67664	21.9887	I	I-A	3396.5	286.87	0.5186	0.9277	79.1826	60.4082	105	30914.2	566.506	42445.7	2711.13	2152.32	2585.34	1124.97	1316.53	1104.14	109.746	80.1807	299.238	0	79.8212	63.3684	76.1177	33.1214	38.7613	32.508	3.2311	2.3607	8.8102	0	0
6278-02	Ctrl	T	0	12	#N/A	#N/A	0	21.3	4.54	6.3	8.2	81	6398	2777.2	9.50789	21.066	I	I-A	5867.8	397.27	0.4672	0.9259	106.479	80.8662	131	22325.2	519.287	99901.1	4109.3	3079.89	3344.42	700.476	1781.57	1726.92	612.461	513.083	51.7807	0	70.031	52.4877	56.9959	11.9376	30.3616	29.4304	10.4376	8.744	0.8825	0	0
6278-02	Ctrl	T	0	12	#N/A	#N/A	0	21.3	4.54	6.3	8.2	82	11976.2	2821.2	16.3599	15.6389	II	II	32764.2	1392.2	0.2124	0.8334	285.527	203.98	620	18923.1	321.932	37373.8	25898.2	20896.9	16822.7	4707.58	11878.6	8417.97	12016.3	7436.32	2493.54	1.2666	79.044	63.7796	51.3447	14.368	36.2546	25.6926	36.675	22.6964	7.6105	0.0039	1
6278-02	Ctrl	T	0	12	#N/A	#N/A	0	21.3	4.54	6.3	8.2	83	8231.7	2838.9	17.7983	18.2499	II	II	2907	275.44	0.4815	0.9244	74.2429	55.2965	96	33023.7	572.877	103847	2025.96	1824.78	1570.41	471.136	1460.86	1002.97	679.038	565.003	35.9493	0	69.6935	62.773	54.0225	16.2072	50.254	34.5024	23.3591	19.4363	1.2367	0	0
6278-02	Ctrl	T	0	12	#N/A	#N/A	0	21.3	4.54	6.3	8.2	84	20577.3	2849.9	17.0504	16.9794	II	II	8147.6	542.06	0.3485	0.8761	150.97	78.389	192	23565.2	237.19	22410.9	6643.78	5548	5198.79	1518.11	1979.34	2102.15	1980.26	1623.55	862.262	0	81.5431	68.0938	63.8078	18.6326	24.2937	25.8009	24.3049	19.9267	10.583	0	0
6278-02	Ctrl	T	0	12	#N/A	#N/A	0	21.3	4.54	6.3	8.2	85	18445	2854.3	9.99638	21.5238	I	I-A	3648	334.16	0.4105	0.8931	87.214	59.1441	111	30427.6	423.707	54925.3	2733.05	2275.59	2084.21	651.772	1607.04	912.373	729.163	458.913	163.383	0	74.9202	62.38	57.1338	17.8668	44.0532	25.0106	19.9883	12.58	4.4788	0	0
6278-02	Ctrl	T	0	12	#N/A	#N/A	0	21.3	4.54	6.3	8.2	86	18398.8	2872.4	10.5629	22.6859	I	I-A	1139.5	195.33	0.3753	0.8644	48.5678	36.5252	33	28960.1	187.383	8870.64	764.136	701.644	294.027	76.9184	187.492	107.067	530.756	422.186	103.85	0	67.0614	61.577	25.8041	6.7504	16.4545	9.3963	46.5797	37.0514	9.114	0	0
6278-02	Ctrl	T	0	12	#N/A	#N/A	0	21.3	4.54	6.3	8.2	87	7397.4	2872.8	17.6542	17.9569	II	II	3389.5	320.02	0.4159	0.9019	84.1592	61.6761	98	28912.8	558.461	92606.3	2449.89	2111.55	1793.84	564.508	1367.96	1099.22	681.627	493.106	124.779	2.0942	72.2791	62.2971	52.9237	16.6547	40.3589	32.4304	20.11	14.5481	3.6814	0.0618	0
6278-02	Ctrl	T	0	12	#N/A	#N/A	0	21.3	4.54	6.3	8.2	88	18326.1	2876.6	10.6627	20.1417	I	I-A	6499.2	558.07	0.2622	0.8232	136.075	74.2835	169	26003.2	525.214	89467.6	4969.81	3711.09	3852.49	1092.36	2242.76	1946.11	1250.08	787.517	427.93	0	76.468	57.1007	59.2763	16.8077	34.5083	29.9439	19.2344	12.1171	6.5843	0	0
6278-02	Ctrl	T	0	12	#N/A	#N/A	0	21.3	4.54	6.3	8.2	89	12169.5	2888.5	10.681	22.0658	I	I-A	2309.4	336.72	0.256	0.8349	69.4884	52.7638	89	38538.1	656.19	141370	1488.82	1372.35	751.085	312.042	660.279	480.491	1007.5	758.241	191.237	0	64.4688	59.4255	32.5235	13.512	28.5914	20.8062	43.6268	32.8334	8.2809	0	0
6278-02	Ctrl	T	0	12	#N/A	#N/A	0	21.3	4.54	6.3	8.2	90	6223.2	2902.3	10.6262	21.3717	I	I-A	3749	420.67	0.2662	0.8384	83.6079	67.7574	105	28007.5	575.649	131347	2677.86	2179.19	2055.62	836.233	1295.97	1005.35	599.154	494.222	181.883	0	71.4282	58.1268	54.8307	22.3053	34.568	26.8164	15.9816	13.1827	4.8515	0	0
6278-02	Ctrl	T	0	12	#N/A	#N/A	0	21.3	4.54	6.3	8.2	91	8016.9	2903	17.4256	15.7728	II	II	17326.7	693.02	0.4534	0.9368	181.511	134.838	333	19218.9	490.585	84125.6	13991.2	11176.2	10731.7	2602.11	6156.97	4767.43	4083.62	2807.82	589.217	0	80.7496	64.5026	61.9375	15.0179	35.5346	27.5149	23.5684	16.2052	3.4006	0	1
6278-02	Ctrl	T	0	12	#N/A	#N/A	0	21.3	4.54	6.3	8.2	92	17455	2903.5	10.4379	20.5858	I	I-A	4984.7	452.89	0.3054	0.8155	104.262	76.6083	121	24274.3	685.662	137615	3926.92	3353.77	3136.05	1137.17	2488.95	1885.14	968.676	785.861	500.537	0	78.7789	67.2808	62.9131	22.8131	49.9315	37.8181	19.4328	15.7653	10.0414	0	0
6278-02	Ctrl	T	0	12	#N/A	#N/A	0	21.3	4.54	6.3	8.2	93	4353.7	2907.1	10.6605	22.9707	I	I-A	2294.1	267.94	0.4016	0.8743	70.6216	49.697	81	35308	627.763	33049.7	1818.98	1173.76	1713.52	563.149	44.5707	305.662	23.4295	116.76	45.106	0	79.2891	51.1638	74.692	24.5475	1.9428	13.3237	1.0213	5.0895	1.9662	0	0
6278-02	Ctrl	T	0	12	#N/A	#N/A	0	21.3	4.54	6.3	8.2	94	19541.6	2920.3	13.344	23.6452	I	I-B	2267.6	303.69	0.309	0.7951	77.0529	48.6111	85	37484.6	623.269	153169	1631.59	1302.42	1613.93	1051.44	1233.42	1010.75	0	9.5961	0	0	71.9518	57.4356	71.173	46.3675	54.393	44.5734	0	0.4232	0	0	0
6278-02	Ctrl	T	0	12	#N/A	#N/A	0	21.3	4.54	6.3	8.2	95	10800.5	2935.1	13.3493	22.2945	I	I-B	2231	277.21	0.3648	0.8579	69.5626	49.6902	92	41237.1	478.438	98790.9	1438.01	1249.31	1189.24	389.396	997.565	739.005	330.998	253.399	0	0	64.4547	55.997	53.3044	17.4536	44.7131	33.1239	14.8361	11.3579	0	0	0
6278-02	Ctrl	T	0	12	#N/A	#N/A	0	21.3	4.54	6.3	8.2	96	16728.5	2945	10.0981	23.2546	I	I-A	1204.9	189.37	0.4222	0.8774	50.6381	39.9164	52	43157.1	456.734	90060.1	883.723	710.799	754.104	346.919	605.045	464.073	85.0512	77.6445	168.735	0	73.3425	58.9911	62.5851	28.7917	50.2143	38.5146	7.0586	6.4439	14.0037	0	0
6278-02	Ctrl	T	0	12	#N/A	#N/A	0	21.3	4.54	6.3	8.2	97	20607.2	2957.1	17.6514	17.3567	II	II	5269.7	394.62	0.4252	0.9017	98.9942	76.1192	123	23341	366.399	63446.1	4053.99	3347	3412.23	935.977	1028.83	1580.73	1073.26	752.439	253.838	0	76.9301	63.5141	64.7518	17.7615	19.5235	29.9965	20.3666	14.2786	4.8169	0	0
6278-02	Ctrl	T	0	12	#N/A	#N/A	0	21.3	4.54	6.3	8.2	98	12784.2	2960.6	13.2342	22.8347	I	I-B	1042.8	257.69	0.1974	0.6502	67.4781	31.6576	74	70962.8	650.88	204914	292.829	240.441	166.103	65.909	115.691	64.397	128.452	59.4765	0	0	28.08	23.0564	15.928	6.3201	11.0938	6.1752	12.3175	5.7033	0	0	0
6278-02	Ctrl	T	0	12	#N/A	#N/A	0	21.3	4.54	6.3	8.2	99	11637.3	2963.3	11.0684	22.5719	I	I-A	1674.3	344.74	0.177	0.6681	80.9901	46.7721	69	41211.3	641.036	98306.5	880.947	753.469	161.887	3.0208	194.454	73.0695	694.015	418.088	53.2698	0	52.6155	45.0018	9.6689	0.1804	11.614	4.3642	41.4508	24.9708	3.1816	0	0
6278-02	Ctrl	T	0	12	#N/A	#N/A	0	21.3	4.54	6.3	8.2	100	6076.7	2964.9	11.2362	24.2664	I	I-A	3699.9	372.55	0.335	0.8263	103.713	60.6312	111	30000.8	513.415	106661	2477.71	1770.42	2416.58	1001.21	1659.4	1112.76	0	0	88.8986	0	66.9664	47.8501	65.3141	27.0603	44.8496	30.0753	0	0	2.4027	0	0
6278-02	Ctrl	T	0	12	#N/A	#N/A	0	21.3	4.54	6.3	8.2	101	4381.1	2979.2	10.0573	21.8854	I	I-A	4756.3	367.26	0.4431	0.9204	110.353	69.0521	138	29014.1	484.974	99557.6	3537.52	2269.8	3310.57	995.613	370.938	1071.46	18.2181	150.811	14.1277	1.4615	74.3758	47.7222	69.6041	20.9326	7.7989	22.5273	0.383	3.1708	0.297	0.0307	0
6278-02	Ctrl	T	0	12	#N/A	#N/A	0	21.3	4.54	6.3	8.2	102	10917.8	2993.4	10.1224	21.437	I	I-A	3726.1	357.1	0.3672	0.892	90.5917	63.5649	123	33010.4	403.073	72503	2535.38	2255.05	1905.21	585.899	1641.23	1254.94	893.127	698.034	151.589	0	68.0432	60.5197	51.1311	15.7241	44.0463	33.6795	23.9693	18.7335	4.0683	0	0
6278-02	Ctrl	T	0	12	#N/A	#N/A	0	21.3	4.54	6.3	8.2	103	16079.2	2999.3	9.93178	21.5413	I	I-A	3336.4	328.41	0.3887	0.8806	82.644	63.1341	109	32669.9	882.322	373705	2490.18	2150.17	2100.49	652.101	1532.07	1151.88	801.591	677.333	33.0258	0	74.6368	64.4459	62.957	19.5451	45.92	34.5248	24.0257	20.3014	0.9899	0	0
6278-02	Ctrl	T	0	12	#N/A	#N/A	0	21.3	4.54	6.3	8.2	104	4732.8	3037.9	9.64963	23.4124	I	I-A	1528	197.31	0.4932	0.9284	51.8529	42.9408	60	39267	687.167	156462	962.538	694.672	681.228	202.929	308.248	273.076	115.98	70.5338	184.354	0	62.9921	45.4619	44.5821	13.2804	20.1729	17.8711	7.5901	4.616	12.0648	0	0
6278-02	Ctrl	T	0	12	#N/A	#N/A	0	21.3	4.54	6.3	8.2	105	16437.4	3044.7	11.1262	24.7152	I	I-A	1622.5	219.38	0.4236	0.9146	55.1714	41.0316	68	41910.6	483.477	92942.3	1282.69	974.665	1120.7	538.801	888.497	747.381	0	0	387.508	0	79.0576	60.0725	69.0734	33.2085	54.7616	46.0641	0	0	23.8837	0	0
6278-02	Ctrl	T	0	12	#N/A	#N/A	0	21.3	4.54	6.3	8.2	106	8266.8	3061.7	9.53586	20.3504	I	I-A	7126.5	438.71	0.4653	0.9287	114.046	85.76	185	25959.4	874.872	328072	5486.78	4591.09	4767.48	1557.49	2903.98	2788.48	837.361	739.736	283.69	0	76.9908	64.4224	66.8975	21.8548	40.7487	39.1281	11.7499	10.38	3.9808	0	0
6278-02	Ctrl	T	0	12	#N/A	#N/A	0	21.3	4.54	6.3	8.2	107	11715	3079.8	10.5073	18.8295	I	I-A	19508.6	966.72	0.2623	0.8313	239.315	146.194	399	20452.5	471.185	90862.8	15323.3	12751.4	9780.5	3161.96	7181.84	5942.43	7691.82	5012.11	737.058	1.0717	78.5461	65.3626	50.1342	16.208	36.8136	30.4605	39.4277	25.6917	3.7781	0.0055	0
6278-02	Ctrl	T	0	12	#N/A	#N/A	0	21.3	4.54	6.3	8.2	108	7439.2	3145	17.2123	15.9235	II	II	14936.7	720.21	0.3619	0.914	154.005	134.97	330	22093.2	425.632	88377.4	11638.7	9366.78	8589.33	2335.13	5510.87	3925.7	3518.91	2396.44	796.617	0	77.9202	62.7099	57.5049	15.6335	36.8948	26.2823	23.5588	16.044	5.3333	0	1
6278-02	Ctrl	T	0	12	#N/A	#N/A	0	21.3	4.54	6.3	8.2	109	21106.5	3178.2	10.9715	23.1055	I	I-A	1159.5	234.37	0.2653	0.7297	52.8782	38.3366	63	54333.8	798.135	70843.5	684.006	549.358	618.782	342.344	255.152	237.028	62.6915	46.1783	56.4113	0	58.9912	47.3787	53.366	29.525	22.0052	20.4421	5.4067	3.9826	4.8651	0	0
6278-02	Ctrl	T	0	12	#N/A	#N/A	0	21.3	4.54	6.3	8.2	110	18845.1	3187.5	10.174	18.6251	I	I-A	28239.3	1016.4	0.3435	0.9329	216.716	183.84	485	17174.6	618.023	142045	22942	18315.7	16734	3979.54	10310.5	7228.51	7748.53	5927.85	1077.89	1.8023	81.2416	64.8589	59.2577	14.0922	36.5112	25.5974	27.4388	20.9915	3.817	0.0064	0
6278-02	Ctrl	T	0	12	#N/A	#N/A	0	21.3	4.54	6.3	8.2	111	20234.3	3189.1	9.65993	21.4737	I	I-A	3200.9	314.73	0.4061	0.8959	89.7	55.7334	83	25930.2	592.246	131186	2619.7	2289.98	2282.62	984.996	1131.32	1204.64	720.248	631.498	143.696	0	81.8432	71.5423	71.3123	30.7727	35.3442	37.6346	22.5016	19.7289	4.4893	0	0
6278-02	Ctrl	T	0	12	#N/A	#N/A	0	21.3	4.54	6.3	8.2	112	7122	3223.9	9.61679	23.4486	I	I-A	1692.4	200.84	0.5272	0.9389	57.4517	40.5288	72	42543.1	671.655	150272	1222.37	787.76	1142.96	459.982	667.103	560.963	61.1813	53.2421	36.5841	0	72.2275	46.5474	67.5358	27.1796	39.418	33.1464	3.6151	3.146	2.1617	0	0
6278-02	Ctrl	T	0	12	#N/A	#N/A	0	21.3	4.54	6.3	8.2	113	13591.2	3233.6	11.0494	20.4411	I	I-A	5004.8	619.74	0.1637	0.7654	113.205	80.9898	153	30570.7	1157.39	487388	3435.14	2978.58	2773.52	1078.87	1697.65	1092.07	1152.96	866.328	253.296	0	68.6375	59.515	55.4176	21.5569	33.9207	21.8206	23.0372	17.3101	5.0611	0	0
6278-02	Ctrl	T	0	12	#N/A	#N/A	0	21.3	4.54	6.3	8.2	114	9879.9	3242.4	10.813	19.2161	I	I-A	13275.1	1007.6	0.1643	0.7811	236.189	93.696	329	24783.2	992.181	409742	10199.9	8178.56	7540.11	2443.31	4760.18	4408.72	2997.92	2017.14	1093.05	0	76.8349	61.6081	56.7988	18.4052	35.8579	33.2103	22.5829	15.1948	8.2338	0	0
6278-02	Ctrl	T	0	12	#N/A	#N/A	0	21.3	4.54	6.3	8.2	115	16614.9	3256.6	10.3002	20.6654	I	I-A	5601.2	489.97	0.2932	0.8794	145.714	59.9703	144	25708.8	262.799	28645.3	4225.57	3523.11	3141.16	840.611	2308.39	1548.78	1584.99	1184.16	239.843	0	75.4407	62.8994	56.0802	15.0077	41.2125	27.6509	28.2975	21.1413	4.282	0	0
6278-02	Ctrl	T	0	12	#N/A	#N/A	0	21.3	4.54	6.3	8.2	116	10698.5	3260.6	9.52858	20.0971	I	I-A	9541.7	503.67	0.4727	0.9501	124.922	108.807	230	24104.7	362.527	52375.8	7599.96	6629.34	6471.46	2366.49	4815.82	3719.8	891.27	660.235	985.316	1.3152	79.6496	69.4772	67.8226	24.8015	50.471	38.9845	9.3407	6.9194	10.3264	0.0138	0
6278-02	Ctrl	T	0	12	#N/A	#N/A	0	21.3	4.54	6.3	8.2	117	18565.6	3279.3	17.6918	17.8144	II	II	3599	298.4	0.5079	0.9315	82.1262	66.3491	100	27785.5	484.076	74959.9	2758.24	2406.21	2566.81	1115.05	2072.91	1472.64	342.097	351.606	217.351	0	76.6391	66.8577	71.3201	30.9822	57.597	40.9182	9.5053	9.7695	6.0392	0	1
6278-02	Ctrl	T	0	12	#N/A	#N/A	0	21.3	4.54	6.3	8.2	118	10950.5	3281.3	16.7176	19.7648	II	II	1938.4	305.46	0.2611	0.7868	66.5236	50.1732	104	53652.5	585.806	120263	1236.78	1062.29	1165.86	529.107	878.271	762.626	24.0632	34.0486	0	0	63.8036	54.802	60.1446	27.2958	45.3085	39.3426	1.2414	1.7565	0	0	0
6278-02	Ctrl	T	0	12	#N/A	#N/A	0	21.3	4.54	6.3	8.2	119	17739.4	3310	9.93635	21.5813	I	I-A	3826.3	358.45	0.3742	0.8767	94.9608	63.3724	112	29271.1	782.955	221304	2806.56	2508.65	2547.31	1230.16	2012.06	1649.12	396.51	329.681	77.596	0	73.3486	65.5629	66.5733	32.1499	52.5847	43.0994	10.3627	8.6161	2.0279	0	0
6278-02	Ctrl	T	0	12	#N/A	#N/A	0	21.3	4.54	6.3	8.2	120	10377.4	3335.3	16.706	15.0899	II	II	38935.2	1249	0.3136	0.9124	304.691	175.839	718	18440.9	562.171	133269	31828.9	26177.9	18673.6	4592.13	14396.4	8318.9	16973.7	9633.94	2459.13	0	81.7483	67.2345	47.9608	11.7943	36.9754	21.366	43.5948	24.7435	6.3159	0	0
6278-02	Ctrl	T	0	12	#N/A	#N/A	0	21.3	4.54	6.3	8.2	121	16209.9	3349.5	17.4427	17.06	II	II	7243.3	500.51	0.3633	0.8875	131.222	83.6788	178	24574.4	389.09	64488.5	5585.94	4545.89	5113	1869.8	3773	3004.1	744.995	640.601	390.762	0	77.1187	62.76	70.5894	25.8142	52.0895	41.4741	10.2853	8.8441	5.3948	0	0
6278-02	Ctrl	T	0	12	#N/A	#N/A	0	21.3	4.54	6.3	8.2	122	3833.6	3351.3	11.6765	23.2454	I	I-A	3056.5	369.23	0.2817	0.7681	96.1966	57.7544	112	36643.2	649.747	103438	2111.71	763.61	2005.67	625.113	43.2557	399.822	0	6.3327	83.7367	0	69.0886	24.9829	65.619	20.4517	1.4152	13.0809	0	0.2072	2.7396	0	0
6278-02	Ctrl	T	0	12	#N/A	#N/A	0	21.3	4.54	6.3	8.2	123	16777.1	3420.9	10.0276	19.4521	I	I-A	12999.1	663.89	0.3706	0.8769	162.669	123.329	256	19693.7	370.848	56986.2	10501.8	8337.03	8859.29	2267.07	5973.28	4120.45	2486.08	1600.7	258.906	0	80.7888	64.1355	68.1531	17.4403	45.9515	31.698	19.1251	12.3139	1.9917	0	0
6278-02	Ctrl	T	0	12	#N/A	#N/A	0	21.3	4.54	6.3	8.2	124	16462	3459.8	9.84506	22.2257	I	I-A	2289.7	244.98	0.4794	0.9146	63.2729	50.2924	74	32318.6	309.282	39281.2	1780.6	1494.17	1371.22	388.862	984.7	808.853	656.013	411.56	152.271	0	77.7645	65.2554	59.8859	16.9829	43.0051	35.3252	28.6502	17.9742	6.6502	0	0
6278-02	Ctrl	T	0	12	#N/A	#N/A	0	21.3	4.54	6.3	8.2	125	5615.1	3469.7	9.93255	22.0043	I	I-A	3719.5	334.15	0.4186	0.8826	82.2347	67.6264	113	30380.4	716.723	161109	2763.16	2004.38	2655.89	1069.65	1322.26	1375.32	78.1332	55.921	37.6045	0	74.2882	53.8882	71.4044	28.7578	35.5494	36.9757	2.1006	1.5035	1.011	0	0
6278-02	Ctrl	T	0	12	#N/A	#N/A	0	21.3	4.54	6.3	8.2	126	16611.3	3477.4	10.46	21.6018	I	I-A	3422.5	368.58	0.3166	0.833	95.8374	57.3116	97	28341.9	250.644	25842.1	2443.95	1983.62	2091.91	552.486	1631.83	886.063	403.178	286.276	173.899	0	71.4091	57.9588	61.1229	16.1429	47.6799	25.8896	11.7803	8.3646	5.0811	0	0
6278-02	Ctrl	T	0	12	#N/A	#N/A	0	21.3	4.54	6.3	8.2	127	20673.5	3487.2	9.49348	22.8284	I	I-A	1834.9	218.06	0.4849	0.911	57.4615	48.9792	61	33244.3	619.219	147513	1419.5	1109.74	1132.49	426.814	686.977	494.86	236.349	143.21	392.156	1.1204	77.3627	60.481	61.7209	23.2614	37.4403	26.9699	12.881	7.8049	21.3725	0.0611	0
6278-02	Ctrl	T	0	12	#N/A	#N/A	0	21.3	4.54	6.3	8.2	128	20968.4	3495.2	10.2378	21.8924	I	I-A	3113.1	324.88	0.3706	0.8606	86.4044	60.8009	83	26661.5	254.745	24172	2259.63	1941.35	2072.36	885.622	1119.53	999.321	272.684	190.754	205.806	0	72.5856	62.3615	66.5701	28.4487	35.9625	32.101	8.7594	6.1276	6.6111	0	0
6278-02	Ctrl	T	0	12	#N/A	#N/A	0	21.3	4.54	6.3	8.2	129	16820	3529.8	17.9029	18.7192	II	II	1420.7	188.48	0.5025	0.9151	49.5315	43.8445	57	40121.1	532.797	102924	1091.23	944.566	905.939	184.869	494.032	240.347	476.295	311.464	73.1158	0	76.8112	66.4874	63.7684	13.0128	34.7746	16.9179	33.5261	21.9237	5.1466	0	0
6278-02	Ctrl	T	0	12	#N/A	#N/A	0	21.3	4.54	6.3	8.2	130	20794.2	3532.1	12.4626	22.3962	I	I-B	2809	305.17	0.379	0.8374	80.2689	59.7007	85	30259.9	132.966	6475.07	2268.1	1929.02	2085.52	1041.41	1073.36	1165.71	239.561	206.779	2.0941	39.9909	80.7434	68.6722	74.2435	37.0735	38.2112	41.4987	8.5283	7.3612	0.0745	1.4237	0
6278-02	Ctrl	T	0	12	#N/A	#N/A	0	21.3	4.54	6.3	8.2	131	19590.6	3541.9	9.35701	22.8729	I	I-A	1568.3	197.31	0.5062	0.9178	58.5517	37.7058	53	33794.6	999.536	359803	1194.7	984.057	1105.27	517.755	605.486	429.046	314.037	239.567	280.085	0	76.1795	62.7481	70.4769	33.0145	38.6086	27.358	20.0245	15.2759	17.8596	0	0
6278-02	Ctrl	T	0	12	#N/A	#N/A	0	21.3	4.54	6.3	8.2	132	15944.2	3574	13.3126	22.4247	I	I-B	1827.3	258.23	0.3444	0.8403	67.3543	44.9255	69	37760.6	505.352	91003	1229.43	1036.58	1085.48	520.63	885.426	768.229	144.917	111.745	0	0	67.2807	56.7267	59.4033	28.4915	48.4551	42.0415	7.9306	6.1153	0	0	0
6278-02	Ctrl	T	0	12	#N/A	#N/A	0	21.3	4.54	6.3	8.2	133	7576.9	3598.4	30.9608	18.8947	V-A	V-A	1822.4	317.38	0.2274	0.7389	68.2563	48.1385	77	42252	577.219	109695	1002.82	664.451	0	0	0	0	483.657	306.781	501.732	0	55.0278	36.4604	0	0	0	0	26.5397	16.834	27.5315	0	0
6278-02	Ctrl	T	0	12	#N/A	#N/A	0	21.3	4.54	6.3	8.2	134	5271.7	3619.6	9.63393	19.444	I	I-A	11969.9	564.62	0.4718	0.9461	147.275	117.931	252	21052.8	733.191	199671	9977.42	7884.46	6817.19	1687.36	3704.89	3070.33	3067.56	2023.57	823.951	2.0457	83.3545	65.8693	56.953	14.0967	30.9518	25.6505	25.6273	16.9056	6.8835	0.0171	0
6278-02	Ctrl	T	0	12	#N/A	#N/A	0	21.3	4.54	6.3	8.2	135	6016.5	3622.2	17.0189	16.2576	II	II	10978.9	620.42	0.3584	0.8689	142.803	121.059	244	22224.4	883.974	202062	9346.83	7755.28	5565.53	1556.65	3715.71	2766.02	4083.64	2843.39	626.377	0	85.1346	70.6382	50.6931	14.1786	33.8442	25.194	37.1955	25.8988	5.7053	0	0
6278-02	Ctrl	T	0	12	#N/A	#N/A	0	21.3	4.54	6.3	8.2	136	20810.6	3622.6	10.1533	23.607	I	I-A	1007.8	169.94	0.4385	0.8644	42.6524	36.3475	50	49613	776.931	163479	689.511	575.53	652.35	369.864	459.638	429.684	62.7901	55.8243	7.4393	0	68.418	57.108	64.7307	36.7005	45.6084	42.6362	6.2305	5.5393	0.7382	0	0
6278-02	Ctrl	T	0	12	#N/A	#N/A	0	21.3	4.54	6.3	8.2	137	11709	3644.4	15.7828	16.2161	II	II	17159.6	1151.6	0.1626	0.807	236.046	112.34	320	18648.5	847.894	226927	11098.6	9468.78	8614.44	3450.62	6255.22	4476.11	4241.2	3006.91	1326.31	219.251	64.6786	55.1805	50.2018	20.1089	36.4531	26.0851	24.7161	17.5231	7.7293	1.2777	8
6278-02	Ctrl	T	0	12	#N/A	#N/A	0	21.3	4.54	6.3	8.2	138	7139.1	3647.3	17.3467	18.9574	II	II	2055.6	303.25	0.2809	0.7751	74.3214	54.1188	84	40864	407.417	75007.9	1218.42	1010.21	1033.22	450.001	900.136	644.258	85.3931	68.7799	148.668	0	59.2739	49.1448	50.2642	21.8917	43.79	31.342	4.1542	3.346	7.2324	0	0
6278-02	Ctrl	T	0	12	#N/A	#N/A	0	21.3	4.54	6.3	8.2	139	9973.9	3657.4	16.7935	19.9007	II	II	1539.6	287.8	0.2336	0.7644	71.0483	44.235	73	47414.9	752.034	200938	928.294	743.91	876.226	328.805	691.462	472.397	30.2506	13.3469	0	1.4613	60.2955	48.3192	56.9135	21.3568	44.9125	30.6836	1.9649	0.8669	0	0.0949	0
6278-02	Ctrl	T	0	12	#N/A	#N/A	0	21.3	4.54	6.3	8.2	140	21124.9	3692.6	9.53627	22.1923	I	I-A	2575.3	256.9	0.4903	0.929	71.8577	48.8234	81	31452.6	611.288	94103.8	2156.29	1789.82	2120.51	1486.37	1043.16	1020.51	133.372	116.661	171.514	0	83.7287	69.4987	82.3396	57.7159	40.5061	39.6263	5.1788	4.53	6.6599	0	0
6278-02	Ctrl	T	0	12	#N/A	#N/A	0	21.3	4.54	6.3	8.2	141	18533.7	3711.7	9.9155	22.4413	I	I-A	1860	246.75	0.3839	0.8966	71.7772	34.8327	63	33871	1026.39	320289	1430.75	1264.77	1357.39	716.848	918.259	836.861	280.183	271.956	192.85	2.5817	76.9223	67.9982	72.978	38.5403	49.3688	44.9926	15.0636	14.6213	10.3683	0.1388	0
6278-02	Ctrl	T	0	12	#N/A	#N/A	0	21.3	4.54	6.3	8.2	142	8283.8	3721.2	10.1962	18.4898	I	I-A	44829.3	1204	0.3886	0.9138	315.769	212.03	712	15882.5	741.555	209363	36833.8	29369.2	28137.9	6874.94	16701.4	13218.6	12935.5	7855.88	2903.7	0	82.1645	65.5134	62.7667	15.3358	37.2556	29.4864	28.855	17.524	6.4772	0	0
6278-02	Ctrl	T	0	12	#N/A	#N/A	0	21.3	4.54	6.3	8.2	143	3217.2	3793.7	11.5687	22.6426	I	I-A	4359.9	459.35	0.2597	0.7715	120.739	58.3799	155	35551.3	820.506	67414.3	3286.9	1592.29	3009.37	1023.87	233.427	730.379	0	58.5019	52.4647	0	75.39	36.5216	69.0244	23.4839	5.354	16.7523	0	1.3418	1.2034	0	0
6278-02	Ctrl	T	0	12	#N/A	#N/A	0	21.3	4.54	6.3	8.2	144	10689.7	3803.7	9.37006	22.9428	I	I-A	1450.6	192.24	0.4933	0.9319	51.3458	38.8602	64	44119.7	690.978	171558	1118.22	1004.43	752.641	314.188	640.306	554.579	441.618	285.646	112.259	0	77.0853	69.2409	51.8839	21.6588	44.1399	38.2303	30.4433	19.6912	7.7387	0	0
6278-02	Ctrl	T	0	12	#N/A	#N/A	0	21.3	4.54	6.3	8.2	145	15554	3808.6	17.2822	19.3803	II	II	1084.8	218.03	0.2868	0.7525	64.4526	35.7544	54	49778.8	1282.52	526128	588.946	517.264	509.422	256.714	389.209	327.146	139.072	48.5167	10.6678	0	54.2904	47.6826	46.9597	23.6645	35.8781	30.1571	12.82	4.4724	0.9834	0	0
6278-02	Ctrl	T	0	12	#N/A	#N/A	0	21.3	4.54	6.3	8.2	146	7274.1	3813.4	17.6146	19.2854	II	II	2219.9	298.4	0.3133	0.8131	77.1792	53.0091	81	36488.1	569.717	133995	1208.56	1027.92	1071.21	511.081	908.909	916.946	49.3453	7.1608	38.1899	0	54.4413	46.3043	48.2544	23.0224	40.9432	41.3052	2.2228	0.3226	1.7203	0	0
6278-02	Ctrl	T	0	12	#N/A	#N/A	0	21.3	4.54	6.3	8.2	147	4282.6	3817.6	17.2745	16.4983	II	II	11202.1	620.87	0.3652	0.9266	141.641	114.768	235	20978.2	614.916	136739	8232.08	6104.43	5894.77	1433.04	1916.25	2284.71	1308.1	1187.93	769.785	0	73.4867	54.4935	52.6218	12.7926	17.1061	20.3953	11.6772	10.6045	6.8718	0	1
6278-02	Ctrl	T	0	12	#N/A	#N/A	0	21.3	4.54	6.3	8.2	148	6618.3	3828.4	17.9478	18.977	II	II	1174.9	191.13	0.4042	0.8846	53.9726	31.7068	56	47663.6	668.439	164314	732.523	477.863	311.409	86.6095	262.366	149.203	54.7541	58.5983	465.485	0	62.3466	40.672	26.5047	7.3715	22.3306	12.699	4.6602	4.9874	39.6184	0	1
6278-02	Ctrl	T	0	12	#N/A	#N/A	0	21.3	4.54	6.3	8.2	149	3723.6	3835.6	16.7068	15.8552	II	II	24127.8	1126.8	0.2388	0.8579	267.087	136.287	456	18899.4	504.009	110268	17200.1	11424.9	12357.7	2500.05	1615.28	4097.04	1177.26	2428.52	547.993	0	71.2874	47.3517	51.2179	10.3617	6.6947	16.9806	4.8793	10.0652	2.2712	0	1
6278-02	Ctrl	T	0	12	#N/A	#N/A	0	21.3	4.54	6.3	8.2	150	12619.7	3838.9	16.0526	14.9048	II	II	63288.8	1795	0.2468	0.8482	361.192	259.706	1068	16875	754.682	231762	50529.3	38295.5	30998	7207.65	19148.3	14662	24139.2	14254.3	3608.31	24.5993	79.8393	60.5091	48.9786	11.3885	30.2554	23.1669	38.1414	22.5226	5.7013	0.0389	1
6278-02	Ctrl	T	0	12	#N/A	#N/A	0	21.3	4.54	6.3	8.2	151	12110.7	3894	10.6411	19.7126	I	I-A	8422.5	638.03	0.26	0.8624	132.441	97.7788	195	23152.3	695.895	177337	6219.4	5314.48	4808.65	1408.15	3654.99	3184.51	1693.16	1378.54	540.4	0	73.843	63.0988	57.0931	16.719	43.3957	37.8097	20.1029	16.3674	6.4162	0	0
6278-02	Ctrl	T	0	12	#N/A	#N/A	0	21.3	4.54	6.3	8.2	152	16357.3	3898.4	10.5939	22.6092	I	I-A	1972.9	285.21	0.3048	0.7937	83.5581	42.7341	93	47138.7	590.186	101421	1323.05	1064.93	1171.31	577.089	951.142	611.62	86.8521	92.5062	156.411	0	67.0609	53.9775	59.3697	29.2506	48.2101	31.0009	4.4022	4.6888	7.9279	0	0
6278-02	Ctrl	T	0	12	#N/A	#N/A	0	21.3	4.54	6.3	8.2	153	16930.3	3914.3	17.2845	18.4629	II	II	2434.7	268.68	0.4238	0.8859	71.9856	51.6954	84	34501.2	448.316	72968.2	1959.39	1632.62	1812.02	896.976	1296.26	1073.55	129.181	117.392	286.45	29.7142	80.4772	67.0558	74.4242	36.841	53.2408	44.0935	5.3058	4.8216	11.7652	1.2204	0
6278-02	Ctrl	T	0	12	#N/A	#N/A	0	21.3	4.54	6.3	8.2	154	7630.5	3922.3	16.6464	15.0914	II	II	38713.6	1249.4	0.3116	0.8895	296.566	207.754	691	17849	599.673	135920	31744.6	25542.4	22030.9	5188.97	14271.1	11285.3	13863.3	7999.98	685.851	3.3611	81.9985	65.9779	56.9075	13.4035	36.8632	29.1508	35.8098	20.6645	1.7716	0.0087	0
6278-02	Ctrl	T	0	12	#N/A	#N/A	0	21.3	4.54	6.3	8.2	155	3136.7	3926.8	11.3972	24.9641	I	I-A	1320.2	201.73	0.4077	0.898	67.3213	30.3158	63	47720	705.695	111860	1009.74	523.351	974.202	398.02	163.477	221.588	0	0	41.7943	0	76.4851	39.6424	73.7932	30.1489	12.3829	16.7847	0	0	3.1658	0	0
6278-02	Ctrl	T	0	12	#N/A	#N/A	0	21.3	4.54	6.3	8.2	156	17221.2	3932.7	10.2791	22.0974	I	I-A	2064.7	268.34	0.3603	0.8483	71.8651	49.7141	67	32450.2	683.813	185345	1615.33	1406.55	1471.46	779.233	1053.43	820.1	355.302	320.765	76.8643	2.5324	78.2351	68.123	71.267	37.7404	51.0207	39.7197	17.2083	15.5355	3.7228	0.1227	0
6278-02	Ctrl	T	0	12	#N/A	#N/A	0	21.3	4.54	6.3	8.2	157	8919.3	3935.6	16.6487	16.1859	II	II	14234.9	879.77	0.2311	0.8599	177.266	114.564	304	21356	805.228	243709	11170.6	9479.79	9968.42	3174.83	6718.89	4976.85	1325.01	1045.79	432.95	1.0231	78.4734	66.5954	70.0281	22.3032	47.2001	34.9623	9.3082	7.3467	3.0415	0.0072	0
6278-02	Ctrl	T	0	12	#N/A	#N/A	0	21.3	4.54	6.3	8.2	158	4102	4011.5	16.1863	15.9997	II	II	17721.7	1231	0.147	0.6886	269.627	118.106	417	23530.5	740.115	199723	12368.9	9605.65	9498.24	1854.88	3273.27	2837.59	2346.14	2328.12	986.325	3.12	69.7951	54.2028	53.5967	10.4667	18.4704	16.012	13.2388	13.1371	5.5656	0.0176	1
6278-02	Ctrl	T	0	12	#N/A	#N/A	0	21.3	4.54	6.3	8.2	159	4711.1	4018.5	31.5197	22.815	V-BC	V-B	1111.7	230.42	0.2631	0.7765	52.6223	41.0077	71	63866.2	663.845	168422	781.965	703.473	1.1203	0	0	0	387.846	287.106	293.264	0	70.34	63.2795	0.1008	0	0	0	34.8879	25.826	26.3799	0	0
6278-02	Ctrl	T	0	12	#N/A	#N/A	0	21.3	4.54	6.3	8.2	160	15565.5	4049.8	16.872	18.2723	II	II	4483.8	808.67	0.0862	0.6273	142.273	73.6281	124	27655.1	931.614	255400	1406.5	940.574	1244.08	526.816	813.281	627.988	9.1088	36.7742	680.293	1.1204	31.3686	20.9772	27.7461	11.7493	18.1383	14.0057	0.2031	0.8202	15.1723	0.025	3
6278-02	Ctrl	T	0	12	#N/A	#N/A	0	21.3	4.54	6.3	8.2	161	9106.8	4171.4	17.2224	18.0076	II	II	4227.9	400.81	0.3307	0.8519	98.3795	66.4751	121	28619.4	537.024	124123	3182.44	2663.72	2688.81	940.335	2244.44	1722.34	135.662	49.49	763.444	0	75.2722	63.0031	63.5967	22.2411	53.0862	40.7373	3.2087	1.1706	18.0572	0	0
6278-02	Ctrl	T	0	12	#N/A	#N/A	0	21.3	4.54	6.3	8.2	162	4959.7	4185.8	10.9464	20.0276	I	I-A	7962.8	669.62	0.2232	0.8383	130.956	93.6093	194	24363.3	600.255	140875	5717.46	4294.12	4659.51	1621.66	2487.59	2210.08	1059.19	736.759	440.076	1.7049	71.802	53.9272	58.5159	20.3654	31.2401	27.755	13.3017	9.2525	5.5266	0.0214	0
6278-02	Ctrl	T	0	12	#N/A	#N/A	0	21.3	4.54	6.3	8.2	163	13050.3	4197.7	10.3375	22.7451	I	I-A	1560.7	230.42	0.3694	0.8601	67.6731	36.8498	62	39725.8	479.245	114330	1134.68	955.261	1044.66	472.743	815.629	541.234	89.2399	85.976	23.1364	6.1376	72.7051	61.2085	66.9368	30.2911	52.2616	34.6797	5.7181	5.5089	1.4825	0.3933	0
6278-02	Ctrl	T	0	12	#N/A	#N/A	0	21.3	4.54	6.3	8.2	164	6668.2	4198.7	16.1179	14.8917	II	II	65417.4	1610.9	0.3168	0.9064	341.758	296.339	1039	15882.6	834.115	243379	54154.9	42511.7	31236.5	7261.26	18710.9	14416.3	25567.3	13932.2	4353.7	0	82.7836	64.9854	47.7495	11.0999	28.6024	22.0375	39.0833	21.2975	6.6553	0	2
6278-02	Ctrl	T	0	12	#N/A	#N/A	0	21.3	4.54	6.3	8.2	165	12554.6	4198.9	17.8751	18.844	II	II	1482	187.16	0.5317	0.9269	49.0375	43.0738	71	47908.2	338.367	47887.8	1143.21	958.834	900.101	427.539	749.327	416.042	43.3534	100.736	380.444	12.9584	77.1372	64.6966	60.7337	28.8479	50.5603	28.0721	2.9252	6.7971	25.6702	0.8744	0
6278-02	Ctrl	T	0	12	#N/A	#N/A	0	21.3	4.54	6.3	8.2	166	16615.4	4217.2	17.3772	18.9302	II	II	1334.2	221.15	0.3428	0.842	56.7923	38.1143	69	51716.4	394.584	73452.9	893.563	754.037	643.234	253.885	452.142	270.492	336.255	257.101	47.9321	0	66.9733	56.5158	48.211	19.0289	33.8885	20.2736	25.2026	19.27	3.5926	0	1
6278-02	Ctrl	T	0	12	#N/A	#N/A	0	21.3	4.54	6.3	8.2	167	10716.7	4230.5	9.6248	20.4286	I	I-A	6230.3	431.36	0.4208	0.9126	109.798	81.2925	162	26002	730.942	227529	5005.2	4390.77	4054.29	1409.31	2967.84	2085.86	1492.37	1095.39	220.705	0	80.3364	70.4744	65.0738	22.6203	47.6356	33.4794	23.9534	17.5816	3.5425	0	0
6278-02	Ctrl	T	0	12	#N/A	#N/A	0	21.3	4.54	6.3	8.2	168	13013.1	4316.1	10.9158	22.7688	I	I-A	1534.3	249.21	0.3105	0.8501	71.5866	35.523	58	37802.3	208.996	12303.2	1159.53	956.85	1046.73	457.402	777.19	713.232	64.8815	69.0718	67.3686	0	75.5731	62.3634	68.2216	29.8115	50.6539	46.4854	4.2287	4.5018	4.3908	0	0
6278-02	Ctrl	T	0	12	#N/A	#N/A	0	21.3	4.54	6.3	8.2	169	3483.4	4317.9	11.8668	24.3549	I	I-A	1137	236.6	0.2552	0.7065	57.4245	37.618	55	48372.9	571.089	114659	685.808	441.229	671.372	216.912	235.614	281.453	0	18.8024	29.9092	0	60.3188	38.8073	59.0491	19.078	20.7229	24.7545	0	1.6537	2.6306	0	0
6278-02	Ctrl	T	0	12	#N/A	#N/A	0	21.3	4.54	6.3	8.2	170	13079.2	4328.2	10.014	22.9519	I	I-A	1556.5	215.85	0.4198	0.8864	65.3127	37.6134	71	45615.2	387.42	72050.9	1204.44	963.946	1062.3	419.94	630.62	557.352	185.883	149.156	82.6135	0	77.38	61.9293	68.2481	26.9794	40.5146	35.8075	11.9422	9.5826	5.3076	0	0
6278-02	Ctrl	T	0	12	#N/A	#N/A	0	21.3	4.54	6.3	8.2	171	12733.8	4338.3	12.3231	22.6707	I	unclustered	1272.1	291.77	0.1878	0.7161	69.6764	34.134	70	55027.1	219.401	17121.1	765.598	727.662	135.956	13.5903	185.007	57.9678	422.182	305.571	7.842	0	60.1815	57.1994	10.6871	1.0683	14.5429	4.5567	33.1866	24.0201	0.6164	0	0
6278-02	Ctrl	T	0	12	#N/A	#N/A	0	21.3	4.54	6.3	8.2	172	16778.9	4348.5	9.59432	22.5696	I	I-A	1728.4	195.1	0.5706	0.9455	53.8154	43.9093	77	44549.9	379.004	62663.9	1294.6	1140.33	1069.12	312.343	739.935	553.366	424.855	300.067	193.87	0	74.9007	65.9752	61.855	18.0709	42.8097	32.0156	24.5804	17.3607	11.2166	0	0
6278-02	Ctrl	T	0	12	#N/A	#N/A	0	21.3	4.54	6.3	8.2	173	9032.7	4365.4	16.6155	16.631	II	II	9307.4	602.09	0.3226	0.8958	128.922	107.802	217	23314.8	253.303	24113.2	7462.01	6431.12	5839.37	1949.88	4132.33	3329.42	2106.83	1471.38	884.016	1.1203	80.1729	69.0969	62.7391	20.9498	44.3983	35.7718	22.6361	15.8088	9.498	0.012	0
6278-02	Ctrl	T	0	12	#N/A	#N/A	0	21.3	4.54	6.3	8.2	174	12657.9	4373.8	16.7439	17.69	II	II	5373.9	562.8	0.2132	0.7084	123.642	82.4732	147	27354.4	133.618	8230.06	4005.88	3109.19	3318.27	1217.25	2388.81	1678.5	600.754	423.492	50.3183	0	74.5427	57.8568	61.7473	22.651	44.4517	31.234	11.179	7.8805	0.9363	0	0
6278-02	Ctrl	T	0	12	#N/A	#N/A	0	21.3	4.54	6.3	8.2	175	9939.6	4397.7	10.6158	18.6957	I	I-A	21968.2	1239.9	0.1796	0.8087	251.997	151.932	460	20939.4	744.511	174704	17327.2	14991.3	11162.8	3496.97	7662.39	5966.78	7385.2	4811.33	1387.42	0	78.874	68.241	50.8136	15.9183	34.8794	27.1609	33.6176	21.9013	6.3156	0	0
6278-02	Ctrl	T	0	12	#N/A	#N/A	0	21.3	4.54	6.3	8.2	176	12365	4408.8	16.8074	17.2523	II	II	5661.5	440.53	0.3666	0.911	101.57	80.333	161	28437.7	356.556	58017.9	4544.63	4067.32	4056.85	1463.14	3482.62	1974.85	481.994	405.914	523.213	8.9142	80.2727	71.8418	71.6569	25.8438	61.5142	34.8821	8.5136	7.1697	9.2416	0.1575	0
6278-02	Ctrl	T	0	12	#N/A	#N/A	0	21.3	4.54	6.3	8.2	177	8779	4408.8	9.82941	19.8158	I	I-A	9398.4	553.09	0.3861	0.8945	129.166	106.127	227	24153	462.738	95685.3	7445.47	6267.97	5729.93	1674.56	4364.51	3142.13	2158.89	1602.81	306.398	0	79.2207	66.692	60.9672	17.8175	46.4389	33.4326	22.9708	17.0541	3.2601	0	0
6278-02	Ctrl	T	0	12	#N/A	#N/A	0	21.3	4.54	6.3	8.2	178	17051.2	4428.8	17.0326	18.8167	II	II	2774.6	301.49	0.3836	0.8494	75.9266	60.7117	84	30274.6	327.58	42589.5	2003.75	1764.38	1668.29	693.407	1208.53	986.694	608.114	496.614	7.4536	0	72.2173	63.5903	60.1273	24.9912	43.5568	35.5616	21.9172	17.8986	0.2686	0	1
6278-02	Ctrl	T	0	12	#N/A	#N/A	0	21.3	4.54	6.3	8.2	179	12565	4454.2	10.7912	23.1659	I	I-A	1495.8	236.16	0.337	0.8469	60.0456	41.8283	60	40112.3	369.511	55727.6	870.376	691.244	752.652	273.415	610.259	448.923	40.2367	53.0508	50.3196	1.0227	58.1887	46.2128	50.3182	18.2791	40.7987	30.0126	2.69	3.5467	3.3641	0.0684	0
6278-02	Ctrl	T	0	12	#N/A	#N/A	0	21.3	4.54	6.3	8.2	180	17227	4478.6	10.2038	21.6705	I	I-A	3317.8	328.85	0.3855	0.8853	82.9702	61.4139	94	28332	261.33	33078.4	2490.54	2167.16	2155.33	959.513	1642.56	1300.45	575.365	412.633	76.6701	1.1691	75.0653	65.3185	64.962	28.9199	49.5069	39.1957	17.3416	12.4368	2.3108	0.0352	0
6278-02	Ctrl	T	0	12	#N/A	#N/A	0	21.3	4.54	6.3	8.2	181	12694.5	4493.1	16.7396	16.9841	II	II	9511.2	672.27	0.2645	0.7882	185.259	88.4895	221	23235.8	298.032	32411.4	7486.66	5932.51	6734.76	1994.33	4309.62	3452.39	716.982	594.764	222.024	0	78.7141	62.374	70.8087	20.9682	45.311	36.2981	7.5383	6.2533	2.3343	0	0
6278-02	Ctrl	T	0	12	#N/A	#N/A	0	21.3	4.54	6.3	8.2	182	13539	4526.2	14.0402	24.8448	I	I-B	1445	185.39	0.5283	0.9383	51.588	38.5255	62	42906.6	1310.72	533093	1080.86	907.691	1057.82	579.812	780.802	553.513	0	7.842	0	0	74.8011	62.817	73.2068	40.1261	54.0356	38.306	0	0.5427	0	0	0
6278-02	Ctrl	T	0	12	#N/A	#N/A	0	21.3	4.54	6.3	8.2	183	8032.1	4554.7	13.136	22.2366	I	I-B	1251.9	199.08	0.3969	0.8356	49.732	39.7671	53	42335.6	572.679	127794	913.778	842.763	564.022	153.392	440.262	214.137	643.383	520.281	6.4299	0	72.9922	67.3195	45.0539	12.2529	35.1679	17.1051	51.3932	41.5598	0.5136	0	0
6278-02	Ctrl	T	0	12	#N/A	#N/A	0	21.3	4.54	6.3	8.2	184	11328.4	4555.6	17.0975	20.162	II	II	2932.4	458.19	0.1755	0.7119	81.4085	69.0908	102	34783.8	891.792	285624	1618.34	1386.28	1541.51	734.17	1292.8	1005.38	0	12.1777	2.2409	0	55.1877	47.2741	52.5676	25.0362	44.0862	34.2848	0	0.4153	0.0764	0	0
6278-02	Ctrl	T	0	12	#N/A	#N/A	0	21.3	4.54	6.3	8.2	185	17108.7	4563.1	17.8861	19.6438	II	II	2814.5	286.04	0.4323	0.9273	71.1339	58.8186	95	33753.8	158.244	10632.1	2040.57	1649.81	1920.98	872.815	1545.96	1192.02	6.0404	0	138.536	0	72.5009	58.6171	68.2518	31.0108	54.9274	42.352	0.2146	0	4.9221	0	0
6278-02	Ctrl	T	0	12	#N/A	#N/A	0	21.3	4.54	6.3	8.2	186	17535.2	4575.4	10.6508	21.6952	I	I-A	2571.8	341.65	0.2769	0.8154	81.5399	50.3094	105	40827.4	609.775	179570	1980.41	1738.11	1249.84	458.375	890.539	578.604	1047.2	640.641	134.298	0	77.0044	67.5828	48.5974	17.823	34.6268	22.4978	40.7182	24.91	5.2219	0	0
6278-02	Ctrl	T	0	12	#N/A	#N/A	0	21.3	4.54	6.3	8.2	187	17217.2	4588	9.86724	21.8067	I	I-A	3336.1	312.96	0.428	0.9147	82.3584	60.801	101	30274.9	361.341	53934.3	2382.67	1998.24	2055.78	680.895	1602.6	1106.63	398.269	233.815	198.986	0	71.4219	59.8983	61.6231	20.4102	48.0389	33.1719	11.9383	7.0087	5.9647	0	0
6278-02	Ctrl	T	0	12	#N/A	#N/A	0	21.3	4.54	6.3	8.2	188	9112	4608.8	10.5086	20.758	I	I-A	4637.6	407.67	0.3507	0.8496	93.3714	79.7421	134	28894.3	586.762	118556	3814.69	3403.44	2553.36	860.929	1721.37	1363.53	1310.73	1031.61	26.8104	0	82.2553	73.3877	55.0575	18.564	37.1176	29.4016	28.263	22.2443	0.5781	0	0
6278-02	Ctrl	T	0	12	#N/A	#N/A	0	21.3	4.54	6.3	8.2	189	8881	4615	16.8208	18.1623	II	II	3024.5	380.06	0.2631	0.8124	89.8912	56.2401	112	37030.9	330.195	44835.4	2237.61	2043.95	1321.93	435.284	1170.78	707.727	831.261	685.909	186.662	1.2665	73.9817	67.579	43.7068	14.3917	38.7094	23.3995	27.4839	22.6781	6.1716	0.0419	1
6278-02	Ctrl	T	0	12	#N/A	#N/A	0	21.3	4.54	6.3	8.2	190	3520	4622.9	9.33425	22.4001	I	I-A	3235.5	282.5	0.5094	0.9329	76.3025	60.7258	89	27507.3	747.113	214541	2221.1	1758.64	1842.71	511.808	755.662	926.628	54.5572	185.828	47.2968	0	68.6485	54.355	56.9536	15.8187	23.3556	28.6397	1.6862	5.7435	1.4618	0	0
6278-02	Ctrl	T	0	12	#N/A	#N/A	0	21.3	4.54	6.3	8.2	191	16291.2	4625.6	16.3325	24.5533	III	III-A	1729	217.62	0.4588	0.9059	56.0276	46.2533	75	43377.7	499.356	76780.9	1313.02	1072.14	1246.08	659.21	992.398	593.75	0	20.8478	128.125	24.9162	75.9424	62.0107	72.071	38.1274	57.3984	34.3414	0	1.2058	7.4105	1.4411	0
6278-02	Ctrl	T	0	12	#N/A	#N/A	0	21.3	4.54	6.3	8.2	192	16181.6	4632	12.0292	24.7284	I	I-A	1705.9	339.01	0.1865	0.7806	72.7246	40.418	73	42792.7	538.843	134529	801.839	623.261	737.634	399.776	590.283	267.036	0	0	129.145	0	47.0046	36.5362	43.2408	23.4352	34.6029	15.6539	0	0	7.5706	0	0
6278-02	Ctrl	T	0	12	#N/A	#N/A	0	21.3	4.54	6.3	8.2	193	12080	4635.2	17.0749	17.9936	II	II	3292.7	393.3	0.2675	0.845	78.2199	59.781	101	30673.9	483.422	83930.6	2534.07	2233.37	1944.51	686.3	1705.63	1268.88	713.429	532.799	696.618	0	76.9602	67.8279	59.0552	20.8431	51.8005	38.5363	21.667	16.1812	21.1565	0	0
6278-02	Ctrl	T	0	12	#N/A	#N/A	0	21.3	4.54	6.3	8.2	194	8687.3	4636	16.3411	16.4417	II	II	12892.6	912.26	0.1947	0.7527	192.398	103.911	295	22881.3	453.252	70436.7	9966.65	8314.53	7742.18	2547.46	5568.78	4197.81	2026.18	1396.03	719.492	1.9485	77.3051	64.4907	60.0513	19.7591	43.1936	32.5598	15.7158	10.8281	5.5807	0.0151	0
6278-02	Ctrl	T	0	12	#N/A	#N/A	0	21.3	4.54	6.3	8.2	195	9899.6	4658	31.0874	22.9647	V-BC	V-B	1031.6	290.45	0.1537	0.5784	67.2641	36.6431	82	79488.2	510.52	113696	625.455	582.956	0	0	27.7655	0	380.956	273.317	106.467	0	60.6318	56.5119	0	0	2.6916	0	36.93	26.4954	10.321	0	0
6278-02	Ctrl	T	0	12	#N/A	#N/A	0	21.3	4.54	6.3	8.2	196	2790.3	4675.2	16.8871	16.9488	II	II	11765	736.08	0.2729	0.8836	161.297	103.251	244	20739.5	656.799	138041	9718.13	6784.95	8192.59	1768.75	697.638	1536.03	103.557	708.318	352.472	1.6563	82.6021	57.6707	69.6354	15.034	5.9298	13.0559	0.8802	6.0206	2.9959	0.0141	0
6278-02	Ctrl	T	0	12	#N/A	#N/A	0	21.3	4.54	6.3	8.2	197	17580.6	4678.4	10.5099	22.235	I	I-A	2450.8	320.47	0.2999	0.7836	77.8301	53.6016	82	33458.5	576.996	140589	1552.04	1334.16	1460.29	774.615	1150.86	900.723	196.945	127.091	149.349	0	63.3288	54.4385	59.5849	31.607	46.9591	36.7527	8.036	5.1858	6.094	0	0
6278-02	Ctrl	T	0	12	#N/A	#N/A	0	21.3	4.54	6.3	8.2	198	16923.9	4700.4	10.0038	22.3674	I	I-A	2561.1	268.49	0.4465	0.9023	71.9822	55.0218	88	34360.2	411.349	64440.4	1861.88	1619.17	1781.32	785.128	1492.13	1072.09	117.201	103.906	16.8058	0	72.6997	63.2229	69.5541	30.6565	58.2625	41.8612	4.5763	4.0571	0.6562	0	0
6278-02	Ctrl	T	0	12	#N/A	#N/A	0	21.3	4.54	6.3	8.2	199	6566.5	4725.5	9.73105	23.4939	I	I-A	1085.2	160.83	0.5272	0.9232	43.8453	36.77	46	42388.5	475.792	83644.5	771.102	647.567	673.798	260.899	538.31	339.279	55.7257	59.1345	106.726	0	71.057	59.6733	62.0904	24.0419	49.6052	31.2645	5.1351	5.4492	9.8348	0	0
6278-02	Ctrl	T	0	12	#N/A	#N/A	0	21.3	4.54	6.3	8.2	200	5370.9	4767.5	9.53168	23.3313	I	I-A	1578.1	196.01	0.5161	0.9147	56.8411	41.4126	67	42456.1	714.383	177153	1154.7	906.374	1038.58	515.275	759.46	653.803	76.1324	76.8669	65.2726	0	73.1706	57.4346	65.8119	32.6516	48.125	41.4298	4.8243	4.8709	4.1362	0	0
6278-02	Ctrl	T	0	12	#N/A	#N/A	0	21.3	4.54	6.3	8.2	201	6570.2	4771.3	11.6595	24.0128	I	I-A	1982.8	280.74	0.3161	0.7904	70.1623	47.6118	59	29755.9	258.566	23955	1284.24	1169.75	1223.54	638.895	1134.79	715.376	0	0	14.1273	0	64.7707	58.9965	61.7091	32.2227	57.2329	36.08	0	0	0.7125	0	0
6278-02	Ctrl	T	0	12	#N/A	#N/A	0	21.3	4.54	6.3	8.2	202	18381.8	4772.4	9.41029	20.8847	I	I-A	4723.5	357.4	0.4647	0.9321	96.2148	65.4705	118	24981.5	760.698	219138	3653.63	3202.34	3149.2	893.414	1981.88	1698.91	1434.99	1044.7	319.11	0	77.35	67.7959	66.6708	18.9142	41.9579	35.9671	30.3798	22.1171	6.7558	0	0
6278-02	Ctrl	T	0	12	#N/A	#N/A	0	21.3	4.54	6.3	8.2	203	7781.7	4773.8	17.2771	17.0443	II	II	6793.3	501.89	0.3389	0.8997	122.061	80.3357	143	21050.2	674.196	161803	4892.38	4109.98	3756.82	1388.08	2752.53	1852.84	1124.6	934.337	804.935	0	72.0173	60.5001	55.3015	20.4329	40.5181	27.2743	16.5544	13.7537	11.8489	0	0
6278-02	Ctrl	T	0	12	#N/A	#N/A	0	21.3	4.54	6.3	8.2	204	7981.6	4778.2	10.014	21.342	I	I-A	3995.6	352.31	0.4045	0.8929	88.7841	70.0066	117	29282.2	291.837	41316.3	3168.57	2845.02	2341.35	683.856	1733.44	1285.44	1065.61	793.016	110.623	0	79.3006	71.203	58.5975	17.115	43.3834	32.171	26.6694	19.847	2.7686	0	0
6278-02	Ctrl	T	0	12	#N/A	#N/A	0	21.3	4.54	6.3	8.2	205	19671.7	4805.7	11.1728	24.8352	I	I-A	2338	275	0.3885	0.8917	71.5032	51.0886	53	22668.9	947.215	243023	1520.33	1087.34	1468.05	661.205	906.669	622.685	0	0	121.873	0	65.0283	46.508	62.7923	28.2813	38.7805	26.6338	0	0	5.2128	0	0
6278-02	Ctrl	T	0	12	#N/A	#N/A	0	21.3	4.54	6.3	8.2	206	10611.8	4808.1	17.8049	17.0547	II	II	6684.7	410.96	0.4974	0.9484	108.123	86.0313	156	23336.9	739.479	239271	5202.29	4581.34	4454.99	1803	3165.81	2468.09	762.332	582.251	698.951	2.1433	77.8235	68.5346	66.6444	26.9719	47.3589	36.9213	11.4041	8.7102	10.4559	0.0321	1
6278-02	Ctrl	T	0	12	#N/A	#N/A	0	21.3	4.54	6.3	8.2	207	5980.3	4854.2	9.49163	19.9303	I	I-A	8934.8	481.16	0.485	0.9486	127.84	93.5086	177	19810.2	590.858	134051	7018.36	5794.37	5788.85	1757.07	3894.84	2395.73	1494.17	1172.2	389.102	0	78.5509	64.8517	64.79	19.6655	43.5918	26.8135	16.7231	13.1195	4.3549	0	0
6278-02	Ctrl	T	0	12	#N/A	#N/A	0	21.3	4.54	6.3	8.2	208	18788.1	4855.1	10.9501	22.8781	I	I-A	2105.1	347.39	0.2192	0.7662	85.7972	39.9787	79	37527.9	498.89	107831	832.722	672.351	675.876	217.593	440.497	227.047	96.9359	80.0302	101.467	0	39.558	31.9397	32.1071	10.3366	20.9256	10.7857	4.6049	3.8018	4.8201	0	0
6278-02	Ctrl	T	0	12	#N/A	#N/A	0	21.3	4.54	6.3	8.2	209	5548.6	4855.4	10.0757	20.0153	I	I-A	8037.7	523.07	0.3692	0.9237	124.434	93.8156	183	22767.7	548.609	111959	6138.37	5229.06	5214.49	1461.24	3774.06	2699.01	1167.92	988.403	312.725	3.7023	76.37	65.0568	64.8756	18.1799	46.9546	33.5795	14.5305	12.2971	3.8907	0.0461	0
6278-02	Ctrl	T	0	12	#N/A	#N/A	0	21.3	4.54	6.3	8.2	210	2204.9	4861.6	11.7001	23.2932	I	I-A	3997.7	326.2	0.4721	0.9239	94.3305	58.8606	119	29767.1	784.366	56179.9	3508.15	1215.01	3454.31	1542.88	12.2265	365.146	0	72.4362	19.9717	0	87.7531	30.3924	86.4063	38.5938	0.3058	9.1338	0	1.8119	0.4996	0	0
6278-02	Ctrl	T	0	12	#N/A	#N/A	0	21.3	4.54	6.3	8.2	211	8280.3	4875.7	10.9793	22.906	I	I-A	1126.4	252.52	0.222	0.7137	54.2493	39.3341	73	64808.2	395.985	59315	714.597	621.45	302.835	106.432	286.914	141.848	168.941	120.805	124.028	0	63.4433	55.1735	26.8863	9.4493	25.4728	12.5935	14.9989	10.7253	11.0115	0	0
6278-02	Ctrl	T	0	12	#N/A	#N/A	0	21.3	4.54	6.3	8.2	212	19194.3	4877	16.9513	16.4619	II	II	9728.8	672.43	0.2704	0.8537	143.553	98.9826	190	19529.6	687.419	221188	7879.17	6331.46	6380.62	1522.52	3132.29	2854.4	3159.48	2226.75	519.661	0	80.9884	65.0797	65.5851	15.6497	32.1962	29.3398	32.4756	22.8883	5.3415	0	0
6278-02	Ctrl	T	0	12	#N/A	#N/A	0	21.3	4.54	6.3	8.2	213	8392.3	4887.9	13.19	24.4522	I	I-B	1704.6	310.76	0.2218	0.724	67.8663	49.2274	72	42238.6	470.44	100549	859.075	673.092	831.652	396.658	610.75	347.848	0	0	0	0	50.3987	39.4877	48.7898	23.2704	35.8303	20.4069	0	0	0	0	0
6278-02	Ctrl	T	0	12	#N/A	#N/A	0	21.3	4.54	6.3	8.2	214	2375.1	4896	16.7937	20.537	II	II	1025.3	184.79	0.3773	0.8434	56.058	28.8988	56	54618.2	422.503	75262.7	767.181	264.603	746.996	197.524	39.4074	198.304	0	26.7427	0	0	74.8266	25.8079	72.8578	19.2654	3.8436	19.3415	0	2.6083	0	0	0
6278-02	Ctrl	T	0	12	#N/A	#N/A	0	21.3	4.54	6.3	8.2	215	11999.4	4899.2	11.015	22.357	I	I-A	2758.4	402.13	0.2144	0.7197	85.1869	62.6091	92	33352.7	194.931	15839.7	1725.12	1528.44	1420.99	495.108	1240.48	680.696	177.645	141.947	154.318	0	62.5397	55.4096	51.5145	17.9489	44.9706	24.6769	6.4401	5.1459	5.5944	0	0
6278-02	Ctrl	T	0	12	#N/A	#N/A	0	21.3	4.54	6.3	8.2	216	10404.5	4914.9	16.8938	18.372	II	II	2725.6	411.4	0.2024	0.6835	99.2703	55.0893	113	41458.8	519.198	92479.7	2003.65	1830.21	1558.94	688.492	1168.68	687.517	609.29	448.486	33.3184	0	73.5122	67.1489	57.1963	25.2602	42.8779	25.2244	22.3543	16.4546	1.2224	0	0
6278-02	Ctrl	T	0	12	#N/A	#N/A	0	21.3	4.54	6.3	8.2	217	15288.1	4925.5	9.96414	23.0914	I	I-A	1751.3	225.56	0.4325	0.9002	56.2911	46.8088	66	37686.3	473.662	83368.6	1131.32	916.999	1005.37	433.82	850.699	702.267	107.477	64.2019	109.93	0	64.6	52.3618	57.4077	24.7717	48.576	40.1004	6.1371	3.666	6.2771	0	0
6278-02	Ctrl	T	0	12	#N/A	#N/A	0	21.3	4.54	6.3	8.2	218	4918.9	4927.2	16.6214	19.8077	II	II	1075	191.57	0.3681	0.7967	50.9887	36.9928	50	46511.6	762.409	194304	735.738	530.468	528.324	157.001	204.783	220.857	128.404	100.249	0	0	68.443	49.3475	49.1481	14.6052	19.0502	20.5455	11.945	9.3258	0	0	0
6278-02	Ctrl	T	0	12	#N/A	#N/A	0	21.3	4.54	6.3	8.2	219	15167.2	4930.3	17.2054	18.2774	II	II	2636.3	311.2	0.3421	0.8301	75.8312	60.087	95	36035.4	783.017	312342	1796.97	1589.9	1628.06	752.934	1296.7	823.909	233.18	206.436	59.135	11.644	68.1621	60.3078	61.7551	28.5601	49.1859	31.2523	8.8449	7.8305	2.2431	0.4417	1
6278-02	Ctrl	T	0	12	#N/A	#N/A	0	21.3	4.54	6.3	8.2	220	19913.6	4930.7	10.121	19.5652	I	I-A	10555.4	608.07	0.3587	0.8943	172.162	86.4476	190	18000.3	802.611	207972	8664.82	7156.29	6517.26	1599.74	2898.95	2952.59	2920.98	1990.65	968.434	0	82.0887	67.7973	61.7432	15.1556	27.4641	27.9722	27.6728	18.859	9.1747	0	0
6278-02	Ctrl	T	0	12	#N/A	#N/A	0	21.3	4.54	6.3	8.2	221	11873.9	4931.4	11.096	19.9668	I	I-A	8167.6	617.54	0.2691	0.8001	156.892	81.0569	197	24119.7	491.022	110182	6445.99	5563.67	5420.12	1894.39	3955.08	2669.14	775.786	624.775	800.26	18.3644	78.9215	68.1189	66.3613	23.194	48.424	32.6796	9.4983	7.6494	9.798	0.2248	0
6278-02	Ctrl	T	0	12	#N/A	#N/A	0	21.3	4.54	6.3	8.2	222	6124.2	4963.6	16.5895	17.9597	II	II	4999.5	564.57	0.1971	0.6913	117.938	87.23	159	31803.2	381.709	40633.7	3332.2	2891.53	2639.92	775.096	2077.01	1408.26	489.995	442.11	24.3075	0	66.6514	57.8369	52.8042	15.5036	41.5447	28.1684	9.801	8.8432	0.4862	0	1
6278-02	Ctrl	T	0	12	#N/A	#N/A	0	21.3	4.54	6.3	8.2	223	6689	4984.5	17.8435	19.0772	II	II	2064.8	247.19	0.4246	0.9027	65.4127	46.2522	84	40681.9	470.993	62291.1	1440.05	1092.97	1308.78	504.17	1001.46	494.913	17.4874	20.5072	250.278	0	69.7435	52.9339	63.3858	24.4176	48.5022	23.9693	0.8469	0.9932	12.1213	0	0
6278-02	Ctrl	T	0	12	#N/A	#N/A	0	21.3	4.54	6.3	8.2	224	18806.3	4997.2	9.43002	22.3226	I	I-A	2795.6	265.73	0.4975	0.9387	66.7969	57.4588	96	34339.7	603.009	130161	2069.24	1730.42	1830.48	630.37	1314.33	840.424	65.2243	61.4736	477.863	0	74.0164	61.897	65.476	22.5483	47.0133	30.0619	2.3331	2.1989	17.0931	0	0
6278-02	Ctrl	T	0	12	#N/A	#N/A	0	21.3	4.54	6.3	8.2	225	15816.9	4999.8	16.7786	18.0656	II	II	3188.6	493.06	0.1648	0.7632	96.4267	60.3107	120	37634.1	560.486	137271	2059.29	1731.02	1433.14	488.528	1222.8	705.243	738.674	458.373	170.395	1.7536	64.5838	54.2885	44.9464	15.3213	38.3497	22.118	23.1664	14.3756	5.344	0.055	1
6278-02	Ctrl	T	0	12	#N/A	#N/A	0	21.3	4.54	6.3	8.2	226	12138.9	5011.8	16.6441	17.8672	II	II	7509.6	931.78	0.1087	0.6823	176.992	79.6991	191	25434.1	406.427	50701.9	4293.55	3827.45	4021.71	1953.17	3308.34	1775.87	8.6217	111.407	415.507	4.0918	57.1741	50.9674	53.5542	26.009	44.0548	23.648	0.1148	1.4835	5.533	0.0545	1
6278-02	Ctrl	T	0	12	#N/A	#N/A	0	21.3	4.54	6.3	8.2	227	20857.8	5022.5	10.1535	23.5398	I	I-A	1191.5	188.92	0.4195	0.8797	53.6994	33.6638	48	40285.4	1071.69	216138	716.838	514.166	578.495	242.63	161.428	267.769	63.4708	35.1705	27.5218	0	60.1635	43.1535	48.5525	20.3637	13.5485	22.4736	5.327	2.9518	2.3099	0	0
6278-02	Ctrl	T	0	12	#N/A	#N/A	0	21.3	4.54	6.3	8.2	228	19400.6	5048.4	10.7057	19.9264	I	I-A	8255.2	648.03	0.247	0.7969	137.418	93.4186	175	21198.8	377.705	54957	6202.82	4915.82	4469.74	889.901	2343.05	1737.92	1724.64	1251.11	596.501	0	75.1385	59.5483	54.1447	10.7799	28.3828	21.0525	20.8916	15.1554	7.2258	0	0
6278-02	Ctrl	T	0	12	#N/A	#N/A	0	21.3	4.54	6.3	8.2	229	16375.6	5053.9	10.4762	21.9225	I	I-A	2278.3	286.04	0.3499	0.8324	74.7369	55.5905	85	37308.5	589.466	106787	1668.17	1535.36	996.052	301.04	849.187	586.683	960.589	682.201	51.1442	1.0228	73.2206	67.3911	43.7194	13.2135	37.2731	25.7511	42.1628	29.9436	2.2449	0.0449	0
6278-02	Ctrl	T	0	12	#N/A	#N/A	0	21.3	4.54	6.3	8.2	230	2165.8	5055.6	13.2761	24.1196	I	I-B	1176.9	245.43	0.2455	0.844	49.3011	35.6309	62	52680.8	390.822	31975.1	824.052	296.9	823.397	360.078	0	156.463	0	0	0	0	70.0207	25.228	69.9651	30.5963	0	13.2949	0	0	0	0	0
6278-02	Ctrl	T	0	12	#N/A	#N/A	0	21.3	4.54	6.3	8.2	231	16888.7	5063.7	11.1522	23.5114	I	I-A	2801.8	335.49	0.3128	0.8452	75.2347	58.3081	92	32836	592.428	139009	1916.02	1656.77	1844.46	870.23	1592.13	1153.63	0	20.7035	99.9061	0	68.3855	59.1328	65.8317	31.0598	56.8255	41.1748	0	0.7389	3.5658	0	0
6278-02	Ctrl	T	0	12	#N/A	#N/A	0	21.3	4.54	6.3	8.2	232	9828.1	5075.1	16.2774	15.0082	II	II	37927.2	1312.5	0.2767	0.8947	283.404	187.407	654	17243.6	664.071	162045	31122.6	26058.4	20683.3	5700.59	14155.1	8664.82	13748	8747.03	4726.08	1.656	82.0589	68.7064	54.5343	15.0304	37.3219	22.8459	36.2485	23.0627	12.4609	0.0044	1
6278-02	Ctrl	T	0	12	#N/A	#N/A	0	21.3	4.54	6.3	8.2	233	12749.8	5076	10.6016	23.174	I	I-A	1198.1	214.53	0.3271	0.7906	50.9476	41.6168	59	49244.6	937.265	278514	731.646	641.571	416.007	121.391	403.282	22.1137	21.6297	56.0615	126.05	0	61.0668	53.5488	34.722	10.1319	33.6599	1.8457	1.8053	4.6792	10.5207	0	0
6278-02	Ctrl	T	0	12	#N/A	#N/A	0	21.3	4.54	6.3	8.2	234	19070.3	5076.2	16.4808	15.9963	II	II	18086.5	915.84	0.271	0.8526	213.943	126.227	322	17803.3	336.226	44182.2	14014.5	11508.1	7785.15	1535.68	5140.94	3231.96	7060.84	4903.93	1373.18	1.0717	77.4862	63.628	43.044	8.4907	28.4242	17.8695	39.0393	27.1138	7.5923	0.0059	0
6278-02	Ctrl	T	0	12	#N/A	#N/A	0	21.3	4.54	6.3	8.2	235	12241.6	5076.6	11.7341	25.133	I	I-A	1180.2	203.1	0.3595	0.8452	49.405	40.1145	50	42365.7	853.088	209706	416.483	274.298	342.829	185.641	278.922	94.693	0	5.5533	86.6191	0	35.2897	23.2421	29.0488	15.7299	23.6338	8.0236	0	0.4705	7.3395	0	0
6278-02	Ctrl	T	0	12	#N/A	#N/A	0	21.3	4.54	6.3	8.2	236	15169.3	5085.5	10.519	22.9356	I	I-A	1471.7	231.3	0.3457	0.8441	58.0663	39.5145	63	42807.6	421.705	53620.3	970.722	801.478	738.172	195.239	564.135	358.855	193.386	98.9325	122.119	1.4119	65.9605	54.4604	50.1588	13.2665	38.333	24.3842	13.1406	6.7225	8.298	0.0959	0
6278-02	Ctrl	T	0	12	#N/A	#N/A	0	21.3	4.54	6.3	8.2	237	7369.1	5094.1	9.34048	21.606	I	I-A	3656.2	306.34	0.4896	0.9346	79.2218	66.3103	93	25436.2	693.169	143409	2891.41	2465.86	2505.61	1046.16	2009.69	1485.7	216.139	177.941	502.583	0	79.0818	67.4428	68.5298	28.6131	54.9662	40.6347	5.9115	4.8668	13.7459	0	0
6278-02	Ctrl	T	0	12	#N/A	#N/A	0	21.3	4.54	6.3	8.2	238	4036.3	5137.3	17.3442	17.3874	II	II	5286.3	441.21	0.3413	0.8581	104.644	86.5076	131	24781	772.101	262321	4200.61	3287.45	3427.85	963.998	1628.58	1089.68	728.279	597.638	202.151	0	79.462	62.1879	64.8439	18.2357	30.8074	20.6132	13.7767	11.3054	3.824	0	0
6278-02	Ctrl	T	0	12	#N/A	#N/A	0	21.3	4.54	6.3	8.2	239	6134.8	5137.9	17.3229	20.1391	II	II	2927.4	487.32	0.1549	0.6509	103.547	61.742	112	38259.2	332.576	45790.7	1602.98	1207.56	1457.85	454.867	1033.95	712.557	0	14.0772	9.7423	0	54.7585	41.2508	49.8006	15.5385	35.3201	24.3412	0	0.4809	0.3328	0	0
6278-02	Ctrl	T	0	12	#N/A	#N/A	0	21.3	4.54	6.3	8.2	240	2932.8	5175.5	16.2531	14.8371	II	II	72730.6	1800.6	0.2819	0.8685	393.481	289.092	1138	15646.8	741.335	228206	55532.9	39569.4	37812.9	6564.08	5115.33	10851.7	4996.93	10911.2	1971.07	0	76.3542	54.4055	51.9904	9.0252	7.0333	14.9205	6.8705	15.0023	2.7101	0	1
6278-02	Ctrl	T	0	12	#N/A	#N/A	0	21.3	4.54	6.3	8.2	241	5494.6	5178.6	16.2627	16.317	II	II	13826.9	850.85	0.24	0.8408	161.485	140.814	305	22058.5	416.068	67729.1	11117.8	7943.42	7784.86	1610.06	3806.48	2989.13	3238.8	2188.51	1079.73	1.5102	80.4068	57.4488	56.3021	11.6444	27.5295	21.6181	23.4238	15.8279	7.8089	0.0109	0
6278-02	Ctrl	T	0	12	#N/A	#N/A	0	21.3	4.54	6.3	8.2	242	6891.2	5187	10.6429	19.587	I	I-A	9923.5	698.73	0.2554	0.8137	169.953	93.0697	228	22975.8	496.159	109008	7440.48	6081.03	5714.74	1485.46	3859.11	2503.23	1805.53	1235.22	278.046	0	74.9781	61.2788	57.5877	14.969	38.8884	25.2252	18.1944	12.4474	2.8019	0	0
6278-02	Ctrl	T	0	12	#N/A	#N/A	0	21.3	4.54	6.3	8.2	243	7951.8	5201.2	10.025	23.187	I	I-A	1258.1	188.92	0.4429	0.9094	49.6156	38.4028	59	46896.1	403.662	57701.4	857.663	712.186	619.905	258.756	403.968	286.662	156.312	149.791	205.512	0	68.1702	56.6072	49.2724	20.5669	32.1089	22.785	12.4242	11.906	16.3349	0	0
6278-02	Ctrl	T	0	12	#N/A	#N/A	0	21.3	4.54	6.3	8.2	244	15813.3	5206.1	10.6136	19.7557	I	I-A	10164.7	710.68	0.2529	0.7545	164.713	97.1387	261	25677.1	446.694	57329	7840.69	6421.98	6149	1560.43	4478.38	2838.41	2750.05	1804.61	246.19	0	77.1367	63.1794	60.4939	15.3515	44.0583	27.9242	27.055	17.7538	2.422	0	0
6278-02	Ctrl	T	0	12	#N/A	#N/A	0	21.3	4.54	6.3	8.2	245	20616.5	5262.2	10.1803	21.4975	I	I-A	3652.7	354.45	0.3653	0.8682	85.8489	67.1195	98	26829.5	374.98	58339.2	2926.84	2472.47	2621.4	938.624	992.927	1427.54	481.197	363.334	130.84	0	80.1276	67.6884	71.7657	25.6965	27.1832	39.0815	13.1737	9.9469	3.582	0	0
6278-02	Ctrl	T	0	12	#N/A	#N/A	0	21.3	4.54	6.3	8.2	246	7906.5	5289.2	10.5379	22.8907	I	I-A	2393.5	268.56	0.417	0.9249	64.1542	53.7488	94	39273	223.77	19177.6	1808.22	1562.3	1650.11	788.547	1364.11	982.797	19.3873	14.8085	342.806	0	75.5478	65.2733	68.9419	32.9457	56.9929	41.0615	0.81	0.6187	14.3225	0	0
6278-02	Ctrl	T	0	12	#N/A	#N/A	0	21.3	4.54	6.3	8.2	247	17391.6	5289.9	10.2308	18.4781	I	I-A	66293.3	1572.3	0.337	0.9201	341.339	268.339	1019	15371.1	581.976	138049	53588.3	41270.7	30168.8	6585.45	21826.8	15120.1	26765.9	14548.7	5912	0	80.8352	62.2548	45.5081	9.9338	32.9245	22.8079	40.3751	21.946	8.918	0	0
6278-02	Ctrl	T	0	12	#N/A	#N/A	0	21.3	4.54	6.3	8.2	248	5713.1	5291.9	9.8023	18.998	I	I-A	20679.5	743.78	0.4697	0.9508	181.316	160.907	362	17505.3	483.025	81136	16385.8	12640.1	12493.8	2678.98	7125.51	5613.25	4399.21	3214.57	1435.37	0	79.2373	61.1239	60.4165	12.9548	34.4569	27.1441	21.2733	15.5447	6.941	0	0
6278-02	Ctrl	T	0	12	#N/A	#N/A	0	21.3	4.54	6.3	8.2	249	9068.4	5292.5	10.6579	22.2068	I	I-A	2283.2	282.06	0.3606	0.8654	70.4544	56.3316	83	36352.5	729.063	170573	1594.96	1445.29	1373.91	632.758	1182.95	635.389	95.0851	86.8544	30.3	18.8984	69.8562	63.301	60.1748	27.7136	51.8111	27.8288	4.1645	3.8041	1.3271	0.8277	0
6278-02	Ctrl	T	0	12	#N/A	#N/A	0	21.3	4.54	6.3	8.2	250	19277.3	5338.8	13.578	22.8743	I	I-B	1573.4	234.83	0.3585	0.8377	56.6522	44.4108	53	33685	316.722	47346.4	990.547	758.285	945.539	347.608	636.322	470.162	40.3331	39.4566	1.0717	0	62.9567	48.1947	60.0961	22.093	40.443	29.8823	2.5635	2.5078	0.0681	0	0
6278-02	Ctrl	T	0	12	#N/A	#N/A	0	21.3	4.54	6.3	8.2	251	5921.1	5346.2	11.0838	24.5486	I	I-A	2323.7	264.41	0.4177	0.877	71.0927	55.245	90	38731.3	528.302	116582	1694.67	1412.37	1562.21	728.82	1126.4	1182.32	0	0	98.2252	0	72.9304	60.7816	67.2298	31.3649	48.4747	50.8814	0	0	4.2271	0	0
6278-02	Ctrl	T	0	12	#N/A	#N/A	0	21.3	4.54	6.3	8.2	252	4449.4	5370.5	10.6977	22.6114	I	I-A	1504.2	232.42	0.3499	0.8432	56.4466	41.9773	56	37229.1	567.505	124016	1063.71	948.298	613.576	168.251	478.739	291.052	512.353	443.271	22.8943	0	70.7157	63.0429	40.7906	11.1853	31.8266	19.3492	34.0613	29.4687	1.522	0	0
6278-02	Ctrl	T	0	12	#N/A	#N/A	0	21.3	4.54	6.3	8.2	253	7757.4	5393	9.57546	21.8154	I	I-A	4514.3	340.77	0.4885	0.9158	93.0971	70.4517	120	26582.2	520.117	110259	3203.65	2747.14	2941.47	1193.43	2362.57	1484.68	38.335	42.5238	203.443	0	70.967	60.8543	65.159	26.4367	52.3353	32.8885	0.8492	0.942	4.5067	0	0
6278-02	Ctrl	T	0	12	#N/A	#N/A	0	21.3	4.54	6.3	8.2	254	15848.8	5396.8	17.6642	17.1471	II	II	5688.8	407.42	0.4307	0.9029	99.9574	85.9681	144	25312.9	558.118	106410	4325.97	3654.28	2666.88	663.001	2178.28	1357.99	1960.94	1323.1	284.522	0	76.0434	64.2362	46.8793	11.6545	38.2905	23.8712	34.4701	23.258	5.0014	0	0
6278-02	Ctrl	T	0	12	#N/A	#N/A	0	21.3	4.54	6.3	8.2	255	2104.1	5410.7	13.1014	23.4754	I	I-B	2243.5	271.6	0.3822	0.8551	74.01	51.7022	86	38333	634.096	151478	1641.33	896.937	1064.49	271.373	7.5504	226.505	10.619	182.279	0	0	73.1603	39.9798	47.4481	12.0961	0.3365	10.0962	0.4733	8.1248	0	0	0
6278-02	Ctrl	T	0	12	#N/A	#N/A	0	21.3	4.54	6.3	8.2	256	15047.2	5415	10.6679	18.9419	I	I-A	15339.7	937.12	0.2195	0.8528	171.655	149.788	313	20404.6	684.931	142249	11965.4	10166.6	8769.09	2682.31	6474.63	4312.14	4117.96	2875.34	748.699	1.8495	78.0028	66.2766	57.1661	17.4861	42.2084	28.111	26.8452	18.7445	4.8808	0.0121	0
6278-02	Ctrl	T	0	12	#N/A	#N/A	0	21.3	4.54	6.3	8.2	257	10417.5	5417.4	10.5133	19.383	I	I-A	12058.2	737.16	0.2789	0.8625	151.641	118.932	264	21893.8	683.864	191893	9194.16	7916.38	4833.75	2133.52	3395.43	2250.81	5194.34	2991.85	2487.95	0	76.2481	65.6512	40.0868	17.6935	28.1586	18.6662	43.0771	24.8117	20.6328	0	0
6278-02	Ctrl	T	0	12	#N/A	#N/A	0	21.3	4.54	6.3	8.2	258	6205.6	5420.9	15.8117	15.4014	II	II	37719.7	2030.3	0.115	0.6919	351.342	236.103	714	18929.1	627.713	136328	27434.2	22028.5	16333.1	3824.91	8106.8	7191.97	12962.5	7994.74	1521.64	6.9653	72.7317	58.4005	43.3011	10.1404	21.4922	19.0669	34.3652	21.1951	4.0341	0.0185	2
6278-02	Ctrl	T	0	12	#N/A	#N/A	0	21.3	4.54	6.3	8.2	259	20636.5	5421.1	10.5069	20.0224	I	I-A	7710.9	599.67	0.2695	0.774	178.027	80.8042	161	20879.5	173.98	12888.4	6297.12	5396.15	5413.31	1440.85	1421.31	2157.92	1009.49	719.025	104.048	0	81.6655	69.981	70.2036	18.6859	18.4325	27.9854	13.0918	9.3248	1.3494	0	0
6278-02	Ctrl	T	0	12	#N/A	#N/A	0	21.3	4.54	6.3	8.2	260	5119.4	5425.3	16.5044	15.719	II	II	21768.2	1120	0.2181	0.8451	217.125	168.07	430	19753.6	531.269	101562	17238.4	14342.8	11423.7	2455.84	6876.45	4872.32	6705.85	4629.53	668.541	1.8025	79.1909	65.8888	52.4788	11.2818	31.5895	22.3828	30.8058	21.2674	3.0712	0.0083	1
6278-02	Ctrl	T	0	12	#N/A	#N/A	0	21.3	4.54	6.3	8.2	261	8353	5479.8	10.7154	22.6101	I	I-A	2312.3	306.88	0.3086	0.8407	69.4845	51.2867	79	34165.1	544.004	99566	1617.9	1291.68	1495.97	664.23	990.253	847.969	34.3906	55.288	182.396	0	69.9684	55.8607	64.6955	28.7255	42.8249	36.6716	1.4873	2.391	7.888	0	0
6278-02	Ctrl	T	0	12	#N/A	#N/A	0	21.3	4.54	6.3	8.2	262	19461.3	5505.2	10.269	21.3137	I	I-A	4121.4	393.45	0.3346	0.8554	90.4479	75.9226	106	25719.4	455.3	85477.2	3029.17	2459.98	2031.66	521.169	1169.66	909.634	747.52	569.636	362.103	0	73.4993	59.6886	49.2958	12.6455	28.3803	22.0712	18.1377	13.8216	8.786	0	0
6278-02	Ctrl	T	0	12	#N/A	#N/A	0	21.3	4.54	6.3	8.2	263	20457.1	5513.7	9.45623	21.7024	I	I-A	4031.6	316.5	0.5057	0.9328	83.0038	69.235	103	25548.2	467.261	76349.4	3138.41	2711.14	2787.84	943.582	1473.62	1351.41	169.848	137.27	156.999	0	77.846	67.2481	69.1505	23.4049	36.5522	33.5208	4.213	3.4049	3.8943	0	0
6278-02	Ctrl	T	0	12	#N/A	#N/A	0	21.3	4.54	6.3	8.2	264	20755.8	5527.6	10.9255	22.9911	I	I-A	1149.6	240.31	0.2502	0.7757	57.6081	35.7377	55	47842.7	566.405	92961.4	831.821	720.299	582.688	231.136	253.54	189.437	81.2995	72.5315	305.131	0	72.3546	62.654	50.6841	20.105	22.0538	16.4779	7.0717	6.309	26.5413	0	0
6278-02	Ctrl	T	0	12	#N/A	#N/A	0	21.3	4.54	6.3	8.2	265	18974.5	5549.5	9.9652	19.2833	I	I-A	13178	655.42	0.3855	0.9257	156.639	114.386	248	18819.2	537.472	110825	10078.5	8229.64	6255.76	1286.91	3487.89	2398.45	3816.01	2779.94	715.003	0	76.4801	62.4501	47.4714	9.7656	26.4676	18.2005	28.9575	21.0954	5.4258	0	0
6278-02	Ctrl	T	0	12	#N/A	#N/A	0	21.3	4.54	6.3	8.2	266	8187.2	5560.9	9.62016	22.2584	I	I-A	2524.3	267.5	0.4433	0.9008	64.4202	56.0135	84	33276.6	536.648	87382.5	1975.54	1703.97	1636.03	697.735	1295.09	923.521	133.957	120.371	291.814	0	78.2617	67.5034	64.8119	27.641	51.3053	36.5856	5.3068	4.7685	11.5603	0	0
6278-02	Ctrl	T	0	12	#N/A	#N/A	0	21.3	4.54	6.3	8.2	267	17916.7	5568.2	16.9501	17.2567	II	II	5945.4	485.55	0.3169	0.8861	115.365	81.4293	147	24725	747.04	194467	4161.91	3378.92	3287.67	991.632	2504.8	1393.05	1307.46	915.524	267.722	4.3836	70.0018	56.8323	55.2974	16.6789	42.1298	23.4306	21.991	15.3988	4.503	0.0737	1
6278-02	Ctrl	T	0	12	#N/A	#N/A	0	21.3	4.54	6.3	8.2	268	1956	5593.3	13.0874	23.0503	I	I-B	2264.7	354.9	0.226	0.7389	91.8906	48.4612	99	43714.4	360.316	47538.3	1710.06	948.119	1641.12	620.874	93.4286	420.617	17.585	76.2836	0	0	75.5081	41.8643	72.464	27.4148	4.1254	18.5724	0.7765	3.3683	0	0	0
6278-02	Ctrl	T	0	12	#N/A	#N/A	0	21.3	4.54	6.3	8.2	269	16211.9	5628.6	16.2595	15.2132	II	II	35265.2	1309.4	0.2585	0.8909	304.682	168.439	592	16787.1	444.474	90433.4	27894.9	21713.9	18465.7	3789.09	13874.5	8126.97	10947	6938.26	2411.56	0	79.1006	61.5731	52.3624	10.7446	39.3434	23.0453	31.0419	19.6745	6.8384	0	2
6278-02	Ctrl	T	0	12	#N/A	#N/A	0	21.3	4.54	6.3	8.2	270	14100.3	5634.6	18.0283	18.5494	II	II	1729.9	207.02	0.5072	0.9372	53.9994	45.9533	72	41620.9	1008.9	389473	1196.5	1109.79	1105.46	482.428	795.76	540.84	413.364	326.073	139.898	0	69.1643	64.1519	63.9016	27.887	45.9993	31.2636	23.8947	18.8488	8.0869	0	0
6278-02	Ctrl	T	0	12	#N/A	#N/A	0	21.3	4.54	6.3	8.2	271	4783.7	5656.7	16.7004	15.6752	II	II	25365.8	1074.1	0.2763	0.8761	219.485	182.145	455	17937.5	358.808	59295.5	20049.4	16095.3	11937.1	2741.98	7103.79	4555.99	7993.34	5171.82	1441.67	0	79.0411	63.4528	47.0597	10.8098	28.0054	17.9612	31.5123	20.389	5.6835	0	1
6278-02	Ctrl	T	0	12	#N/A	#N/A	0	21.3	4.54	6.3	8.2	272	3714	5669.6	16.0849	14.8595	II	II	102368	2102.2	0.2911	0.835	488.202	323.247	1489	14545.6	758.652	207549	82053	58652.7	57763	11319.6	18970	18457.1	23013.3	16163.8	4199.24	0	80.1552	57.2961	56.427	11.0578	18.5313	18.0302	22.481	15.7899	4.1021	0	3
6278-02	Ctrl	T	0	12	#N/A	#N/A	0	21.3	4.54	6.3	8.2	273	17270.1	5671.8	16.7156	19.819	II	II	1292	310.76	0.1681	0.6747	64.2986	47.2994	63	48761.6	622.782	159159	385.892	295.945	148.373	19.6795	177.599	61.2788	149.286	86.3198	0	1.5101	29.8673	22.9056	11.4838	1.5232	13.7458	4.7429	11.5544	6.681	0	0.1169	0
6278-02	Ctrl	T	0	12	#N/A	#N/A	0	21.3	4.54	6.3	8.2	274	6902.4	5674.1	30.7506	18.3679	V-A	V-A	2196.4	292.19	0.3233	0.8243	69.9709	56.3829	84	38244.4	640.051	136662	1643.04	1291.23	0	0	30.2013	0	586.628	396.417	840.193	0	74.8074	58.7896	0	0	1.3751	0	26.7092	18.0488	38.254	0	1
6278-02	Ctrl	T	0	12	#N/A	#N/A	0	21.3	4.54	6.3	8.2	275	1765.3	5680	11.8302	23.9921	I	I-A	1029.2	189.81	0.359	0.8211	54.0982	27.0486	58	56354.5	585.855	20932.5	800.232	362.324	741.584	121.68	0	131.226	0	10.1808	19.7764	0	77.751	35.2036	72.0527	11.8225	0	12.75	0	0.9892	1.9215	0	0
6278-02	Ctrl	T	0	12	#N/A	#N/A	0	21.3	4.54	6.3	8.2	276	9820.3	5690.4	11.1542	21.2754	I	I-A	5964.8	754.04	0.1318	0.6167	147.726	90.2124	153	25650.5	693.784	173732	3950.21	3556.65	3791.59	2101.41	3211.55	2329.6	6.138	42.572	273.76	0	66.2251	59.6271	63.5659	35.2301	53.8415	39.0557	0.1029	0.7137	4.5896	0	0
6278-02	Ctrl	T	0	12	#N/A	#N/A	0	21.3	4.54	6.3	8.2	277	19784.7	5702.2	9.35297	21.6269	I	I-A	4648.4	316.49	0.5831	0.9656	88.8241	70.5459	111	23879.2	459.732	92905.7	3508.1	2980.71	3019.62	779.964	1258.51	1510.73	336.355	456.332	40.1867	0	75.4692	64.1235	64.9606	16.7792	27.0742	32.5002	7.2359	9.817	0.8645	0	0
6278-02	Ctrl	T	0	12	#N/A	#N/A	0	21.3	4.54	6.3	8.2	278	9977.6	5744	17.694	17.8108	II	II	3800.6	326.2	0.4488	0.9214	82.633	66.9165	103	27101	495.716	78806.2	3104.06	2754.45	2533.73	1229.57	2044.9	1356.52	479.072	351.885	660.596	0	81.6738	72.4748	66.6671	32.3522	53.8052	35.6926	12.6053	9.2587	17.3815	0	1
6278-02	Ctrl	T	0	12	#N/A	#N/A	0	21.3	4.54	6.3	8.2	279	4429.7	5748.8	16.072	14.9863	II	II	55204.7	1460	0.3254	0.9096	363.481	213.174	838	15179.9	596.256	153110	44621.5	34779.7	28020	6554.85	14415.4	10838.5	17939.9	10574.4	4358.54	1.1204	80.8292	63.0013	50.7565	11.8737	26.1126	19.6334	32.4971	19.1548	7.8952	0.002	4
6278-02	Ctrl	T	0	12	#N/A	#N/A	0	21.3	4.54	6.3	8.2	280	8907	5783.8	12.376	22.0776	I	I-B	3461.1	411.4	0.257	0.8167	86.6191	64.8962	102	29470.4	607.089	170754	2094.35	1966.62	1903.89	829.211	1642.74	1144.77	113.303	143.552	4.7249	0	60.5103	56.8199	55.0074	23.9577	47.4624	33.0748	3.2736	4.1475	0.1365	0	0
6278-02	Ctrl	T	0	12	#N/A	#N/A	0	21.3	4.54	6.3	8.2	281	14186.1	5787	17.7137	20.144	II	II	1935.4	335.47	0.2161	0.769	62.9948	52.1846	70	36168.2	719.499	148559	741.827	647.231	693.511	374.109	577.134	346.145	0	0	179.99	0	38.3293	33.4416	35.8329	19.3297	29.8198	17.8849	0	0	9.2998	0	1
6278-02	Ctrl	T	0	12	#N/A	#N/A	0	21.3	4.54	6.3	8.2	282	1731	5787.7	11.9219	23.968	I	I-A	1424.5	266.17	0.2527	0.8073	62.2001	40.823	65	45630	525.526	63874.2	963.756	489.315	939.491	353.988	0	201.275	0	27.3756	49.0013	0	67.6549	34.3495	65.9515	24.8497	0	14.1293	0	1.9217	3.4399	0	0
6278-02	Ctrl	T	0	12	#N/A	#N/A	0	21.3	4.54	6.3	8.2	283	19869.3	5793.5	13.9525	22.4651	I	I-B	1000.4	157.58	0.5063	0.9247	44.0409	31.0961	45	44982	537.193	90375.5	712.6	623.753	569.237	107.165	259.242	238.638	206.195	82.9538	0	0	71.2289	62.3481	56.8989	10.7118	25.9129	23.8534	20.6105	8.2918	0	0	0
6278-02	Ctrl	T	0	12	#N/A	#N/A	0	21.3	4.54	6.3	8.2	284	20037.2	5802.4	10.5308	21.4442	I	I-A	3633.8	394.62	0.2932	0.8647	97.679	53.8824	114	31372.1	637.215	160519	2861.77	2503.85	2372.89	954.206	1236.01	1185.49	296.025	251.648	331.67	0	78.7548	68.9048	65.3008	26.2593	34.0144	32.624	8.1465	6.9253	9.1274	0	0
6278-02	Ctrl	T	0	12	#N/A	#N/A	0	21.3	4.54	6.3	8.2	285	15536.7	5848.2	10.9589	22.9044	I	I-A	1826.9	308.99	0.2405	0.7591	88.2473	33.7272	81	44337.4	527.618	116633	906.666	732.038	719.756	242.143	664.715	364.508	77.4034	71.1171	43.8897	0	49.628	40.0694	39.3972	13.2541	36.3844	19.952	4.2368	3.8927	2.4024	0	0
6278-02	Ctrl	T	0	12	#N/A	#N/A	0	21.3	4.54	6.3	8.2	286	4883.8	5854.5	10.3363	22.1482	I	I-A	1983	277.82	0.3228	0.8186	66.3538	53.3223	78	39334.3	446.035	89772.9	1432.56	1155.62	759.45	234.544	517.273	281.402	502.457	357.498	401.056	0	72.2425	58.2771	38.2984	11.8279	26.0856	14.1909	25.3384	18.0283	20.2249	0	0
6278-02	Ctrl	T	0	12	#N/A	#N/A	0	21.3	4.54	6.3	8.2	287	18142.3	5854.9	16.4292	14.9567	II	II	55848.8	1334	0.3944	0.9348	312.537	246.193	899	16097	798.091	190735	44025.9	35268.4	27450.5	5565.24	17561.9	11969.7	17500.6	11163.2	2666.65	1.4132	78.8305	63.1497	49.1514	9.9648	31.4454	21.4322	31.3356	19.9882	4.7748	0.0025	2
6278-02	Ctrl	T	0	12	#N/A	#N/A	0	21.3	4.54	6.3	8.2	288	3140.9	5856.4	17.7417	17.365	II	II	6152.9	428.17	0.4218	0.888	105.434	86.579	155	25191.4	797.26	218951	4778.5	3611.31	3971.6	1046.42	1346.83	1400.45	417.892	614.838	350.713	0	77.662	58.6925	64.5481	17.0069	21.8892	22.7606	6.7917	9.9926	5.6999	0	0
6278-02	Ctrl	T	0	12	#N/A	#N/A	0	21.3	4.54	6.3	8.2	289	16682.5	5866.6	16.1172	15.0244	II	II	47115.3	1610.7	0.2282	0.8868	311.942	231.07	792	16809.8	702.327	145305	38196	30798.2	18335.9	4360.88	14022.1	8138.24	20358.5	10932.7	5970.36	0	81.0692	65.3677	38.9171	9.2558	29.7611	17.273	43.21	23.2041	12.6718	0	1
6278-02	Ctrl	T	0	12	#N/A	#N/A	0	21.3	4.54	6.3	8.2	290	16347.8	5886.9	16.9828	15.9746	II	II	16282.1	762.76	0.3517	0.8927	171.18	135.425	330	20267.7	321.108	45048.8	12953.7	11023.7	8189.21	1980.24	6455.31	4134.15	5973.13	3737.15	806.569	0	79.5579	67.7044	50.2956	12.162	39.6466	25.3907	36.6852	22.9524	4.9537	0	2
6278-02	Ctrl	T	0	12	#N/A	#N/A	0	21.3	4.54	6.3	8.2	291	11535.5	5899.5	30.0541	18.3834	V-A	V-A	1094.9	171.71	0.4666	0.9335	46.9894	32.9518	54	49319.6	1024.2	254225	777.824	743.535	232.728	0	0	0	574.412	369.135	12.9405	0	71.0415	67.9097	21.2559	0	0	0	52.4631	33.7145	1.1819	0	0
6278-02	Ctrl	T	0	12	#N/A	#N/A	0	21.3	4.54	6.3	8.2	292	19325.1	5906.9	17.3553	16.9681	II	II	7723.8	533.67	0.3408	0.8671	134.738	91.044	159	20585.7	574.14	126671	5632.94	4731.94	3626.88	693.662	1977.01	1641.72	1777.67	1328.51	457.276	0	72.9298	61.2645	46.9572	8.9809	25.5964	21.2554	23.0156	17.2002	5.9204	0	0
6278-02	Ctrl	T	0	12	#N/A	#N/A	0	21.3	4.54	6.3	8.2	293	10262.3	5907.4	17.476	19.5018	II	II	3192.4	432.59	0.2144	0.7946	92.0216	64.223	87	27252.2	862.791	228685	2099.03	1973.26	1988.84	1195.76	1756.78	1264.26	0	79.984	99.1745	0	65.7516	61.812	62.3002	37.457	55.031	39.6027	0	2.5055	3.1066	0	1
6278-02	Ctrl	T	0	12	#N/A	#N/A	0	21.3	4.54	6.3	8.2	294	15993.2	5933.1	9.70858	22.1746	I	I-A	2326.7	251.61	0.4619	0.9285	64.6107	52.7499	83	35672.8	371.237	58178.5	1762.04	1562.05	1251.06	528.864	1242.14	799.986	263.692	185.44	246.968	0	75.7312	67.1357	53.7695	22.7302	53.3861	34.3828	11.3333	7.9701	10.6145	0	0
6278-02	Ctrl	T	0	12	#N/A	#N/A	0	21.3	4.54	6.3	8.2	295	8631.8	5967.6	17.0814	17.1478	II	II	6977.7	551.77	0.288	0.8569	125.274	92.0558	170	24363.3	469.311	72933.4	5372.73	4941.59	4848.63	2091.58	3886.15	2060.35	1094.15	751.03	63.9074	0	76.9988	70.82	69.4878	29.9753	55.6941	29.5277	15.6808	10.7633	0.9159	0	0
6278-02	Ctrl	T	0	12	#N/A	#N/A	0	21.3	4.54	6.3	8.2	296	14880.6	5968.7	16.5202	16.0916	II	II	13146.8	802.68	0.2564	0.8408	161.217	124.887	291	22134.7	647.184	152916	10483.8	9192.43	7293.42	2247.41	5194.29	3721.89	4873.14	3178.42	601.52	2.2894	79.7438	69.9213	55.4767	17.0947	39.5098	28.3102	37.0671	24.1764	4.5754	0.0174	2
6278-02	Ctrl	T	0	12	#N/A	#N/A	0	21.3	4.54	6.3	8.2	297	18793.9	5969.6	18.1356	20.0231	II	II	1254	194.22	0.4178	0.9042	46.9976	38.5018	59	47049.4	475.099	99572.6	744.554	601.216	676.693	306.64	565.247	466.12	7.8474	0	88.9947	0	59.3731	47.9428	53.9616	24.4524	45.0746	37.1698	0.6258	0	7.0967	0	0
6278-02	Ctrl	T	0	12	#N/A	#N/A	0	21.3	4.54	6.3	8.2	298	5206.4	5973.3	13.8031	22.3352	I	I-B	1299.1	193.38	0.4365	0.9071	48.4944	41.2359	65	50034.6	749.071	179212	842.903	770.169	498.317	90.5565	290.127	133.904	417.647	307.122	0	0	64.8843	59.2855	38.359	6.9708	22.3332	10.3076	32.1493	23.6414	0	0	0
6278-02	Ctrl	T	0	12	#N/A	#N/A	0	21.3	4.54	6.3	8.2	299	15882	6060	17.5863	17.5574	II	II	4035.3	352.69	0.4077	0.8981	86.7194	66.5417	119	29489.8	478.629	76349.9	3138.58	2747.44	2175.31	741.291	1558.67	1250.27	1207.9	867.248	45.9327	0	77.7779	68.0851	53.9069	18.3701	38.6259	30.9833	29.9333	21.4915	1.1383	0	0
6278-02	Ctrl	T	0	12	#N/A	#N/A	0	21.3	4.54	6.3	8.2	300	8473.6	6076.4	17.6132	18.6815	II	II	1585.3	218.06	0.419	0.8997	54.5045	42.6784	63	39740.1	457.84	74583.3	1113.35	978.103	851.199	390.811	681.176	223.104	179.987	151.494	72.3856	7.3554	70.2311	61.6996	53.6944	24.6527	42.9692	14.0736	11.3537	9.5564	4.5661	0.464	0
6278-02	Ctrl	T	0	12	#N/A	#N/A	0	21.3	4.54	6.3	8.2	301	7342.2	6093.6	17.4187	20.6742	II	II	1501.9	510.27	0.0725	0.4679	110.046	49.2512	91	60589.9	744.534	210325	291.343	238.591	276.351	163.672	200.886	152.173	0	21.0913	3.5069	0	19.3987	15.8862	18.4005	10.8979	13.3757	10.1322	0	1.4043	0.2335	0	0
6278-02	Ctrl	T	0	12	#N/A	#N/A	0	21.3	4.54	6.3	8.2	302	6628.6	6134.1	17.9301	18.9771	II	II	1021.8	172.15	0.4332	0.879	49.5091	34.056	57	55783.9	660.102	173672	676.212	539.611	568.218	162.018	430.804	232.408	94.0652	75.9926	127.676	0	66.1804	52.8113	55.6111	15.8566	42.1624	22.7456	9.2061	7.4373	12.4955	0	1
6278-02	Ctrl	T	0	12	#N/A	#N/A	0	21.3	4.54	6.3	8.2	303	7259.2	6142	10.0243	22.9086	I	I-A	1829.2	233.95	0.42	0.9018	58.1031	47.0755	70	38268.1	490.008	74084.5	1249.84	1132.43	1047.24	569.195	814.157	637.291	110.916	101.953	82.9057	0	68.3284	61.9095	57.2527	31.1178	44.5098	34.8406	6.0637	5.5738	4.5324	0	0
6278-02	Ctrl	T	0	12	#N/A	#N/A	0	21.3	4.54	6.3	8.2	304	16207.8	6151.9	17.3953	18.7858	II	II	1404.6	220.71	0.3624	0.8978	58.273	34.3337	63	44852.6	365.145	49361.3	1018.46	938.53	695.848	282.624	618.829	250.282	367.138	328.264	115.684	1.1207	72.5091	66.8186	49.5408	20.1214	44.0575	17.8188	26.1384	23.3707	8.2361	0.0798	0
6278-02	Ctrl	T	0	12	#N/A	#N/A	0	21.3	4.54	6.3	8.2	305	8388.5	6163.7	16.9379	15.9026	II	II	12958.2	692.19	0.3399	0.8948	151.338	128.103	259	19987.3	801.192	222122	10543.9	9067.11	7267.15	2338.79	5476.2	3147.45	4380.74	2979.09	1160.94	23.9163	81.3686	69.9721	56.0816	18.0488	42.2606	24.2893	33.8067	22.9901	8.9591	0.1846	0
6278-02	Ctrl	T	0	12	#N/A	#N/A	0	21.3	4.54	6.3	8.2	306	11795.7	6164.5	31.3324	23.2124	V-BC	V-B	2941.8	737.16	0.068	0.398	143.021	75.8265	167	56768	606.944	148879	1421.45	341.937	1.6562	0	0	0	124.572	74.0909	1259.79	0	48.3185	11.6233	0.0563	0	0	0	4.2345	2.5185	42.8232	0	0
6278-02	Ctrl	T	0	12	#N/A	#N/A	0	21.3	4.54	6.3	8.2	307	13356.6	6183.1	13.2661	22.2068	I	I-B	1202.9	174.36	0.4972	0.9147	52.2663	36.2488	43	35746.9	669.029	172172	762.383	713.575	659.354	264.893	532.28	434.656	231.183	228.452	6.1362	0	63.3798	59.3222	54.8145	22.0215	44.2505	36.1346	19.2191	18.9921	0.5101	0	0
6278-02	Ctrl	T	0	12	#N/A	#N/A	0	21.3	4.54	6.3	8.2	308	6954	6187.3	10.1842	18.597	I	I-A	32529	1097.7	0.3392	0.9207	271.619	153.633	542	16662.1	446.478	71958.2	26925.4	21003.9	20686.3	5337.85	9767.11	7051.46	7609.28	4952.25	2470.33	0	82.7737	64.5699	63.5935	16.4095	30.0259	21.6775	23.3923	15.2241	7.5942	0	0
6278-02	Ctrl	T	0	12	#N/A	#N/A	0	21.3	4.54	6.3	8.2	309	18809.6	6215.8	9.36211	23.0263	I	I-A	1853.4	200.84	0.5774	0.952	53.3628	46.6242	62	33452	612.454	150336	1421.4	1312.24	1133.36	412.877	845.44	712.114	262.407	131.18	56.6442	0	76.6926	70.8029	61.1513	22.2771	45.6163	38.4226	14.1583	7.0779	3.0563	0	0
6278-02	Ctrl	T	0	12	#N/A	#N/A	0	21.3	4.54	6.3	8.2	310	17701.5	6219	16.0827	14.9349	II	II	75716.9	1926.7	0.2563	0.9149	471.739	234.622	1212	16007	604.789	136158	59546.5	45976.1	29648.6	6046.68	20680.3	14454.9	28049.3	13929.5	7611.69	7.3555	78.6435	60.7211	39.1572	7.9859	27.3126	19.0907	37.0449	18.3968	10.0528	0.0097	2
6278-02	Ctrl	T	0	12	#N/A	#N/A	0	21.3	4.54	6.3	8.2	311	15347.3	6230.7	16.8049	15.0758	II	II	46650.2	1191.9	0.4126	0.9411	269.404	236.997	753	16141.4	546.134	112477	37685.6	30770.2	24650.3	5733.62	17255.2	10750.6	14561.2	9459.19	4261.21	4.9693	80.7833	65.9594	52.8406	12.2906	36.9884	23.0452	31.2135	20.2768	9.1344	0.0107	1
6278-02	Ctrl	T	0	12	#N/A	#N/A	0	21.3	4.54	6.3	8.2	312	2218.2	6241.7	16.6311	15.6606	II	II	30636.5	1107.4	0.3139	0.8601	300.726	148.549	516	16842.7	681.097	136788	24670.5	15512.5	19348.5	4103.52	871.793	5234.06	365.675	3137.7	941.086	0	80.5264	50.6342	63.1549	13.3942	2.8456	17.0844	1.1936	10.2417	3.0718	0	4
6278-02	Ctrl	T	0	12	#N/A	#N/A	0	21.3	4.54	6.3	8.2	313	3684.7	6251.4	15.8398	15.2988	II	II	32776.9	1604.7	0.1599	0.6775	400.933	155.234	564	17207.2	889.438	314589	26231.2	21464.7	21089.5	5475.71	7783.82	7756.49	5666.45	5529.17	1614.84	0	80.0296	65.4873	64.3424	16.706	23.7479	23.6645	17.2879	16.8691	4.9267	0	8
6278-02	Ctrl	T	0	12	#N/A	#N/A	0	21.3	4.54	6.3	8.2	314	6001.7	6258.5	9.42478	23.2591	I	I-A	1403.9	179.22	0.5492	0.9443	48.5893	40.3695	56	39888.9	731.406	199257	1076.96	879.836	848.799	450.538	581.467	514.637	123.725	86.4653	249.012	0	76.7141	62.6724	60.4617	32.0927	41.419	36.6586	8.8132	6.1591	17.7377	0	0
6278-02	Ctrl	T	0	12	#N/A	#N/A	0	21.3	4.54	6.3	8.2	315	14468.2	6294.6	17.0982	15.7583	II	II	15978	756.62	0.3507	0.9232	179.648	130.531	302	18901	697.569	134912	12748.6	10988.4	10751.1	3193.23	6518.99	5464.68	3265.92	2357.28	1035.81	0	79.7881	68.772	67.2869	19.9851	40.7997	34.2012	20.44	14.7532	6.4827	0	1
6278-02	Ctrl	T	0	12	#N/A	#N/A	0	21.3	4.54	6.3	8.2	316	13005.2	6302.5	10.1156	18.5036	I	I-A	42872.1	1094.8	0.4495	0.9531	276.935	218.384	678	15814.5	771.272	226266	34745.4	28269.8	25398.4	4894.72	14218.3	9042.34	10217.1	6544.27	2678.34	1.8996	81.0441	65.9397	59.2423	11.417	33.1644	21.0914	23.8315	15.2646	6.2473	0.0044	0
6278-02	Ctrl	T	0	12	#N/A	#N/A	0	21.3	4.54	6.3	8.2	317	17351.4	6314.1	16.9783	15.3012	II	II	34568.7	995.93	0.438	0.9459	275.442	184.342	572	16546.8	505.61	104251	27349.6	21799.7	15596.1	2826.09	12084.6	8434.25	12616.3	6865.14	1173.54	0	79.1166	63.062	45.1163	8.1753	34.9583	24.3985	36.4963	19.8594	3.3948	0	0
6278-02	Ctrl	T	0	12	#N/A	#N/A	0	21.3	4.54	6.3	8.2	318	1557.2	6335.4	17.3259	18.5946	II	II	4884.2	455.98	0.2952	0.8418	119.866	57.8165	135	27640.1	381.213	49484.8	4165.46	1984.1	3857.52	1377.6	42.5743	340.096	0	95.8155	89.9635	1.7538	85.2844	40.6228	78.9796	28.2053	0.8717	6.9632	0	1.9617	1.8419	0.0359	1
6278-02	Ctrl	T	0	12	#N/A	#N/A	0	21.3	4.54	6.3	8.2	319	9796.9	6347.9	13.2972	22.9029	I	I-B	1473	247.19	0.3029	0.8186	61.6963	41.2582	55	37338.8	544.43	102023	978.321	788.099	943.067	480.199	689.318	522.474	22.5535	16.6108	0	0	66.4153	53.5018	64.0221	32.5993	46.7958	35.4692	1.5311	1.1277	0	0	0
6278-02	Ctrl	T	0	12	#N/A	#N/A	0	21.3	4.54	6.3	8.2	320	9871.6	6351	10.4885	21.6836	I	I-A	2774.1	303.77	0.3778	0.8998	75.6097	58.4938	78	28117.2	508.344	100236	1938.59	1709.03	1559.89	713.426	1295.87	1018.02	353.211	295.674	145.065	4.9686	69.8822	61.607	56.2306	25.7175	46.7133	36.6976	12.7325	10.6584	5.2293	0.1791	0
6278-02	Ctrl	T	0	12	#N/A	#N/A	0	21.3	4.54	6.3	8.2	321	2425	6357.7	16.5731	15.3481	II	II	35136.6	1342.2	0.2451	0.9015	330.823	151.942	605	17218.5	633.763	153442	28376.1	20156	20678.6	4867.79	1502.32	4800.04	1246.38	4348.72	1499.27	0	80.7594	57.3646	58.8518	13.8539	4.2756	13.6611	3.5472	12.3766	4.267	0	0
6278-02	Ctrl	T	0	12	#N/A	#N/A	0	21.3	4.54	6.3	8.2	322	9152.3	6372.1	9.40743	20.5745	I	I-A	5247.8	363.09	0.5002	0.9314	95.3455	73.0771	140	26677.8	671.05	156022	4348.03	4009.15	3379.94	919.177	2571.72	1427.88	1206.35	917.238	163.917	0	82.8539	76.3962	64.4065	17.5154	49.0053	27.2089	22.9875	17.4784	3.1235	0	0
6278-02	Ctrl	T	0	12	#N/A	#N/A	0	21.3	4.54	6.3	8.2	323	13395.1	6376.2	9.85925	23.4066	I	I-A	1504.2	198.42	0.4801	0.9002	53.0455	44.782	66	43877.1	538.249	100193	1077.94	986.838	886.686	389.841	751.435	527.695	107.8	106.385	18.217	0	71.6613	65.6051	58.9469	25.9167	49.9555	35.0812	7.1665	7.0725	1.2111	0	0
6278-02	Ctrl	T	0	12	#N/A	#N/A	0	21.3	4.54	6.3	8.2	324	12087.6	6386.8	13.8615	22.6094	I	I-B	1045.2	169.5	0.4571	0.8805	44.7582	36.9725	41	39226.9	753.611	247170	574.308	548.637	489.26	287.836	462.558	414.586	55.0917	66.6396	1.4613	0	54.9497	52.4935	46.8122	27.5401	44.2574	39.6675	5.2712	6.3761	0.1398	0	0
6278-02	Ctrl	T	0	12	#N/A	#N/A	0	21.3	4.54	6.3	8.2	325	1537.8	6420.3	11.0901	22.704	I	I-A	3236	379.98	0.2816	0.8095	95.4986	55.7358	90	27812.1	173.31	8924.87	2607.96	2009.46	1639.09	426.367	5.748	237.977	30.9322	205.322	43.6441	0	80.5932	62.0979	50.6523	13.1759	0.1776	7.3542	0.9559	6.345	1.3487	0	0
6278-02	Ctrl	T	0	12	#N/A	#N/A	0	21.3	4.54	6.3	8.2	326	2975.2	6424.2	17.1644	15.5872	II	II	21836.6	842.02	0.387	0.9018	214.582	148.878	392	17951.5	641.893	178235	17962.5	13431.4	13939.5	3628.36	1636.37	4136.81	1955.66	3370.16	719.028	0	82.2586	61.5085	63.8354	16.6159	7.4937	18.9444	8.9559	15.4335	3.2928	0	1
6278-02	Ctrl	T	0	12	#N/A	#N/A	0	21.3	4.54	6.3	8.2	327	13119.2	6427.1	17.5085	19.0019	II	II	1227.9	202.17	0.3775	0.862	50.7848	38.1187	63	51307.1	287.643	30319.2	872.032	772.015	666.62	216.374	491.838	328.46	124.796	83.492	44.9598	0	71.02	62.8743	54.2908	17.6219	40.0562	26.7504	10.1636	6.7997	3.6616	0	0
6278-02	Ctrl	T	0	12	#N/A	#N/A	0	21.3	4.54	6.3	8.2	328	17234.5	6468.4	16.6599	19.318	II	II	2847	268.38	0.4967	0.9346	69.1141	57.7402	89	31261	450.342	85753.8	1866.04	1661.72	1339.71	414.875	1220.65	813.38	566.126	260.896	0	0	65.5443	58.3677	47.0572	14.5724	42.8753	28.5698	19.8851	9.1639	0	0	0
6278-02	Ctrl	T	0	12	#N/A	#N/A	0	21.3	4.54	6.3	8.2	329	16261.9	6474.5	17.0062	17.6483	II	II	3912.2	411.4	0.2905	0.8593	102.362	61.03	119	30417.7	544.63	118998	3045.61	2738.06	1849.38	577.179	1556.05	967.16	1365.05	887.82	490.294	2.7282	77.8488	69.9876	47.2719	14.7533	39.7742	24.7216	34.8919	22.6936	12.5324	0.0697	0
6278-02	Ctrl	T	0	12	#N/A	#N/A	0	21.3	4.54	6.3	8.2	330	4560.3	6485.2	16.6973	16.2859	II	II	12253.6	867.36	0.2047	0.8043	172.358	115.531	295	24074.6	737.092	203303	9987.94	8217.34	7240.8	2243.47	3089.42	2508.61	2338.63	2416.78	699.052	0	81.5102	67.0606	59.0912	18.3086	25.2123	20.4724	19.0852	19.723	5.7049	0	1
6278-02	Ctrl	T	0	12	#N/A	#N/A	0	21.3	4.54	6.3	8.2	331	1608.8	6492.3	10.2218	20.2126	I	I-A	14801.4	663.41	0.4226	0.93	163.189	126.819	289	19525.2	561.911	114531	11972.5	8451.82	9695.42	2365.47	224.855	1396.84	53.1948	702.27	386.042	0	80.8876	57.1013	65.5032	15.9814	1.5191	9.4372	0.3594	4.7446	2.6081	0	0
6278-02	Ctrl	T	0	12	#N/A	#N/A	0	21.3	4.54	6.3	8.2	332	14501.9	6495.6	17.8334	17.7816	II	II	3789.4	335.03	0.4242	0.9063	81.7222	67.4719	106	27972.8	885.791	383108	3088.16	2672.06	2773.49	1028.25	1486.43	1555.1	315.796	266.743	157.485	0	81.4945	70.514	73.1907	27.1348	39.2258	41.038	8.3337	7.0392	4.1559	0	1
6278-02	Ctrl	T	0	12	#N/A	#N/A	0	21.3	4.54	6.3	8.2	333	13391.6	6527.5	18.0173	18.5843	II	II	2243.7	243.72	0.4747	0.929	64.3633	49.3612	70	31198.5	808.999	262270	1635.61	1438.55	1329.02	560.329	1044.43	883.176	177.265	152.223	163.865	0	72.8967	64.1141	59.2326	24.9731	46.5487	39.3619	7.9004	6.7843	7.3032	0	1
6278-02	Ctrl	T	0	12	#N/A	#N/A	0	21.3	4.54	6.3	8.2	334	11217.8	6529.8	17.4082	18.845	II	II	1394.3	228.21	0.3364	0.8266	58.7337	37.8737	70	50204.4	554.005	161680	912.171	817.126	606.926	234.885	539.679	308.051	230.693	211.361	184.079	1.559	65.4229	58.6061	43.5301	16.8465	38.707	22.0941	16.5458	15.1593	13.2026	0.1118	0
6278-02	Ctrl	T	0	12	#N/A	#N/A	0	21.3	4.54	6.3	8.2	335	11524.4	6600.6	17.1938	17.7176	II	II	4526.8	431.51	0.3055	0.8334	99.9967	74.5356	120	26508.8	441.844	73835.6	3481.65	3138.63	3054.14	1228.89	2252.12	1816.6	572.164	516.39	288.906	0	76.9127	69.3352	67.4687	27.1474	49.7513	40.1302	12.6396	11.4075	6.3822	0	0
6278-02	Ctrl	T	0	12	#N/A	#N/A	0	21.3	4.54	6.3	8.2	336	5835.9	6617.2	16.5091	15.5649	II	II	19067.4	983.43	0.2477	0.8532	201.373	145.833	390	20453.8	914.8	257286	15384.5	13438.3	7997.06	2599.32	5228.03	3384.92	7122.28	5206.23	1767.71	11.6903	80.6847	70.478	41.9411	13.6323	27.4187	17.7524	37.3532	27.3044	9.2708	0.0613	1
6278-02	Ctrl	T	0	12	#N/A	#N/A	0	21.3	4.54	6.3	8.2	337	11333.9	6640.8	10.5524	21.2778	I	I-A	5071.6	473.2	0.2846	0.8522	100.683	76.8057	130	25632.9	255.456	27097.7	3265.42	2897.74	2850.23	1085.68	2387.97	1460.91	378.344	247.257	102.099	0	64.3859	57.1362	56.1994	21.4069	47.0848	28.8054	7.46	4.8753	2.0131	0	0
6278-02	Ctrl	T	0	12	#N/A	#N/A	0	21.3	4.54	6.3	8.2	338	18801.6	6643.9	10.4426	18.8522	I	I-A	19366.5	912.84	0.2921	0.8563	226.289	119.391	399	20602.6	787.948	210317	15130	13379.7	9320.27	2436.35	5521.55	3992.93	6075.69	5010.46	589.948	0	78.1244	69.0868	48.1257	12.5802	28.5108	20.6177	31.3721	25.8718	3.0462	0	0
6278-02	Ctrl	T	0	12	#N/A	#N/A	0	21.3	4.54	6.3	8.2	339	5022.1	6673.6	10.5915	20.7241	I	I-A	4988.9	482.02	0.2698	0.808	111.281	78.593	122	24454.3	557.752	145318	3717.07	3128.76	3164.96	1107.2	1638.56	1620.24	797.405	834.621	69.0734	0	74.5064	62.714	63.4396	22.1931	32.8439	32.4767	15.9835	16.7295	1.3845	0	0
6278-02	Ctrl	T	0	12	#N/A	#N/A	0	21.3	4.54	6.3	8.2	340	1328.4	6677.6	16.7512	17.6647	II	II	19169.7	1262	0.1513	0.7168	221.936	146.756	432	22535.6	600.932	32461.8	14653	7537.28	13212	4317.1	8.3299	737.256	0	355.79	78.3261	0	76.4385	39.3187	68.9211	22.5204	0.0435	3.8459	0	1.856	0.4086	0	1
6278-02	Ctrl	T	0	12	#N/A	#N/A	0	21.3	4.54	6.3	8.2	341	19918.8	6686	17.2444	16.6774	II	II	10210.2	625.27	0.3282	0.8781	178.751	80.0516	220	21547.1	620.256	130147	7961.76	5773.64	7034.87	2102.79	1779.24	3944.46	753.323	683.072	617.416	0	77.9788	56.5479	68.9006	20.595	17.4262	38.6327	7.3782	6.6901	6.0471	0	0
6278-02	Ctrl	T	0	12	#N/A	#N/A	0	21.3	4.54	6.3	8.2	342	7084.6	6698.9	16.8743	18.7198	II	II	3117.6	476.73	0.1724	0.6701	108.332	62.5146	108	34642	431.189	68234.6	1172.53	971.396	1053.14	584.633	829.898	727.019	88.0204	89.3344	45.496	4.9683	37.6098	31.1582	33.7802	18.7525	26.6195	23.3196	2.8233	2.8655	1.4593	0.1594	0
6278-02	Ctrl	T	0	12	#N/A	#N/A	0	21.3	4.54	6.3	8.2	343	16051	6701	17.217	17.4974	II	II	4964.6	435.68	0.3287	0.8707	100.515	81.467	132	26588.2	494.882	101944	3660.81	3148.92	1439.27	549.412	1210.58	737.492	2403.54	1196.45	604.418	1.6564	73.7387	63.4277	28.9908	11.0667	24.3844	14.8551	48.4138	24.0997	12.1746	0.0334	1
6278-02	Ctrl	T	0	12	#N/A	#N/A	0	21.3	4.54	6.3	8.2	344	8634.9	6701.3	13.7856	22.2535	I	I-B	1600.5	209.27	0.4592	0.9103	54.2836	41.9856	63	39362.7	644.073	160610	1151.44	870.824	1000.59	251.295	436.992	408.986	269.597	195.725	0	0	71.9442	54.4107	62.5186	15.7014	27.3041	25.5543	16.8449	12.2293	0	0	0
6278-02	Ctrl	T	0	12	#N/A	#N/A	0	21.3	4.54	6.3	8.2	345	15770.4	6702	10.6312	18.7843	I	I-A	18969	1065.1	0.2101	0.8158	234.176	121.635	384	20243.6	612.991	146445	14012.8	12585.7	6750.97	1825.99	5895.57	3045.63	8128	4866.34	1181.94	1.6562	73.8719	66.3488	35.5894	9.6262	31.08	16.0558	42.8488	25.6541	6.2309	0.0087	0
6278-02	Ctrl	T	0	12	#N/A	#N/A	0	21.3	4.54	6.3	8.2	346	19703.9	6722.5	9.49825	20.9918	I	I-A	5024.2	382.42	0.4317	0.9236	94.3883	76.0415	123	24481.5	715.209	161240	4074.51	3519.61	3570.58	1421.16	1767.21	1669.96	359.638	517.071	552.548	0	81.0978	70.0532	71.0678	28.2863	35.174	33.2385	7.1581	10.2916	10.9978	0	0
6278-02	Ctrl	T	0	12	#N/A	#N/A	0	21.3	4.54	6.3	8.2	347	6982.9	6736.8	11.1273	23.1808	I	I-A	1285.6	283.83	0.2005	0.7051	63.1363	41.5648	72	56005	723.315	202058	670.123	504.063	602.611	231.43	421.892	222.027	39.0191	22.4556	54.1671	0	52.1237	39.2071	46.8724	18.0012	32.8157	17.2697	3.035	1.7466	4.2132	0	0
6278-02	Ctrl	T	0	12	#N/A	#N/A	0	21.3	4.54	6.3	8.2	348	9921	6745.3	9.68859	23.1516	I	I-A	1438	200.84	0.448	0.9062	54.0039	38.1826	47	32684.3	692.772	169833	1065.17	854.251	878.707	362.118	641.527	427.442	141.167	146.235	304.448	0	74.0752	59.407	61.1078	25.1827	44.6136	29.7256	9.8172	10.1696	21.1722	0	0
6278-02	Ctrl	T	0	12	#N/A	#N/A	0	21.3	4.54	6.3	8.2	349	16978.6	6747.6	13.7699	22.6871	I	I-B	1266.5	200.84	0.3945	0.863	55.6245	37.8548	60	47374.7	699.83	190704	621.509	538.221	478.734	233.377	413.997	215.985	66.3473	76.9627	0	0	49.0731	42.4968	37.7999	18.427	32.6883	17.0537	5.2386	6.0768	0	0	0
6278-02	Ctrl	T	0	12	#N/A	#N/A	0	21.3	4.54	6.3	8.2	350	15234.4	6751	16.7507	17.0569	II	II	7383.1	550	0.3067	0.8786	116.602	94.1546	183	24786.3	511.308	104202	5446.43	4746.41	4440.88	1710.22	2952.05	2318.7	1181.67	807.833	799.774	3.9456	73.7689	64.2875	60.1493	23.164	39.9839	31.4056	16.005	10.9417	10.8325	0.0534	3
6278-02	Ctrl	T	0	12	#N/A	#N/A	0	21.3	4.54	6.3	8.2	351	11464.5	6780.1	17.7433	18.8106	II	II	2671.3	293.35	0.3901	0.8697	77.3818	52.8382	75	28076.2	448.834	104249	1788.15	1586.44	1673.09	855.76	1326.46	1165.61	43.1584	51.5874	146.806	0	66.9384	59.3875	62.6313	32.0349	49.6555	43.6341	1.6156	1.9311	5.4956	0	1
6278-02	Ctrl	T	0	12	#N/A	#N/A	0	21.3	4.54	6.3	8.2	352	13064.5	6780.9	16.8791	15.2781	II	II	40231	1134.4	0.3928	0.9371	267.267	219.105	633	15734.1	447.395	66116.7	32437.9	25765.9	24795.9	4395.85	12072.8	10393.6	7788.32	4843.96	2337.52	0	80.6291	64.045	61.634	10.9265	30.0087	25.8347	19.359	12.0404	5.8103	0	1
6278-02	Ctrl	T	0	12	#N/A	#N/A	0	21.3	4.54	6.3	8.2	353	15147.5	6783.5	17.3221	19.2166	II	II	1074.6	271.47	0.1832	0.6018	64.3368	41.6333	68	63279.4	908.183	318779	413.901	351.884	164.405	46.1288	166.692	0	85.0508	69.3622	170.339	8.4272	38.5177	32.7463	15.2995	4.2927	15.5124	0	7.9148	6.4549	15.8518	0.7842	1
6278-02	Ctrl	T	0	12	#N/A	#N/A	0	21.3	4.54	6.3	8.2	354	9097.1	6816.4	16.2506	15.0685	II	II	41038.3	1500.8	0.229	0.8813	283.907	206.055	692	16862.3	654.837	155468	33268.3	27886.9	21080.5	5441.82	12017.2	7990.79	15517.3	8577.9	3041.98	1.1688	81.0665	67.9534	51.3679	13.2603	29.2828	19.4715	37.8117	20.9022	7.4125	0.0028	2
6278-02	Ctrl	T	0	12	#N/A	#N/A	0	21.3	4.54	6.3	8.2	355	17439.9	6826	17.8022	17.8937	II	II	3288.4	294.86	0.4753	0.9002	79.2047	59.574	98	29801.7	579.59	129247	2403.96	2018.55	1610.99	382.331	1117.26	834.538	1039.22	667.003	298.232	0	73.105	61.3847	48.9905	11.6268	33.976	25.3785	31.6029	20.2837	9.0693	0	1
6278-02	Ctrl	T	0	12	#N/A	#N/A	0	21.3	4.54	6.3	8.2	356	17871.7	6847.4	13.6863	22.2751	I	I-B	1706.5	220.27	0.442	0.902	55.3453	47.0055	63	36917.7	826.543	216373	1189.56	958.443	1136.33	575.577	712.504	622.191	87.5827	75.2591	0	0	69.7091	56.1656	66.5902	33.7293	41.7533	36.4609	5.1324	4.4103	0	0	0
6278-02	Ctrl	T	0	12	#N/A	#N/A	0	21.3	4.54	6.3	8.2	357	10909.6	6855.7	17.2374	19.0165	II	II	1431.7	258.23	0.2698	0.743	61.8135	42.4544	69	48194.5	630.282	145709	877.561	734.426	781.82	381.993	586.193	321.688	111.207	120.168	102.881	1.6074	61.2939	51.2965	54.6068	26.6806	40.943	22.4685	7.7673	8.3932	7.1858	0.1123	0
6278-02	Ctrl	T	0	12	#N/A	#N/A	0	21.3	4.54	6.3	8.2	358	4979.5	6861.2	9.63357	22.7457	I	I-A	1724.9	220.71	0.445	0.892	58.6177	41.272	71	41161.8	573.228	138259	1296.37	1138.88	959.466	405.814	583.077	522.817	218.621	220.129	64.4961	0	75.1553	66.0251	55.6237	23.5265	33.8031	30.3096	12.6743	12.7617	3.7391	0	0
6278-02	Ctrl	T	0	12	#N/A	#N/A	0	21.3	4.54	6.3	8.2	359	20605.3	6874.2	10.754	23.9286	I	I-A	1817.6	232.88	0.4211	0.9024	57.1837	44.3	67	36861.8	1323.63	212678	1423.46	1249.73	1309.17	793.019	184.276	549.471	0	49.197	82.242	0	78.3159	68.7578	72.028	43.6305	10.1385	30.2309	0	2.7067	4.5248	0	0
6278-02	Ctrl	T	0	12	#N/A	#N/A	0	21.3	4.54	6.3	8.2	360	12006.3	6918.1	10.8382	22.2367	I	I-A	1527	267.94	0.2673	0.8031	68.64	38.0047	69	45186.6	678.019	162691	1182.13	1078.51	418.09	168.79	323.738	257.538	687.126	399.673	168.027	34.693	77.4148	70.6288	27.3797	11.0536	21.2008	16.8655	44.9982	26.1736	11.0037	2.272	0
6278-02	Ctrl	T	0	12	#N/A	#N/A	0	21.3	4.54	6.3	8.2	361	10519.8	6919.7	16.7933	17.7748	II	II	4164.8	452.45	0.2557	0.777	104.001	75.4759	130	31214	638.53	141397	2907.54	2552.63	2297.23	974.078	1871.65	1103.72	452.336	374.837	330.846	3.2152	69.8125	61.2908	55.1586	23.3885	44.9398	26.5012	10.861	9.0002	7.9439	0.0772	0
6278-02	Ctrl	T	0	12	#N/A	#N/A	0	21.3	4.54	6.3	8.2	362	12615.4	6953	9.7973	19.0322	I	I-A	16780.6	675.8	0.4617	0.9555	178.911	128.069	318	18950.5	643.436	173338	13615.4	11245.6	9803.41	2179.27	6259.43	4008.8	3591.78	2360.99	1558.96	0	81.1376	67.0154	58.4211	12.9868	37.3015	23.8895	21.4044	14.0698	9.2903	0	0
6278-02	Ctrl	T	0	12	#N/A	#N/A	0	21.3	4.54	6.3	8.2	363	16549.5	6958.2	10.3056	18.5044	I	I-A	46803.4	1413	0.2946	0.9035	296.887	233.507	785	16772.3	682.747	182136	38285.9	31457.6	21773.2	4979.61	12413.4	11381.9	19721.3	10645.4	1846.65	3.6046	81.8016	67.2121	46.5205	10.6394	26.5224	24.3184	42.1365	22.7449	3.9455	0.0077	0
6278-02	Ctrl	T	0	12	#N/A	#N/A	0	21.3	4.54	6.3	8.2	364	18589.5	6959.7	16.725	19.3099	II	II	1883	258.23	0.3549	0.8386	63.8943	49.1363	55	29208.7	587.268	151650	1408.27	1297.08	767.147	194.748	506.603	388.036	452.675	414.922	2.1433	0	74.7892	68.8842	40.7409	10.3425	26.9042	20.6074	24.0402	22.0353	0.1138	0	2
6278-02	Ctrl	T	0	12	#N/A	#N/A	0	21.3	4.54	6.3	8.2	365	7503.2	6980.5	9.86768	23.699	I	I-A	1044.3	157.14	0.5314	0.9533	42.9205	33.5146	41	39260.7	642.04	128029	708.167	608.163	651.421	283.06	481.121	442.401	35.8032	34.7859	15.7337	0	67.8142	58.2378	62.3801	27.1059	46.0722	42.3643	3.4285	3.3311	1.5067	0	0
6278-02	Ctrl	T	0	12	#N/A	#N/A	0	21.3	4.54	6.3	8.2	366	2609	7008.4	10.4295	19.2497	I	I-A	23981.9	969.79	0.3204	0.8884	231.11	148.873	452	18847.5	888.971	236269	20390.8	14098.9	18346.9	5756.78	825.469	3984.06	208.583	1326.7	781.134	0	85.0259	58.79	76.5034	24.0047	3.4421	16.6128	0.8698	5.5321	3.2572	0	0
6278-02	Ctrl	T	0	12	#N/A	#N/A	0	21.3	4.54	6.3	8.2	367	19722.7	7018.6	10.0468	22.2815	I	I-A	2210.3	274.12	0.3696	0.8691	76.2161	45.1519	74	33479.6	634.582	146447	1574.68	1390.36	1231.81	398.02	444.102	606.697	343.902	274.249	170.949	0	71.242	62.9027	55.7295	18.0073	20.0921	27.4482	15.5589	12.4076	7.7341	0	0
6278-02	Ctrl	T	0	12	#N/A	#N/A	0	21.3	4.54	6.3	8.2	368	3040.8	7064.9	17.898	18.3152	II	II	2873.5	286.22	0.4408	0.9093	73.1325	57.1483	89	30972.7	1086.82	403002	2415.74	1857.68	2209.64	981.737	196.4	432.612	23.2838	312.531	291.049	0	84.0682	64.6475	76.8958	34.1646	6.8347	15.055	0.8103	10.8761	10.1286	0	0
6278-02	Ctrl	T	0	12	#N/A	#N/A	0	21.3	4.54	6.3	8.2	369	7528.4	7070.9	10.1517	19.7055	I	I-A	10119.6	603.75	0.3489	0.8618	162.939	92.0115	234	23123.4	478.971	98072.1	8263.17	6750.92	7284.1	2195.48	3818.68	2819.66	1091.43	1056.11	109.066	0	81.6553	66.7115	71.9803	21.6953	37.7356	27.8634	10.7853	10.4363	1.0778	0	0
6278-02	Ctrl	T	0	12	#N/A	#N/A	0	21.3	4.54	6.3	8.2	370	10493.4	7185.4	17.3349	16.8515	II	II	8267.5	513.81	0.3935	0.9016	122.03	95.4874	184	22255.8	703.8	219708	6517.35	5600.35	5949.99	2308.29	3895.32	3290.35	700.766	555.797	349.411	3.215	78.8309	67.7393	71.9684	27.9201	47.116	39.7986	8.4762	6.7227	4.2263	0.0389	1
6278-02	Ctrl	T	0	12	#N/A	#N/A	0	21.3	4.54	6.3	8.2	371	1441	7191.8	12.3674	23.1047	I	I-B	5845.6	424.66	0.4073	0.9036	103.684	81.8332	147	25147.1	545.987	126595	4827.06	2862.14	4417.25	1954.45	5.1634	161.527	0	97.9566	2.6792	0	82.5764	48.9625	75.5658	33.4346	0.0883	2.7632	0	1.6757	0.0458	0	0
6278-02	Ctrl	T	0	12	#N/A	#N/A	0	21.3	4.54	6.3	8.2	372	7768.2	7197	9.4881	20.1015	I	I-A	9482.1	502.27	0.4723	0.936	130.843	100.365	199	20986.9	659.01	147270	7547.13	6149.68	6790.42	2328.51	3909.27	3024.2	444.347	516.249	171.997	0	79.5934	64.8556	71.613	24.5568	41.2278	31.8938	4.6862	5.4444	1.8139	0	0
6278-02	Ctrl	T	0	12	#N/A	#N/A	0	21.3	4.54	6.3	8.2	373	1227.3	7202.9	11.8284	23.7955	I	I-A	2534.9	313.4	0.3243	0.827	73.5911	56.4353	99	39054.8	384.323	43941.7	2012.34	1012.68	1942.89	972.905	0	45.6916	0	19.4846	20.261	0	79.3857	39.9496	76.6458	38.3805	0	1.8025	0	0.7687	0.7993	0	0
6278-02	Ctrl	T	0	12	#N/A	#N/A	0	21.3	4.54	6.3	8.2	374	8563.8	7236.3	10.6456	19.1344	I	I-A	12607.6	783.9	0.2578	0.7829	179.712	111.639	291	23081.3	554.375	106491	9349.56	8024.53	6251.93	1711.19	4607.18	2770.6	3718.93	2498.99	468.308	9.2556	74.1583	63.6485	49.5888	13.5727	36.543	21.9757	29.4976	19.8214	3.7145	0.0734	0
6278-02	Ctrl	T	0	12	#N/A	#N/A	0	21.3	4.54	6.3	8.2	375	12884.2	7249.6	11.0332	20.5905	I	I-A	4561.9	503.65	0.226	0.8298	102.198	66.285	128	28058.5	838.713	273553	3387.88	2914.48	3012.45	1214.22	1909.39	1409.46	731.455	653.37	70.7755	8.6232	74.2644	63.887	66.0347	26.6163	41.8549	30.8963	16.0339	14.3222	1.5514	0.189	0
6278-02	Ctrl	T	0	12	#N/A	#N/A	0	21.3	4.54	6.3	8.2	376	9021.7	7332.8	11.3062	24.797	I	I-A	1538.3	218.73	0.404	0.8458	59.746	41.3631	63	40954.3	454.292	92083.8	1046.45	786.301	922.497	434.596	759.803	542.449	0	0	229.917	0	68.0264	51.1146	59.9683	28.2515	49.3921	35.2627	0	0	14.9461	0	0
6278-02	Ctrl	T	0	12	#N/A	#N/A	0	21.3	4.54	6.3	8.2	377	5074.1	7351.3	15.7513	15.1386	II	II	58151.1	2108.2	0.1644	0.8117	410.151	236.767	1034	17781.3	667.41	186096	46152.9	33978.5	31114.8	7667.67	7995.33	12271	11607.9	9855.04	3587.43	10.3263	79.3672	58.4314	53.5069	13.1858	13.7492	21.1019	19.9615	16.9473	6.1691	0.0178	6
6278-02	Ctrl	T	0	12	#N/A	#N/A	0	21.3	4.54	6.3	8.2	378	16105.6	7359.2	16.9745	17.6345	II	II	4485.5	498.56	0.2268	0.7591	129.426	56.9867	125	27867.6	524.285	100248	3267.95	2881.77	1681.23	476.254	1198.4	1022.31	1507.13	1091.33	410.204	0	72.8558	64.2462	37.4813	10.6176	26.7172	22.7914	33.6	24.3302	9.1451	0	0
6278-02	Ctrl	T	0	12	#N/A	#N/A	0	21.3	4.54	6.3	8.2	379	4492.8	7393.1	9.86042	21.7411	I	I-A	4424.8	358.45	0.4328	0.9124	92.7559	69.3916	127	28701.9	910.638	299008	3782.08	2459.97	3682.67	1908.08	941.155	1221.94	65.4184	170.637	33.8173	0	85.4747	55.5952	83.2281	43.1225	21.27	27.6157	1.4785	3.8564	0.7643	0	0
6278-02	Ctrl	T	0	12	#N/A	#N/A	0	21.3	4.54	6.3	8.2	380	19546.6	7412.6	9.32076	21.7303	I	I-A	3797.6	299.72	0.5312	0.959	85.0498	61.2306	91	23962.5	609.206	129929	3146.56	2698.03	2878.41	1264.26	613.664	1578.06	368.063	442.107	14.3704	0	82.8568	71.0458	75.7956	33.2912	16.1593	41.5542	9.692	11.6418	0.3784	0	0
6278-02	Ctrl	T	0	12	#N/A	#N/A	0	21.3	4.54	6.3	8.2	381	19035.6	7436.9	11.1534	24.395	I	I-A	2914	317.82	0.3625	0.8602	85.7398	52.9043	86	29512.7	610.784	129709	2158.26	1696.33	2071.43	1109.84	1248.37	1193.88	0	0	101.792	0	74.0647	58.2128	71.0851	38.0864	42.8404	40.9702	0	0	3.4932	0	0
6278-02	Ctrl	T	0	12	#N/A	#N/A	0	21.3	4.54	6.3	8.2	382	6294.1	7445.8	15.9921	15.0641	II	II	44858	1526.8	0.2418	0.8822	366.035	186.407	765	17053.8	847.271	339272	35794.6	27985.5	28532.4	6891.16	10094.8	9473.03	7827.72	5878.89	2020.18	1.218	79.7954	62.3868	63.606	15.3622	22.504	21.1178	17.45	13.1056	4.5035	0.0027	2
6278-02	Ctrl	T	0	12	#N/A	#N/A	0	21.3	4.54	6.3	8.2	383	16185.2	7470.9	10.256	22.2183	I	I-A	2446.5	295.75	0.3515	0.8511	88.639	45.4965	90	36787.2	626.345	168251	1795.55	1544.1	1606.16	808.08	1116.8	1102.96	149.112	86.8061	177.45	0	73.3917	63.1137	65.6504	33.0296	45.6483	45.0827	6.0948	3.5481	7.2531	0	0
6278-02	Ctrl	T	0	12	#N/A	#N/A	0	21.3	4.54	6.3	8.2	384	1582.6	7486.8	13.0023	24.3568	I	I-B	1036.6	251.61	0.2058	0.6951	58.5202	36.1959	48	46305.2	533.339	126128	458.082	233.425	426.957	230.894	0	55.5316	0	0	0	0	44.1917	22.5188	41.189	22.2746	0	5.3572	0	0	0	0	0
6278-02	Ctrl	T	0	12	#N/A	#N/A	0	21.3	4.54	6.3	8.2	385	1511.2	7490.3	12.8187	23.2447	I	I-B	6015.7	753.93	0.133	0.7223	122.151	85.2793	186	30919.1	360.565	18761.6	4165.8	2905.37	3605.03	1929.07	0	99.2252	0	74.6735	1.1691	1.0231	69.2486	48.2963	59.9269	32.0672	0	1.6494	0	1.2413	0.0194	0.017	0
6278-02	Ctrl	T	0	12	#N/A	#N/A	0	21.3	4.54	6.3	8.2	386	9460.2	7518.1	17.9341	18.9079	II	II	1343.2	188.04	0.4774	0.94	48.8202	37.947	58	43180.5	562.168	142093	990.352	870.819	949.624	566.615	763.595	665.593	28.1048	68.9258	129.183	0	73.7298	64.8308	70.6977	42.1834	56.8482	49.5521	2.0923	5.1314	9.6174	0	1
6278-02	Ctrl	T	0	12	#N/A	#N/A	0	21.3	4.54	6.3	8.2	387	11439.9	7524.6	16.7711	15.1314	II	II	35695.7	1091	0.3769	0.9281	259.859	183.442	573	16052.4	741.001	203775	27806.1	23384.7	18946.6	4476.06	11753.4	7986.98	9796.31	6174.72	4177.43	0	77.8975	65.511	53.0779	12.5395	32.9267	22.3752	27.4439	17.2982	11.7029	0	1
6278-02	Ctrl	T	0	12	#N/A	#N/A	0	21.3	4.54	6.3	8.2	388	15648.5	7529.5	16.7548	17.1989	II	II	7093.4	708.03	0.1778	0.7518	138.752	94.6941	181	25516.7	706.656	161440	4700.07	4097.91	3742.64	1309.42	2568.06	2293.54	752.207	663.552	253.297	0	66.2597	57.7707	52.7623	18.4597	36.2034	32.3334	10.6043	9.3545	3.5709	0	1
6278-02	Ctrl	T	0	12	#N/A	#N/A	0	21.3	4.54	6.3	8.2	389	8174.2	7540.9	13.9056	22.4979	I	I-B	1024.7	162.88	0.4854	0.91	43.1713	34.7084	62	60505.5	487.78	78145.2	691.8	579.763	569.148	172.782	407.469	137.265	126.307	134.298	0	0	67.5096	56.5765	55.5405	16.861	39.7631	13.3951	12.3258	13.1055	0	0	0
6278-02	Ctrl	T	0	12	#N/A	#N/A	0	21.3	4.54	6.3	8.2	390	18522	7544.7	11.3111	24.7936	I	I-A	1594.6	227.33	0.3878	0.84	62.8724	45.73	71	44525.3	491.879	112339	1208.51	880.549	1173.97	586.439	693.505	769.254	0	0	186.56	0	75.7866	55.2201	73.621	36.7761	43.4903	48.2406	0	0	11.6994	0	0
6278-02	Ctrl	T	0	12	#N/A	#N/A	0	21.3	4.54	6.3	8.2	391	8324.6	7592.2	10.7914	22.664	I	I-A	2157.2	306.79	0.288	0.7884	72.1767	52.7056	78	36158	521.806	83401.6	1041.39	841.434	815.97	287.838	705.591	380.096	106.775	105.263	132.592	0	48.2755	39.0061	37.8257	13.3432	32.7089	17.62	4.9497	4.8797	6.1465	0	0
6278-02	Ctrl	T	0	12	#N/A	#N/A	0	21.3	4.54	6.3	8.2	392	9184.6	7604.1	16.7089	15.602	II	II	27997.5	1076.9	0.3034	0.9096	239.149	158.449	513	18323.1	312.99	48189.7	23041.3	19655.5	14084.1	3584.25	9054	6059.99	10481.5	6988.48	2233.76	0	82.2977	70.2045	50.3047	12.802	32.3386	21.6448	37.4373	24.9611	7.9784	0	0
6278-02	Ctrl	T	0	12	#N/A	#N/A	0	21.3	4.54	6.3	8.2	393	8392.2	7605.9	17.9518	18.7876	II	II	1859.3	223.8	0.4665	0.8965	61.3886	44.9595	77	41413.4	631.622	164802	1415.85	1175.47	1113.15	437.575	768.08	795.263	93.474	71.0687	69.416	0	76.1488	63.2204	59.8689	23.5342	41.3098	42.7718	5.0273	3.8223	3.7334	0	0
6278-02	Ctrl	T	0	12	#N/A	#N/A	0	21.3	4.54	6.3	8.2	394	7599.5	7633	11.1014	22.8	I	I-A	1438.8	248.52	0.2928	0.7833	58.6518	43.7648	72	50041.7	470.286	88549.2	904.864	797.663	659.835	212.14	456.716	244.239	106.727	143.652	6.8206	0	62.8885	55.438	45.8588	14.7438	31.742	16.9747	7.4176	9.9839	0.474	0	0
6278-02	Ctrl	T	0	12	#N/A	#N/A	0	21.3	4.54	6.3	8.2	395	18017.3	7667.7	10.5829	18.8438	I	I-A	20643	1059.4	0.2311	0.8097	245.257	144.437	394	19086.4	504.636	108456	16502.5	13374.1	11131.6	2843.01	5496.65	5372.32	4909.89	3752.35	1513.57	0	79.9422	64.7878	53.9246	13.7723	26.6272	26.0249	23.7848	18.1774	7.3321	0	0
6278-02	Ctrl	T	0	12	#N/A	#N/A	0	21.3	4.54	6.3	8.2	396	11934.8	7687.1	12.0561	24.6923	I	I-A	1337.3	311.2	0.1735	0.689	79.4545	31.0419	83	62065.4	494.378	100136	821.567	551.772	573.737	224.657	448.825	123.53	0	0	252.168	0	61.4337	41.2594	42.9019	16.799	33.5615	9.2371	0	0	18.8561	0	0
6278-02	Ctrl	T	0	12	#N/A	#N/A	0	21.3	4.54	6.3	8.2	397	18574.7	7695.4	13.6234	24.217	I	I-B	1140.2	227.77	0.2762	0.7339	61.3223	34.7853	52	45606	245.036	28416.8	650.444	424.859	631.412	251.4	388.864	279.312	0	0	0	0	57.047	37.2622	55.3778	22.049	34.1052	24.497	0	0	0	0	0
6278-02	Ctrl	T	0	12	#N/A	#N/A	0	21.3	4.54	6.3	8.2	398	9995.3	7705.6	16.5497	15.1374	II	II	35892.9	1285.5	0.2729	0.8579	294.322	198.403	623	17357.2	892.297	258981	28001.1	23391.4	21321.8	5191.49	12199.7	9659.98	6928.48	4637.83	1023.38	1.0229	78.0127	65.17	59.4039	14.4638	33.9892	26.9133	19.3032	12.9213	2.8512	0.0028	0
6278-02	Ctrl	T	0	12	#N/A	#N/A	0	21.3	4.54	6.3	8.2	399	12298	7727.4	9.32141	21.3427	I	I-A	4232.8	335.26	0.4732	0.9212	87.1585	68.0434	99	23388.8	722.924	198049	3388.71	3132.29	2909.1	1035.6	1970.92	1723.81	554.292	434.801	155.148	0	80.0578	74	68.727	24.466	46.5627	40.7247	13.0951	10.2721	3.6654	0	0
6278-02	Ctrl	T	0	12	#N/A	#N/A	0	21.3	4.54	6.3	8.2	400	18473.8	7744	10.3451	22.2378	I	I-A	1869.6	252.95	0.3672	0.8525	61.4468	46.7976	66	35301.7	212.143	20183.3	1216.08	1129.81	460.818	71.9967	331.579	250.422	763.502	621.258	50.2231	0	65.0452	60.4307	24.648	3.8509	17.7353	13.3945	40.8378	33.2296	2.6863	0	0
6278-02	Ctrl	T	0	12	#N/A	#N/A	0	21.3	4.54	6.3	8.2	401	4579.9	7744.8	9.78412	21.017	I	I-A	4560.6	383.39	0.3899	0.8931	103.327	69.3102	138	30259.2	1113.04	340862	3867.88	2835.91	3065.8	1252.28	569.772	745.286	530.86	690.398	353.007	0	84.8116	62.1835	67.2241	27.4589	12.4935	16.342	11.6402	15.1384	7.7404	0	0
6278-02	Ctrl	T	0	12	#N/A	#N/A	0	21.3	4.54	6.3	8.2	402	5663.8	7749.3	16.0864	14.8927	II	II	70870.6	1817.5	0.2696	0.8953	417.635	237.955	1134	16001	691.51	196504	57901.5	45704.4	32818.4	7321.97	10324	12484.8	21816.7	14410.9	3431.88	4.2385	81.7003	64.4899	46.3075	10.3315	14.5673	17.6163	30.7839	20.3342	4.8425	0.006	0
6278-02	Ctrl	T	0	12	#N/A	#N/A	0	21.3	4.54	6.3	8.2	403	18537.2	7753.2	13.8501	22.6131	I	I-B	1360.3	183.19	0.5094	0.9306	50.7466	38.0318	48	35286.3	284.214	33506	983.411	896.862	822.053	455.649	526.039	510.592	198.793	192.7	0	0	72.2928	65.9304	60.431	33.4958	38.6703	37.5348	14.6138	14.1658	0	0	0
6278-02	Ctrl	T	0	12	#N/A	#N/A	0	21.3	4.54	6.3	8.2	404	8846.5	7789.4	10.2071	18.4909	I	I-A	77547.1	1594.7	0.3832	0.932	372.491	313.47	1184	15268.1	528.76	99707.4	61489	50003.5	38430.4	7162.84	22832	16786.4	22777	13412.8	5436.02	0	79.2925	64.4815	49.5575	9.2368	29.4428	21.6467	29.3718	17.2963	7.01	0	0
6278-02	Ctrl	T	0	12	#N/A	#N/A	0	21.3	4.54	6.3	8.2	405	7140.9	7797.8	9.84733	22.3108	I	I-A	2252.5	265.58	0.4013	0.8653	63.9594	54.844	80	35516.1	698.577	173504	1819.52	1448.88	1293.86	533.246	501.478	747.379	233.768	251.008	175.407	0	80.7774	64.3229	57.4409	23.6734	22.2631	33.1799	10.3781	11.1435	7.7872	0	0
6278-02	Ctrl	T	0	12	#N/A	#N/A	0	21.3	4.54	6.3	8.2	406	17488.8	7809.3	17.1465	18.1304	II	II	3438.7	409.42	0.2578	0.8329	96.6528	61.4015	116	33733.7	1070.13	266071	2472.15	1942.71	2191.64	733.213	1174.81	1115.21	88.5097	74.5252	373.576	0	71.8914	56.495	63.734	21.3222	34.1641	32.4307	2.5739	2.1672	10.8637	0	1
6278-02	Ctrl	T	0	12	#N/A	#N/A	0	21.3	4.54	6.3	8.2	407	2075.8	7832.2	17.6893	20.5288	II	II	2479.2	446.55	0.1562	0.6202	88.5919	69.9269	104	41949	2194.56	409004	713.915	476.722	514.49	238.155	61.0351	12.0804	0	0	23.71	5.6033	28.796	19.2287	20.7521	9.6061	2.4619	0.4873	0	0	0.9563	0.226	1
6278-02	Ctrl	T	0	12	#N/A	#N/A	0	21.3	4.54	6.3	8.2	408	9307.5	7834.6	17.4617	16.9365	II	II	6664.8	452.93	0.4082	0.8833	127.831	80.6514	169	25357.1	429.664	77833	5462.78	4728.61	4306.05	1295.05	2471.08	2252.95	1280.33	881.432	394.359	0	81.9645	70.9489	64.6088	19.4311	37.0765	33.8036	19.2103	13.2252	5.917	0	0
6278-02	Ctrl	T	0	12	#N/A	#N/A	0	21.3	4.54	6.3	8.2	409	18894.6	7852.2	10.481	19.5684	I	I-A	12671.3	754.36	0.2798	0.8459	159.851	122.156	263	20755.6	414.606	73230.6	9902.67	8009.57	7838.09	1794.43	2562.5	3796.48	1292.25	1696.53	255.759	0	78.1502	63.2102	61.8569	14.1613	20.2229	29.9612	10.1982	13.3887	2.0184	0	0
6278-02	Ctrl	T	0	12	#N/A	#N/A	0	21.3	4.54	6.3	8.2	410	19457	7861.8	17.3544	16.46	II	II	12563.4	633.34	0.3936	0.9281	151.091	110.618	271	21570.6	482.041	84262.7	10277.9	8945.65	8330.9	2007.1	1095.18	2665.73	527.054	1795.08	671.783	0	81.8088	71.2042	66.3111	15.9758	8.7173	21.2183	4.1952	14.2882	5.3472	0	0
6278-02	Ctrl	T	0	12	#N/A	#N/A	0	21.3	4.54	6.3	8.2	411	4985.8	7865.1	17.4016	16.4386	II	II	13095.9	638.11	0.4042	0.9287	157.059	121.166	286	21838.9	593.566	95783.6	10687.5	8183.06	8204.67	2220.51	1148.77	2655.27	813.637	1708.69	293.047	0	81.609	62.4855	62.6506	16.9558	8.772	20.2756	6.2129	13.0475	2.2377	0	1
6278-02	Ctrl	T	0	12	#N/A	#N/A	0	21.3	4.54	6.3	8.2	412	19575.7	7868.8	9.86317	22.9232	I	I-A	1967.5	237.04	0.44	0.9052	66.919	41.1231	85	43202	632.437	110666	1555.99	1211.84	1447.35	476.786	282.769	585.948	69.7561	107.651	121.535	0	79.0844	61.5929	73.5629	24.233	14.3719	29.7813	3.5454	5.4715	6.1771	0	0
6278-02	Ctrl	T	0	12	#N/A	#N/A	0	21.3	4.54	6.3	8.2	413	11452.5	7870.4	10.1086	23.4238	I	I-A	1282.4	193.82	0.429	0.901	53.3582	37.2636	62	48346.8	456.611	86796.8	912.122	788.924	853.358	376.491	638.022	557.603	53.777	16.5618	78.718	0	71.1247	61.5181	66.5425	29.3577	49.7512	43.4803	4.1934	1.2914	6.1382	0	0
6278-02	Ctrl	T	0	12	#N/A	#N/A	0	21.3	4.54	6.3	8.2	414	18305.4	7880.5	10.0813	20.7139	I	I-A	6273.8	455.1	0.3807	0.8894	112.731	84.496	152	24227.7	275.655	27647.8	4792.45	3806.68	3961.64	1151.07	1741.82	2033.51	765.174	593.058	65.9055	0	76.3879	60.6755	63.1455	18.3471	27.7633	32.4126	12.1963	9.4529	1.0505	0	0
6278-02	Ctrl	T	0	12	#N/A	#N/A	0	21.3	4.54	6.3	8.2	415	7595.4	7880.9	9.89769	21.6598	I	I-A	3992.8	351.37	0.4064	0.8904	104.342	58.3944	122	30555	575.123	99654.5	3113.25	2672.55	2818.1	903.21	1691.69	1344.87	125.53	155.099	61.3289	0	77.9719	66.9346	70.5799	22.6211	42.3687	33.6826	3.1439	3.8845	1.536	0	0
6278-02	Ctrl	T	0	12	#N/A	#N/A	0	21.3	4.54	6.3	8.2	416	12178.3	7888.4	17.9738	18.8489	II	II	1510.2	186.72	0.5443	0.9289	52.8383	43.3345	62	41054.2	506.851	101333	1143.45	965.245	1052.99	515.904	774.512	570.366	82.9701	45.2529	146.281	0	75.7128	63.913	69.723	34.1602	51.2837	37.7663	5.4938	2.9964	9.6859	0	0
6278-02	Ctrl	T	0	12	#N/A	#N/A	0	21.3	4.54	6.3	8.2	417	15844.9	7956.6	10.4901	18.5559	I	I-A	35556.5	1534.9	0.1897	0.857	260.591	217.697	652	18337	587.852	126669	28159.2	23023.1	16125.2	3434.28	9378.58	7713.55	11227.1	7530.35	4800.17	0	79.1957	64.7506	45.3509	9.6586	26.3765	21.6938	31.5754	21.1785	13.5001	0	0
6278-02	Ctrl	T	0	12	#N/A	#N/A	0	21.3	4.54	6.3	8.2	418	17924.6	7960.3	10.7995	24.5319	I	I-A	3282.4	291.33	0.486	0.9313	79.6945	56.6485	96	29246.9	573.252	130355	2581.17	2046.66	2483.92	1056.69	1426.17	1427.25	0	0	173.075	0	78.6374	62.3531	75.6745	32.1929	43.4493	43.4824	0	0	5.2729	0	0
6278-02	Ctrl	T	0	12	#N/A	#N/A	0	21.3	4.54	6.3	8.2	419	16285.2	7973.2	10.7426	19.6412	I	I-A	10087.9	715.53	0.2476	0.7346	165.983	116.683	236	23394.4	619.092	186386	7560.7	6740.16	6250.66	1891.84	3207.12	3423.93	1400.46	1194.08	243.265	0	74.9482	66.8143	61.962	18.7536	31.7918	33.941	13.8825	11.8367	2.4115	0	0
6278-02	Ctrl	T	0	12	#N/A	#N/A	0	21.3	4.54	6.3	8.2	420	7262.9	8005	10.6399	19.5451	I	I-A	10242.2	710.23	0.2552	0.8542	189.668	91.1472	235	22944.3	531.541	108844	8165.47	7122.68	6464.22	1647.76	2929.52	2838.08	1336.45	1330.16	377.34	0	79.7236	69.5424	63.1135	16.0879	28.6024	27.7096	13.0484	12.9871	3.6842	0	0
6278-02	Ctrl	T	0	12	#N/A	#N/A	0	21.3	4.54	6.3	8.2	421	18286.5	8029	11.13	24.4158	I	I-A	1627	211.88	0.4554	0.8902	56.6492	41.4339	60	36877.7	358.462	55930.5	1215.35	949.163	1084.61	440.452	703.249	751.714	0	0	284.868	0	74.7006	58.3396	66.6645	27.0721	43.2246	46.2035	0	0	17.5092	0	0
6278-02	Ctrl	T	0	12	#N/A	#N/A	0	21.3	4.54	6.3	8.2	422	11677	8087	12.0734	24.4763	I	I-A	1180.2	324	0.1413	0.5953	70.1048	32.2818	60	50838.8	424.901	74462	417.847	325.408	329.182	113.449	206.388	179.989	0	7.1615	115.638	0	35.4053	27.5727	27.8925	9.6128	17.4879	15.251	0	0.6068	9.7983	0	0
6278-02	Ctrl	T	0	12	#N/A	#N/A	0	21.3	4.54	6.3	8.2	423	5614.2	8114.5	13.7833	22.7677	I	I-B	1633.2	212.76	0.4534	0.9168	64.0106	33.4568	70	42860.6	314.59	45839	1215.25	858.633	1103.78	570.174	268.747	314.38	76.3796	75.7437	0	0	74.4094	52.5737	67.5842	34.9115	16.4552	19.2494	4.6767	4.6378	0	0	0
6278-02	Ctrl	T	0	12	#N/A	#N/A	0	21.3	4.54	6.3	8.2	424	10782.3	8118.7	16.0024	14.897	II	II	66804	1830.1	0.2506	0.865	390.72	250.54	1101	16481	887.538	271564	54487.3	45583.8	35458.2	8016.64	19904.7	17234.6	24107.7	13952.4	2656.61	1.5587	81.5629	68.2351	53.078	12.0002	29.7957	25.7987	36.0872	20.8855	3.9767	0.0023	4
6278-02	Ctrl	T	0	12	#N/A	#N/A	0	21.3	4.54	6.3	8.2	425	6402.3	8121.5	13.8788	22.5938	I	I-B	1163.3	182.3	0.4399	0.8491	47.7902	40.233	56	48138.9	618.741	129685	817.817	654.489	711.277	320.919	354.815	274.349	53.0463	112.327	0	0	70.2998	56.2601	61.1417	27.5863	30.5001	23.5831	4.5599	9.6557	0	0	0
6278-02	Ctrl	T	0	12	#N/A	#N/A	0	21.3	4.54	6.3	8.2	426	5695.5	8149.1	13.3198	22.2639	I	I-B	2620.4	284.71	0.4062	0.8737	71.6833	55.3395	97	37017.2	339.546	59125.5	1895.56	1472.67	1626.02	601.788	534.462	626.68	172.49	230.888	0	0	72.3389	56.2007	62.0527	22.9657	20.3963	23.9156	6.5826	8.8112	0	0	0
6278-02	Ctrl	T	0	12	#N/A	#N/A	0	21.3	4.54	6.3	8.2	427	13922.2	8156	13.2965	22.6404	I	I-B	1598.6	231.3	0.3755	0.838	64.2373	42.3933	68	42537.2	1261.79	465750	1094.64	873.817	1034.88	564.412	589.651	621.513	18.8523	45.6419	3.8482	0	68.4746	54.6609	64.7362	35.3064	36.8852	38.8783	1.1793	2.8551	0.2407	0	0
6278-02	Ctrl	T	0	12	#N/A	#N/A	0	21.3	4.54	6.3	8.2	428	15101.9	8156.7	17.6879	18.7425	II	II	1427.8	203.49	0.4333	0.8988	50.4945	43.3394	67	46925.3	798.377	272076	1095.08	948.145	716.142	243.505	299.481	447.365	480.929	342.143	23.0908	0	76.6956	66.4046	50.156	17.0542	20.9745	31.3318	33.6825	23.9625	1.6172	0	1
6278-02	Ctrl	T	0	12	#N/A	#N/A	0	21.3	4.54	6.3	8.2	429	9211.2	8194.6	10.7503	22.0724	I	I-A	2212.4	332.71	0.2512	0.7313	84.9192	43.6571	80	36159.8	582.007	146986	1517.22	1298.71	1176.39	409.129	806.859	607.913	545.323	525.058	45.2035	0	68.5778	58.7014	53.1726	18.4925	36.4698	27.4775	24.6485	23.7325	2.0432	0	0
6278-02	Ctrl	T	0	12	#N/A	#N/A	0	21.3	4.54	6.3	8.2	430	18885.9	8197	16.6115	15.6496	II	II	26876.6	1070.9	0.2945	0.8874	219.192	185.845	537	19980.2	498.15	80453.5	21267.3	16397.9	14845.8	2840.86	2471.37	5388.54	1957.65	3830.57	818.317	5.2608	79.1295	61.0117	55.237	10.57	9.1952	20.0492	7.2838	14.2525	3.0447	0.0196	2
6278-02	Ctrl	T	0	12	#N/A	#N/A	0	21.3	4.54	6.3	8.2	431	16124.6	8200.1	11.1061	22.6459	I	I-A	2385.3	430.29	0.1619	0.7254	102.724	47.1112	85	35634.9	376.769	45227.3	1487.45	1145.59	1382.63	582.247	932.484	984.803	30.8333	37.4585	206.435	0	62.3597	48.0277	57.9652	24.41	39.0933	41.2867	1.2927	1.5704	8.6545	0	0
6278-02	Ctrl	T	0	12	#N/A	#N/A	0	21.3	4.54	6.3	8.2	432	5542.8	8217.6	16.712	17.2491	II	II	8478.9	808.14	0.1631	0.7351	186.747	80.2659	238	28069.7	983.285	178440	6221.65	4540.17	5560.65	1912.47	963.232	1539.96	165.518	342.882	64.9322	0	73.3783	53.5469	65.5825	22.5557	11.3604	18.1624	1.9521	4.044	0.7658	0	0
6278-02	Ctrl	T	0	12	#N/A	#N/A	0	21.3	4.54	6.3	8.2	433	11635.6	8219.8	11.3045	24.2465	I	I-A	3621.4	391.09	0.2975	0.8402	89.7508	67.0501	122	33688.6	518.193	124257	2696.18	2144.58	2600.43	1187.33	1691.7	1362.56	0	0	143.87	1.8509	74.4512	59.2195	71.8073	32.7866	46.7139	37.6251	0	0	3.9728	0.0511	0
6278-02	Ctrl	T	0	12	#N/A	#N/A	0	21.3	4.54	6.3	8.2	434	13313.6	8276.4	9.17863	22.2753	I	I-A	2598.5	252.93	0.5104	0.9306	68.7978	49.5202	72	27708.3	929.398	271984	2022.89	1796.63	1817.91	647.085	827.605	1042.77	257.051	217.74	77.7926	0	77.848	69.1409	69.9596	24.9021	31.8492	40.1296	9.8922	8.3794	2.9937	0	0
6278-02	Ctrl	T	0	12	#N/A	#N/A	0	21.3	4.54	6.3	8.2	435	18299.7	8307.7	10.5681	18.879	I	I-A	20870.1	1016.2	0.254	0.8756	215.825	151.42	406	19453.7	498.844	85988.6	16467.8	13830.5	10211.8	2293.82	3333.86	4677.82	3152.31	4113.68	583.228	21.0347	78.9066	66.2695	48.9306	10.991	15.9744	22.414	15.1045	19.7109	2.7946	0.1008	0
6278-02	Ctrl	T	0	12	#N/A	#N/A	0	21.3	4.54	6.3	8.2	436	19359.8	8344.2	11.33	24.1685	I	I-A	1203.9	200.84	0.375	0.8471	48.4156	40.85	62	51499.3	741.639	86161.3	798.186	698.059	719.101	370.016	100.196	316.136	0	34.3422	69.2406	1.6079	66.2998	57.983	59.7308	30.7347	8.3226	26.2592	0	2.8526	5.7513	0.1336	0
6278-02	Ctrl	T	0	12	#N/A	#N/A	0	21.3	4.54	6.3	8.2	437	6586.8	8345.2	11.2545	24.3408	I	I-A	1297.2	209.23	0.3724	0.8406	50.7304	41.7254	61	47024.4	536.731	99802.7	937.135	692.049	876.639	370.402	457.311	330.166	0	20.6537	351.159	0	72.2437	53.3501	67.5801	28.5543	35.2541	25.4525	0	1.5922	27.0708	0	0
6278-02	Ctrl	T	0	12	#N/A	#N/A	0	21.3	4.54	6.3	8.2	438	14851.1	8354.4	10.0989	20.836	I	I-A	5102.3	419.68	0.364	0.8719	96.5825	80.2525	152	29790.5	510.146	78657.6	4053.94	3262.74	3533.05	1150.41	1195.38	1878.27	574.859	593.264	136.542	0	79.4538	63.9471	69.2448	22.547	23.4285	36.8125	11.2668	11.6275	2.6761	0	0
6278-02	Ctrl	T	0	12	#N/A	#N/A	0	21.3	4.54	6.3	8.2	439	9179.6	8403	13.3584	22.5754	I	I-B	1475.1	242.78	0.3145	0.8638	57.2481	41.4196	54	36607.7	641.817	184051	1019.97	933.462	770.13	458.177	576.596	570.023	105.751	68.7326	0	0	69.1444	63.2801	52.2077	31.0602	39.0879	38.6422	7.1689	4.6594	0	0	0
6278-02	Ctrl	T	0	12	#N/A	#N/A	0	21.3	4.54	6.3	8.2	440	5859.3	8439.7	10.9325	25.3382	I	I-A	1000.6	153.61	0.5329	0.9385	41.1227	31.6636	59	58964.6	1004.1	176073	733.692	589.802	723.024	508.25	431.194	415.268	0	0	35.8996	0	73.3265	58.9459	72.2604	50.7954	43.0943	41.5026	0	0	3.5879	0	0
6278-02	Ctrl	T	0	12	#N/A	#N/A	0	21.3	4.54	6.3	8.2	441	15166.3	8466	10.3518	22.6822	I	I-A	1827.6	256.9	0.348	0.7739	70.0947	49.1562	78	42678.9	823.271	170399	1229.33	1105.81	890.306	281.895	569.388	463.629	122.364	106	153.006	0	67.2664	60.5076	48.7156	15.4247	31.1557	25.3688	6.6955	5.8001	8.3722	0	0
6278-02	Ctrl	T	0	12	#N/A	#N/A	0	21.3	4.54	6.3	8.2	442	18875.2	8475.8	11.0739	20.1387	I	I-A	9445.3	829.86	0.1724	0.7836	154.571	109.167	249	26362.3	414.515	61096	7191.86	5697.14	5310.43	1277.4	655.125	2209.27	104.387	951.969	376.221	3.9458	76.1422	60.3172	56.223	13.5242	6.936	23.3902	1.1052	10.0788	3.9832	0.0418	0
6278-02	Ctrl	T	0	12	#N/A	#N/A	0	21.3	4.54	6.3	8.2	443	8849.2	8496.6	14.066	24.9272	I	I-B	1084.3	167.3	0.4869	0.9102	43.2581	36.1225	59	54413	890.316	262600	722.829	619.271	712.111	463.537	554.533	473.088	0	0	0	0	66.6622	57.1116	65.6737	42.7492	51.1413	43.63	0	0	0	0	0
6278-02	Ctrl	T	0	12	#N/A	#N/A	0	21.3	4.54	6.3	8.2	444	19153.5	8519.8	17.3741	18.9805	II	II	1463.2	246.78	0.3019	0.8291	54.2336	41.8298	86	58775.3	403.052	35185.2	1115.88	962.456	835.996	425.5	180.133	257.92	21.5794	119.638	93.6676	0	76.2636	65.7778	57.1351	29.0803	12.311	17.6272	1.4748	8.1765	6.4016	0	0
6278-02	Ctrl	T	0	12	#N/A	#N/A	0	21.3	4.54	6.3	8.2	445	16104	8522.6	16.6725	20.8385	II	II	1939.4	213.66	0.5339	0.934	55.4309	48.5557	79	40734.2	422.683	75144.6	1367.28	1059.28	1327.77	483.555	673.191	965.121	0	0	0	0	70.4986	54.6175	68.4615	24.9326	34.7105	49.7627	0	0	0	0	0
6278-02	Ctrl	T	0	12	#N/A	#N/A	0	21.3	4.54	6.3	8.2	446	12592.4	8563.4	9.69678	22.8817	I	I-A	2150.5	238.36	0.4756	0.9236	69.0092	45.37	71	33015.6	580.147	120744	1649.61	1514.29	1586.98	799.109	1169.9	996.542	89.2886	85.5375	29.4223	0	76.7079	70.4154	73.7952	37.159	54.4012	46.3397	4.152	3.9775	1.3682	0	0
6278-02	Ctrl	T	0	12	#N/A	#N/A	0	21.3	4.54	6.3	8.2	447	12121.8	8572.6	13.2702	22.1749	I	I-B	1995.2	251.61	0.3961	0.8808	68.8664	41.2792	66	33079.4	595.395	110392	1568.7	1330.94	1278.62	474.064	779.136	564.905	421.549	281.16	1.0717	0	78.623	66.7063	64.0843	23.76	39.0501	28.3129	21.1279	14.0917	0.0537	0	0
6278-02	Ctrl	T	0	12	#N/A	#N/A	0	21.3	4.54	6.3	8.2	448	6330.9	8585.2	10.4023	23.0602	I	I-A	2015.2	239.74	0.4406	0.8936	67.031	47.2789	76	37713.4	264.913	26347.2	1502.7	1206.79	1456.9	688.11	467.34	799.258	31.4183	78.671	13.9314	4.6925	74.5685	59.8848	72.2961	34.1461	23.1908	39.6616	1.5591	3.9039	0.6913	0.2329	0
6278-02	Ctrl	T	0	12	#N/A	#N/A	0	21.3	4.54	6.3	8.2	449	16211.8	8594.7	17.5533	17.9996	II	II	3194.3	295.15	0.4608	0.9236	74.0088	60.8408	101	31618.8	231.537	21387.3	2645.18	2342.72	2141.34	687.953	1217.35	1409.13	529.437	552.774	132.884	0	82.8085	73.34	67.0357	21.5367	38.1098	44.1135	16.5743	17.3049	4.16	0	1
6278-02	Ctrl	T	0	12	#N/A	#N/A	0	21.3	4.54	6.3	8.2	450	14401.8	8602.3	17.3496	20.7582	II	II	1521	471.95	0.0858	0.457	136.027	31.353	79	51939.5	1065.95	380198	204.077	187.05	184.178	95.0842	137.369	133.615	0	0	0	0	13.4175	12.2981	12.1093	6.2516	9.0317	8.7849	0	0	0	0	1
6278-02	Ctrl	T	0	12	#N/A	#N/A	0	21.3	4.54	6.3	8.2	451	14496.9	8605.1	11.1733	23.056	I	I-A	1837.5	367.34	0.1711	0.6711	76.2254	49.9529	78	42449	548.555	111163	689.023	576.599	567.305	193.879	313.213	269.525	47.9298	38.0436	52.2681	0	37.497	31.3788	30.873	10.551	17.0452	14.6677	2.6084	2.0704	2.8445	0	0
6278-02	Ctrl	T	0	12	#N/A	#N/A	0	21.3	4.54	6.3	8.2	452	6174.9	8607.2	11.8773	24.3218	I	I-A	2618	438.51	0.1711	0.7449	86.3362	58.1091	123	46982.4	302.164	40524.2	1683.35	1166.68	1633.83	926.297	625.498	521.118	0	0	67.0773	0	64.298	44.5633	62.4065	35.3813	23.8919	19.9049	0	0	2.5621	0	0
6278-02	Ctrl	T	0	12	#N/A	#N/A	0	21.3	4.54	6.3	8.2	453	16427.7	8607.4	9.31996	21.7742	I	I-A	3059.1	271.73	0.5206	0.9485	72.5056	58.6319	111	36285.2	512.575	105478	2510.06	2169.25	2221.78	659.217	1011.25	996.346	338.836	539.425	111.892	0	82.0535	70.9124	72.6297	21.5497	33.0574	32.5704	11.0765	17.6337	3.6577	0	0
6278-02	Ctrl	T	0	12	#N/A	#N/A	0	21.3	4.54	6.3	8.2	454	6571.1	8608.4	10.8398	23.486	I	I-A	2748.1	265.8	0.4888	0.943	70.9689	54.1712	86	31294.3	522.442	69014	2350.69	1874.56	2326.84	1385.01	637.832	1076.28	0	31.8579	160.405	0	85.5385	68.2128	84.6707	50.3987	23.2098	39.1643	0	1.1593	5.8369	0	0
6278-02	Ctrl	T	0	12	#N/A	#N/A	0	21.3	4.54	6.3	8.2	455	7320.7	8610.1	17.36	17.983	II	II	3898.1	371.37	0.3552	0.8689	90.0875	71.0855	112	28731.9	497.934	87187.5	2917.35	2538.89	2434.41	1013.44	1237.07	1158.6	306.002	393.785	356.136	0	74.8411	65.132	62.4517	25.9987	31.7356	29.7226	7.8501	10.1021	9.1362	0	1
6278-02	Ctrl	T	0	12	#N/A	#N/A	0	21.3	4.54	6.3	8.2	456	7760.8	8615.2	10.0464	23.5339	I	I-A	1148.7	183.64	0.428	0.8907	48.9599	34.5756	55	47880.2	778.225	210046	761.725	567.1	739.713	274.152	384.479	367.231	39.019	48.6129	36.9238	0	66.3112	49.3682	64.3949	23.866	33.4704	31.9689	3.3968	4.2319	3.2144	0	0
6278-02	Ctrl	T	0	12	#N/A	#N/A	0	21.3	4.54	6.3	8.2	457	16093.3	8620.7	17.2249	19.0001	II	II	2190	349.66	0.2251	0.7361	88.5483	39.6303	106	48401.8	387.679	57507.7	1226.46	887.761	1114.92	425.205	703.153	621.757	36.4358	48.0777	72.3334	0	56.0034	40.5376	50.9102	19.416	32.1079	28.3911	1.6638	2.1954	3.3029	0	0
6278-02	Ctrl	T	0	12	#N/A	#N/A	0	21.3	4.54	6.3	8.2	458	7566.7	8633.1	13.1034	22.8867	I	I-B	1164	270.08	0.2005	0.6798	61.861	39.4152	66	56701	404.923	55821.1	556.553	343.873	418.663	87.0438	43.792	66.1007	103.609	90.36	0	0	47.8144	29.5428	35.9681	7.4781	3.7622	5.6788	8.9012	7.763	0	0	0
6278-02	Ctrl	T	0	12	#N/A	#N/A	0	21.3	4.54	6.3	8.2	459	12652.8	8684	13.5861	22.2535	I	I-B	2734	278.09	0.4442	0.9058	77.2547	57.2134	80	29261.2	805.183	265939	2030.29	1628.47	1954.72	845.874	985.334	1223.25	33.7095	7.3556	1.7049	0	74.2615	59.5641	71.4971	30.9393	36.0403	44.7424	1.233	0.269	0.0624	0	0
6278-02	Ctrl	T	0	12	#N/A	#N/A	0	21.3	4.54	6.3	8.2	460	16526.6	8705.3	16.7849	18.0018	II	II	3576.7	396.79	0.2855	0.8104	99.2819	67.5747	122	34109.7	674.79	147291	2449.94	2214.58	1476.35	427.884	620.883	980.613	574.59	439.225	259.537	18.0721	68.4967	61.9163	41.2767	11.963	17.359	27.4165	16.0647	12.2801	7.2563	0.5053	1
6278-02	Ctrl	T	0	12	#N/A	#N/A	0	21.3	4.54	6.3	8.2	461	7282.6	8707.9	17.5784	18.459	II	II	2374.5	278.09	0.3858	0.8729	72.0467	51.9333	77	32427.9	343.45	45541.5	1805.73	1685.15	1551.9	585.804	805.4	886.207	139.023	174.093	91.9185	0	76.0473	70.9688	65.3572	24.6708	33.9189	37.322	5.8549	7.3318	3.8711	0	0
6278-02	Ctrl	T	0	12	#N/A	#N/A	0	21.3	4.54	6.3	8.2	462	6228.5	8755.4	13.4397	24.753	I	I-B	1506.8	240.13	0.3284	0.8196	61.6719	42.1017	64	42474.1	1518.27	284001	1030.59	821.999	1015.82	600.47	535.337	343.125	0	0	0	0	68.394	54.5512	67.4142	39.8496	35.5271	22.7711	0	0	0	0	0
6278-02	Ctrl	T	0	12	#N/A	#N/A	0	21.3	4.54	6.3	8.2	463	6313	8756.2	16.8496	17.7918	II	II	6557.1	562.8	0.2601	0.8531	114.988	89.1319	159	24248.5	729.162	137107	5442.53	4390.4	5247.37	2836.82	956.494	1693.79	11.9817	153.489	34.4384	12.0796	83.0015	66.9559	80.0253	43.263	14.587	25.8312	0.1827	2.3408	0.5252	0.1842	1
6278-02	Ctrl	T	0	12	#N/A	#N/A	0	21.3	4.54	6.3	8.2	464	18415.3	8774.3	17.422	16.4285	II	II	16306.1	687.53	0.4335	0.9436	181.577	126.794	372	22813.5	346.065	56217.7	13248.9	9622.18	10462.2	2057.37	526.125	4655.88	199.911	1345.48	175.409	0	81.2516	59.0099	64.1615	12.6172	3.2266	28.5531	1.226	8.2514	1.0757	0	0
6278-02	Ctrl	T	0	12	#N/A	#N/A	0	21.3	4.54	6.3	8.2	465	18829.1	8781.6	17.565	18.7511	II	II	3757.6	320.91	0.4585	0.9275	82.8495	62.7499	136	36193.3	295.783	22652.7	3112.95	2431.61	2869.55	1154.32	116.666	1134.05	0	85.5412	48.6144	0	82.8442	64.7118	76.3665	30.7197	3.1048	30.1802	0	2.2765	1.2938	0	0
6278-02	Ctrl	T	0	12	#N/A	#N/A	0	21.3	4.54	6.3	8.2	466	11442.4	8785.1	10.4649	19.629	I	I-A	9652.6	633.23	0.3025	0.861	136.212	114.074	213	22066.6	591.952	149483	7699.29	6723.48	6050.7	1697	3581.28	2966.13	2075.74	1612.7	312.086	0	79.7641	69.6548	62.6848	17.5808	37.1018	30.7289	21.5045	16.7074	3.2332	0	0
6278-02	Ctrl	T	0	12	#N/A	#N/A	0	21.3	4.54	6.3	8.2	467	18170	8817.3	10.0216	21.203	I	I-A	6272.4	441.41	0.4045	0.9012	111.215	85.2564	173	27581.1	484.434	104187	5126.05	3863.58	4347.68	1234.88	416.917	2405.81	90.0729	569.975	97.3795	1.0092	81.7242	61.5967	69.3147	19.6876	6.6469	38.3557	1.436	9.0871	1.5525	0.0161	0
6278-02	Ctrl	T	0	12	#N/A	#N/A	0	21.3	4.54	6.3	8.2	468	16368.5	8834.3	16.7651	20.4945	II	II	1754.1	243.66	0.3713	0.8256	61.2872	42.1127	70	39906.5	275.885	22298.3	1180.72	958.589	1092.02	389.356	504.897	736.956	0	10.1799	0	0	67.3119	54.6485	62.2551	22.197	28.7838	42.0134	0	0.5804	0	0	0
6278-02	Ctrl	T	0	12	#N/A	#N/A	0	21.3	4.54	6.3	8.2	469	18591.1	8849.2	11.4304	23.5868	I	I-A	1569.2	254.7	0.304	0.8214	56.7154	40.832	78	49706.9	265.011	25973.5	1246.33	785.357	1167.18	314.38	44.5708	427.106	0	45.4481	19.2429	3.6044	79.4226	50.047	74.379	20.0339	2.8403	27.2174	0	2.8962	1.2263	0.2297	0
6278-02	Ctrl	T	0	12	#N/A	#N/A	0	21.3	4.54	6.3	8.2	470	12288	8853.9	10.1245	18.5166	I	I-A	49899.4	1176.6	0.4529	0.9318	281.706	252.298	803	16092.4	453.234	70863	41539	33444.6	27957.2	4685.94	9873.29	13013.6	12185.4	8192.91	5001.79	0	83.2455	67.024	56.0271	9.3908	19.7864	26.0797	24.4199	16.4189	10.0238	0	0
6278-02	Ctrl	T	0	12	#N/A	#N/A	0	21.3	4.54	6.3	8.2	471	7498.6	8866.6	11.3229	23.4075	I	I-A	2474.9	305.02	0.3343	0.8265	73.8678	55.4672	96	38789.4	245.323	22547.3	1875	1564.38	1829.71	981.078	994.45	869.497	5.5045	16.805	36.6964	0	75.7597	63.2092	73.9297	39.6406	40.1809	35.1322	0.2224	0.679	1.4827	0	0
6278-02	Ctrl	T	0	12	#N/A	#N/A	0	21.3	4.54	6.3	8.2	472	11499	8869	13.3084	21.9884	I	I-B	3561.3	321.35	0.4334	0.872	87.1091	65.5915	101	28360.4	565.689	117753	2265.41	1859.11	1930.24	400.018	1308.58	996.107	203.371	138.725	0	0	63.6119	52.2032	54.2006	11.2324	36.7446	27.9704	5.7106	3.8954	0	0	0
6278-02	Ctrl	T	0	12	#N/A	#N/A	0	21.3	4.54	6.3	8.2	473	9895.8	8879	17.1888	19.2992	II	II	1505.9	321.36	0.1832	0.605	74.585	50.1478	85	56444.7	796.008	230223	718.043	679.14	580.589	182.133	500.998	322.813	113.206	101.804	19.0962	0	47.6831	45.0996	38.5552	12.0949	33.2698	21.4371	7.5176	6.7605	1.2681	0	0
6278-02	Ctrl	T	0	12	#N/A	#N/A	0	21.3	4.54	6.3	8.2	474	10208.7	8884.1	9.97261	20.2234	I	I-A	6538.8	479.82	0.3569	0.862	115.403	87.4473	162	24775.2	671.343	184087	5117.6	4429.7	4079.35	1592.04	3041.15	2296.91	926.586	716.645	982.164	0	78.2648	67.7446	62.3865	24.3475	46.509	35.1272	14.1705	10.9598	15.0205	0	0
6278-02	Ctrl	T	0	12	#N/A	#N/A	0	21.3	4.54	6.3	8.2	475	17379.2	8897.4	17.0808	18.5103	II	II	1258.7	183.63	0.4691	0.8992	54.2058	34.5169	57	45284.8	704.901	180382	759.412	594.088	677.848	143.016	445.027	193.334	332.992	119.1	404.796	386.189	60.3328	47.1984	53.8529	11.3622	35.3559	15.3597	26.4551	9.4621	32.1598	30.6814	2
6278-02	Ctrl	T	0	12	#N/A	#N/A	0	21.3	4.54	6.3	8.2	476	18670.1	8918.2	11.6193	24.0059	I	I-A	1437.2	208.79	0.4143	0.8969	52.0822	41.4546	67	46618.4	423.779	12975.7	1168.34	909.69	1122.33	488.868	10.9109	487.208	0	5.6983	14.5653	0	81.2941	63.2967	78.0927	34.0157	0.7592	33.9002	0	0.3965	1.0135	0	0
6278-02	Ctrl	T	0	12	#N/A	#N/A	0	21.3	4.54	6.3	8.2	477	15867.9	8955.9	17.0765	15.5896	II	II	20360.6	846.66	0.3569	0.9142	221.783	141.71	424	20824.5	530.785	126297	16424.4	14423.4	8928.12	1911.23	2718.92	4609.26	5007.05	5386.15	1304.38	0	80.6676	70.84	43.85	9.3869	13.3538	22.6381	24.5918	26.4538	6.4064	0	1
6278-02	Ctrl	T	0	12	#N/A	#N/A	0	21.3	4.54	6.3	8.2	478	7571	8972.1	11.1417	24.2218	I	I-A	2723.3	274.37	0.4546	0.9212	67.4952	55.2064	91	33415.3	379.519	62448.7	2182.71	1519.02	2158.61	1091.04	870.428	760.536	0	0	36.8244	0	80.1486	55.778	79.2638	40.0628	31.9619	27.9267	0	0	1.3522	0	0
6278-02	Ctrl	T	0	12	#N/A	#N/A	0	21.3	4.54	6.3	8.2	479	16276.7	8991.8	11.1492	24.2287	I	I-A	2262.3	256.02	0.4337	0.8947	65.3112	53.2631	81	35804.3	340.03	48626.8	1545.3	1283.99	1474.74	710.652	887.485	859.367	0	0	52.2185	0	68.3063	56.7557	65.1873	31.4127	39.2292	37.9863	0	0	2.3082	0	0
6278-02	Ctrl	T	0	12	#N/A	#N/A	0	21.3	4.54	6.3	8.2	480	10868	8994.4	16.8446	15.1219	II	II	31817.1	993.18	0.4053	0.9274	238.496	195.496	530	16657.7	625.937	159729	25961.1	21152.7	16386	3730.62	9456.83	7048.59	9473.27	6861.43	2748.85	5.6295	81.5949	66.4824	51.5008	11.7252	29.7225	22.1535	29.7742	21.5653	8.6396	0.0177	0
6278-02	Ctrl	T	0	12	#N/A	#N/A	0	21.3	4.54	6.3	8.2	481	18330.3	9021.3	17.1495	19.8864	II	II	1501.3	232.02	0.3505	0.8576	59.688	37.0729	77	51288.9	297.718	19601.2	1149.83	893.719	898.781	352.524	13.0554	441.275	0	75.7016	21.4477	0	76.5893	59.5297	59.8669	23.4812	0.8696	29.3929	0	5.0424	1.4286	0	0
6278-02	Ctrl	T	0	12	#N/A	#N/A	0	21.3	4.54	6.3	8.2	482	7321.3	9037.6	16.7497	17.9721	II	II	5885.9	889.01	0.0936	0.6353	138.922	85.3754	201	34149.4	644.611	140056	2733.81	2360.25	2627.83	1399.22	1130.2	1143.4	83.1478	130.449	91.1914	0	46.4471	40.1003	44.6465	23.7726	19.202	19.4262	1.4127	2.2163	1.5493	0	1
6278-02	Ctrl	T	0	12	#N/A	#N/A	0	21.3	4.54	6.3	8.2	483	18211.2	9047.7	11.0557	21.7586	I	I-A	5873.2	495.27	0.3009	0.8606	109.098	79.9038	183	31158.5	264.748	21792.9	4626.13	3393.14	4238.1	1400.55	265.333	1891.81	10.6679	217.695	54.9454	0	78.7669	57.7734	72.1601	23.8464	4.5177	32.2109	0.1816	3.7066	0.9355	0	0
6278-02	Ctrl	T	0	12	#N/A	#N/A	0	21.3	4.54	6.3	8.2	484	7479.5	9089	12.0542	24.6807	I	I-A	1450.4	334.15	0.1632	0.6612	74.9782	41.4081	81	55846.7	493.086	81561.3	889.276	583.466	829.505	402.459	431.337	107.65	0	0	50.3655	0	61.3111	40.2271	57.1902	27.7475	29.7385	7.4219	0	0	3.4725	0	0
6278-02	Ctrl	T	0	12	#N/A	#N/A	0	21.3	4.54	6.3	8.2	485	17284.2	9147.6	17.4129	17.1299	II	II	8384.7	518.66	0.3917	0.8617	128.746	95.3773	219	26119	450.425	84077.1	7011.48	4905.16	5965.56	1396.11	543.089	2541.25	139.312	665.298	133.08	1.1204	83.6223	58.5012	71.1481	16.6507	6.4771	30.3082	1.6615	7.9347	1.5872	0.0134	1
6278-02	Ctrl	T	0	12	#N/A	#N/A	0	21.3	4.54	6.3	8.2	486	17889.3	9151.3	10.8225	23.6903	I	I-A	2058.1	242.78	0.4388	0.8989	57.6923	51.4151	81	39356.7	347.362	52720.8	1604.46	1251.95	1444.24	631.493	281.601	658.095	0	105.705	18.3648	0	77.9579	60.8301	70.1734	30.6832	13.6825	31.9757	0	5.136	0.8923	0	0
6278-02	Ctrl	T	0	12	#N/A	#N/A	0	21.3	4.54	6.3	8.2	487	12122.4	9191	17.5877	18.5616	II	II	2012.8	250.72	0.4024	0.8872	71.4409	39.9276	87	43223.4	457.358	74105.5	1541.62	1361.42	468.372	122.215	185.342	291.538	234.548	478.397	224.898	0	76.5906	67.6379	23.2696	6.0719	9.2081	14.4841	11.6528	23.7677	11.1734	0	1
6278-02	Ctrl	T	0	12	#N/A	#N/A	0	21.3	4.54	6.3	8.2	488	10278.8	9222.6	16.2885	15.2114	II	II	53887.4	1511	0.2966	0.8848	327.432	244.663	872	16181.9	400.184	59643.4	41622.6	32104.3	30610.2	5797.11	14615.3	14776.6	10123.4	7353.37	2389.7	34.0487	77.2399	59.5766	56.804	10.7578	27.1219	27.4212	18.7861	13.6458	4.4346	0.0632	1
6278-02	Ctrl	T	0	12	#N/A	#N/A	0	21.3	4.54	6.3	8.2	489	16349	9233.6	9.77516	21.4357	I	I-A	4021.5	335.92	0.4479	0.9337	89.4113	66.5434	111	27601.6	434.943	68424.5	3365.62	2595.07	2854.66	980.03	394.556	1304.1	183.837	283.401	209.257	1.851	83.6903	64.5295	70.9846	24.3696	9.8111	32.4282	4.5713	7.0471	5.2034	0.046	0
6278-02	Ctrl	T	0	12	#N/A	#N/A	0	21.3	4.54	6.3	8.2	490	17932.3	9282.7	11.5722	24.0834	I	I-A	1345.7	223.8	0.3376	0.8112	54.8908	42.7048	79	58705.5	400.784	17086.1	865.018	775.277	800.188	537.142	321.935	425.98	0	13.932	12.6166	0	64.28	57.6113	59.4625	39.9154	23.9232	31.6549	0	1.0353	0.9376	0	0
6278-02	Ctrl	T	0	12	#N/A	#N/A	0	21.3	4.54	6.3	8.2	491	17679.7	9295.2	11.173	23.4962	I	I-A	2208.9	273.37	0.3714	0.8697	70.875	50.9416	88	39838.8	257.15	26521.4	1635.95	1423.75	1047.49	467.433	283.649	329.29	0	147.159	44.9615	0	74.0604	64.4542	47.4207	21.161	12.8409	14.9071	0	6.662	2.0354	0	0
6278-02	Ctrl	T	0	12	#N/A	#N/A	0	21.3	4.54	6.3	8.2	492	10554.1	9308.1	16.7359	17.9128	II	II	4425	642.7	0.1346	0.6913	137.586	55.4313	158	35706.2	600.293	140489	2732.88	2480.78	1699.44	465.436	1277.07	978.123	787.269	683.127	69.074	0	61.76	56.0629	38.4054	10.5183	28.8603	22.1045	17.7914	15.4379	1.561	0	1
6278-02	Ctrl	T	0	12	#N/A	#N/A	0	21.3	4.54	6.3	8.2	493	16972.8	9316.6	9.84278	21.4173	I	I-A	4527.5	368.58	0.4188	0.921	96.7912	69.6528	146	32247.4	465.365	80851.9	3814.24	2737.36	3428.93	1277.9	493.989	1684.54	62.9373	283.019	184.235	0	84.2453	60.4603	75.735	28.2251	10.9108	37.2065	1.3901	6.2511	4.0692	0	0
6278-02	Ctrl	T	0	12	#N/A	#N/A	0	21.3	4.54	6.3	8.2	494	17525.7	9329.7	13.051	23.2289	I	I-B	2605.7	421.55	0.1843	0.729	84.0298	55.1379	84	32237	360.695	30559.5	1639.38	1093.96	1594.08	570.413	105.46	1017.48	0	49.9284	0	0	62.916	41.9837	61.1772	21.8912	4.0473	39.0486	0	1.9161	0	0	0
6278-02	Ctrl	T	0	12	#N/A	#N/A	0	21.3	4.54	6.3	8.2	495	16079.4	9386.3	17.7613	18.9555	II	II	1991	250.24	0.3995	0.886	64.3682	48.1222	73	36665	498.656	59136.5	1532.9	1214.23	1384.18	603.63	482.246	795.121	10.2782	82.4209	120.317	0	76.992	60.9863	69.5222	30.3181	24.2215	39.936	0.5162	4.1397	6.0431	0	0
6278-02	Ctrl	T	0	12	#N/A	#N/A	0	21.3	4.54	6.3	8.2	496	17598.3	9386.4	11.5031	23.6268	I	I-A	1933.7	285.99	0.2971	0.829	72.9546	40.465	97	50162.9	418.582	23426.9	1487.26	1173.19	1277.07	478.881	144.915	476.008	0	19.9236	13.4438	0	76.9143	60.672	66.0445	24.7656	7.4944	24.617	0	1.0304	0.6953	0	0
6278-02	Ctrl	T	0	12	#N/A	#N/A	0	21.3	4.54	6.3	8.2	497	12128.2	9395.3	10.0427	20.0658	I	I-A	10643.1	586.88	0.3883	0.9109	137.266	107.904	246	23113.6	248.336	25685.9	8212.89	6688.32	6927.37	1519.93	2641.05	3617.51	838.172	999.663	179.799	0	77.1661	62.8417	65.0877	14.2809	24.8146	33.9892	7.8752	9.3926	1.6893	0	0
6278-02	Ctrl	T	0	12	#N/A	#N/A	0	21.3	4.54	6.3	8.2	498	11732.6	9412.7	17.3351	15.6906	II	II	19090.4	710.47	0.4753	0.9426	192.271	141.355	373	19538.6	423.905	88924.5	15981	13430.7	9341.1	2165.85	3363.67	4989.91	5862.9	4791.98	1296.21	0	83.712	70.3534	48.9309	11.3452	17.6197	26.1384	30.7112	25.1015	6.7899	0	0
6278-02	Ctrl	T	0	12	#N/A	#N/A	0	21.3	4.54	6.3	8.2	499	15673.4	9421.2	13.029	22.0119	I	I-B	2549.5	284.27	0.3965	0.8906	75.04	50.2333	89	34908.8	736.611	165009	1872.13	1715.38	1008.47	361.879	114.52	363.244	343.072	573.82	1.6075	0	73.4309	67.2828	39.5554	14.1941	4.4918	14.2476	13.4564	22.5071	0.0631	0	0
6278-02	Ctrl	T	0	12	#N/A	#N/A	0	21.3	4.54	6.3	8.2	500	11135.3	9427.5	16.0428	14.9367	II	II	65136.8	1556	0.3381	0.9235	364.814	241.564	1066	16365.6	665.063	186700	53629.8	44081.8	27546.2	6011.5	15864.4	14368.7	23830.2	14077.7	7658.39	1.8025	82.3341	67.6757	42.2897	9.229	24.3556	22.0593	36.5849	21.6126	11.7574	0.0028	4
6278-02	Ctrl	T	0	12	#N/A	#N/A	0	21.3	4.54	6.3	8.2	501	16933.1	9437.2	10.2613	23.2836	I	I-A	1446.1	192.47	0.4906	0.9324	56.8458	36.9218	61	42182.4	383.095	27373.8	1040.91	918.483	942.021	519.945	392.861	584.143	18.0247	118.171	53.5829	0	71.9787	63.5126	65.1403	35.9539	27.1661	40.3932	1.2464	8.1714	3.7052	0	0
6278-02	Ctrl	T	0	12	#N/A	#N/A	0	21.3	4.54	6.3	8.2	502	11837.8	9467.1	32.0449	22.807	V-BC	V-B	1104.8	183.19	0.4137	0.8843	45.8461	35.8067	54	48877.6	279.433	27487.3	833.843	814.629	0	0	0	0	624.677	396.71	69.5612	0	75.4762	73.737	0	0	0	0	56.5433	35.9087	6.2964	0	0
6278-02	Ctrl	T	0	12	#N/A	#N/A	0	21.3	4.54	6.3	8.2	503	14863.9	9515.3	13.5639	22.7728	I	I-B	1300.2	211.88	0.364	0.826	50.1661	41.8645	64	49223.2	1822.09	528111	963.031	656.875	923.925	438.552	174.384	356.129	27.0356	24.7466	0	0	74.0676	50.5208	71.0599	33.7294	13.412	27.3902	2.0793	1.9033	0	0	0
6278-02	Ctrl	T	0	12	#N/A	#N/A	0	21.3	4.54	6.3	8.2	504	10007.4	9546.8	13.3445	24.6456	I	I-B	1179.4	217.18	0.3142	0.8414	59.0969	29.8017	50	42394.4	474.259	117611	654.71	517.952	614.157	245.993	470.26	339.178	0	0	0	0	55.5121	43.9165	52.0736	20.8574	39.8728	28.7585	0	0	0	0	0
6278-02	Ctrl	T	0	12	#N/A	#N/A	0	21.3	4.54	6.3	8.2	505	16683.8	9550.4	11.0062	22.8488	I	I-A	1727.7	333.27	0.1955	0.7424	71.7955	43.1347	88	50934.8	368.384	38641.9	774.756	596.475	570.509	73.3089	100.493	217.009	115.593	102.54	134.88	0	44.8432	34.5243	33.0214	4.2432	5.8166	12.5606	6.6905	5.935	7.8069	0	0
6278-02	Ctrl	T	0	12	#N/A	#N/A	0	21.3	4.54	6.3	8.2	506	9073.8	9551.3	10.8518	22.3303	I	I-A	1851.8	344.36	0.1962	0.7383	75.1639	40.4104	75	40501.1	851.527	226238	990.742	957.677	398.455	161.528	200.105	173.366	248.281	302.303	67.5632	0	53.5012	51.7156	21.517	8.7227	10.8059	9.362	13.4074	16.3247	3.6485	0	0
6278-02	Ctrl	T	0	12	#N/A	#N/A	0	21.3	4.54	6.3	8.2	507	8750.5	9579.1	16.6654	15.2962	II	II	25448.8	1055	0.2873	0.8465	220.986	180.524	450	17682.6	650.803	195804	20579.3	17037.4	14657.6	4283.48	4854.47	6301.56	5060.85	4214.73	1676.26	2.4841	80.8657	66.9479	57.5964	16.8318	19.0754	24.7618	19.8864	16.5616	6.5868	0.0098	1
6278-02	Ctrl	T	0	12	#N/A	#N/A	0	21.3	4.54	6.3	8.2	508	12076	9589.2	9.83098	20.9777	I	I-A	5798.8	381.38	0.501	0.9445	100.843	76.7109	142	24487.8	303.738	41052	4604.49	3521.74	3941.68	1280.08	1075.89	1897.99	389.252	523.505	231.328	3.4574	79.4042	60.7321	67.974	22.075	18.5537	32.7307	6.7126	9.0278	3.9892	0.0596	0
6278-02	Ctrl	T	0	12	#N/A	#N/A	0	21.3	4.54	6.3	8.2	509	10046	9591.4	10.0658	22.3263	I	I-A	2448.1	250.72	0.4894	0.928	65.1891	52.5669	65	26551.2	333.559	24777.6	1789.66	1615.76	1661.99	745.391	1085.83	1059.18	101.905	95.7194	33.6487	0	73.1028	65.9994	67.888	30.4472	44.3531	43.2648	4.1625	3.9099	1.3745	0	0
6278-02	Ctrl	T	0	12	#N/A	#N/A	0	21.3	4.54	6.3	8.2	510	12339.1	9592.8	9.23563	22.5189	I	I-A	2299	233.07	0.5319	0.9438	65.241	48.6862	68	29578.1	1008.07	346763	1940.37	1616.09	1725.26	665.012	478.2	845.873	71.3156	165.912	143.8	0	84.3994	70.2943	75.043	28.9257	20.8	36.7925	3.102	7.2166	6.2548	0	0
6278-02	Ctrl	T	0	12	#N/A	#N/A	0	21.3	4.54	6.3	8.2	511	15127.4	9607.2	16.8767	18.3053	II	II	3285.7	715.53	0.0806	0.4742	166.443	60.0752	152	46261.1	1559.38	243058	1661.64	1353.13	1556.66	805.728	327.045	909.726	45.0105	26.84	133.276	0	50.5715	41.182	47.3764	24.522	9.9535	27.6871	1.3699	0.8169	4.0562	0	1
6278-02	Ctrl	T	0	12	#N/A	#N/A	0	21.3	4.54	6.3	8.2	512	8110	9613.2	10.4647	22.0839	I	I-A	3416.7	368.58	0.3161	0.8383	85.7244	61.6075	102	29853.4	873.389	255666	2337.95	1702.77	2128.46	555.51	458.036	547.028	71.752	50.7096	229.187	0	68.4269	49.8363	62.2954	16.2586	13.4057	16.0103	2.1	1.4842	6.7078	0	0
6278-02	Ctrl	T	0	12	#N/A	#N/A	0	21.3	4.54	6.3	8.2	513	16768.7	9619.3	16.6968	20.0328	II	II	1303.5	226	0.3207	0.8108	64.0998	34.8964	76	58304.6	783.034	59773.8	656.63	563.445	572.652	180.039	160.357	158.505	21.2862	62.6911	0	0	50.3756	43.2266	43.9329	13.8123	12.3023	12.1603	1.633	4.8096	0	0	0
6278-02	Ctrl	T	0	12	#N/A	#N/A	0	21.3	4.54	6.3	8.2	514	10133.3	9626.7	9.71749	21.5358	I	I-A	4991.2	346.95	0.521	0.9463	94.1087	71.1875	121	24242.7	301.242	34137.4	3943.17	3338.46	3577.76	1136.87	2045.82	1776.66	140.971	169.033	262.702	0	79.0029	66.8874	71.6818	22.7776	40.9888	35.596	2.8244	3.3866	5.2633	0	0
6278-02	Ctrl	T	0	12	#N/A	#N/A	0	21.3	4.54	6.3	8.2	515	11767	9774.4	13.2738	22.3408	I	I-B	1273	196.43	0.4146	0.8755	55.9443	35.8943	65	51060.5	539.619	121819	940.91	785.649	696.878	205.804	252.033	185.348	154.565	251.009	3.8969	0	73.9142	61.7175	54.744	16.1672	19.7987	14.5602	12.142	19.7183	0.3061	0	0
6278-02	Ctrl	T	0	12	#N/A	#N/A	0	21.3	4.54	6.3	8.2	516	10124.4	9932.1	9.92436	19.9332	I	I-A	10993.6	599.5	0.3844	0.8828	142.576	113.516	235	21376.1	483.498	97299.6	8434.78	6663.03	6989.8	1966.59	2155.65	3652.97	670.561	921.873	66.1486	1.1691	76.7242	60.608	63.5804	17.8884	19.6082	33.2281	6.0995	8.3855	0.6017	0.0106	0
6278-02	Ctrl	T	0	12	#N/A	#N/A	0	21.3	4.54	6.3	8.2	517	11994.5	10008.1	10.7008	24.5703	I	I-A	4049.2	299.28	0.5681	0.9667	82.4173	67.0947	95	23461.4	982.221	274074	3207.75	2548.97	3153.65	1425.29	1032.39	1694.76	0	0	50.9039	0	79.2195	62.9503	77.8836	35.1994	25.4962	41.8544	0	0	1.2571	0	0
6278-02	Ctrl	T	0	12	#N/A	#N/A	0	21.3	4.54	6.3	8.2	518	9677.2	10052.6	9.8038	20.3743	I	I-A	7517.2	492.62	0.3893	0.9023	123.519	86.7978	176	23413	480.574	92778.4	5714.34	4548.96	4935.83	1366.69	1855.04	2671.63	487.555	458.09	374.792	0	76.0164	60.5137	65.66	18.1808	24.677	35.54	6.4858	6.0939	4.9858	0	0
6278-02	Ctrl	T	0	12	#N/A	#N/A	0	21.3	4.54	6.3	8.2	519	9748.7	10082.9	10.1807	23.303	I	I-A	1052.8	169.94	0.4581	0.9028	48.918	33.3382	46	43693	352.797	41300.2	716.302	519.666	645.573	275.903	336.594	222.563	42.3298	73.0666	137.465	0	68.0346	49.358	61.3167	26.2054	31.9698	21.1391	4.0205	6.9399	13.0565	0	0
6278-02	Ctrl	T	0	12	#N/A	#N/A	0	21.3	4.54	6.3	8.2	520	8735	10129.2	16.7389	17.9431	II	II	4548.3	574.03	0.1735	0.715	127.451	73.6007	147	32319.8	627.756	134071	2767.93	2226.59	2038.43	716.796	683.137	1128.95	106.24	209.066	327.574	7.209	60.8566	48.9546	44.8175	15.7597	15.0197	24.8214	2.3358	4.5966	7.2021	0.1585	0
6278-02	Ctrl	T	0	12	#N/A	#N/A	0	21.3	4.54	6.3	8.2	521	7814.7	10144.5	10.628	20.346	I	I-A	11717.6	695.34	0.3045	0.8785	172.606	102.014	254	21676.8	1261.64	287124	9967.09	7338.2	9721.8	4012.89	1205.47	3090.3	88.411	224.367	27.2291	1.1691	85.0606	62.6253	82.9672	34.2466	10.2877	26.373	0.7545	1.9148	0.2324	0.01	0
6278-02	Ctrl	T	0	12	#N/A	#N/A	0	21.3	4.54	6.3	8.2	522	10195.8	10156.4	16.8459	19.4298	II	II	1969.7	236.18	0.4438	0.8976	62.9509	48.3802	85	43153.8	415.793	57622.1	1528.32	1141.6	1358.67	714.703	735.302	637.493	69.414	110.866	1.3639	0	77.5898	57.9567	68.9767	36.2841	37.3298	32.3642	3.524	5.6284	0.0692	0	0
6278-02	Ctrl	T	0	12	#N/A	#N/A	0	21.3	4.54	6.3	8.2	523	10889.9	10297	10.2048	18.4898	I	I-A	49251.1	1361.4	0.3339	0.9088	338.737	202.019	890	18070.7	754.044	172442	39956.6	30575.6	29090.7	6171.26	4881.13	12434.8	6301.77	6937.66	1959.51	0	81.1285	62.0812	59.0661	12.5302	9.9107	25.2477	12.7952	14.0863	3.9786	0	0
6278-02	Ctrl	T	0	12	#N/A	#N/A	0	21.3	4.54	6.3	8.2	524	9717.5	10334.9	16.8734	15.3652	II	II	30309.6	979.05	0.3974	0.92	264.642	154.762	532	17552.2	423.358	59119	24360.2	19854	14798.9	3611.56	3698.31	7027.58	7731.62	5931.59	1658.04	0	80.3711	65.5039	48.8256	11.9156	12.2018	23.186	25.5088	19.57	5.4703	0	2
6278-02	Ctrl	T	0	12	#N/A	#N/A	0	21.3	4.54	6.3	8.2	525	9220.8	10344.2	13.6069	24.2683	I	I-B	1607.3	244.98	0.3365	0.8267	67.4477	38.6494	71	44173.5	430.336	83731.9	1028.49	533.49	1009.78	471.484	400.47	442.639	0	0	0	0	63.9896	33.192	62.8255	29.3342	24.9159	27.5396	0	0	0	0	0
6278-02	Ctrl	T	0	12	#N/A	#N/A	0	21.3	4.54	6.3	8.2	526	10310.9	10363.4	17.7926	17.2648	II	II	5153.2	339.89	0.5605	0.9671	92.7938	72.6611	131	25421.1	385.637	69482.5	4245.11	3549.7	3922.24	1685.95	1795.21	2250.77	473.231	484.385	161.233	0	82.3783	68.8836	76.113	32.7167	34.837	43.6772	9.1833	9.3997	3.1288	0	0
6278-02	Ctrl	T	0	12	#N/A	#N/A	0	21.3	4.54	6.3	8.2	527	11526.8	10400.4	17.9074	18.7033	II	II	2692.2	256.46	0.5144	0.9454	65.5707	56.0755	95	35287.1	487.325	79693.6	2268.98	1949.59	1785.53	554.925	169.419	996.695	34.1949	174.529	142.339	0	84.2787	72.4154	66.3214	20.6121	6.2929	37.0211	1.2701	6.4827	5.287	0	0
6278-02	Ctrl	T	0	12	#N/A	#N/A	0	21.3	4.54	6.3	8.2	528	9206.3	10420	11.0309	24.7278	I	I-A	1831.6	223.8	0.4596	0.9045	58.5357	45.9062	61	33304.2	448.424	91837	1344.68	758.479	1301.66	535.095	478.202	656.092	0	0	58.1125	0	73.4136	41.4097	71.0649	29.2139	26.1078	35.8197	0	0	3.1727	0	0
6278-02	Ctrl	T	0	12	#N/A	#N/A	0	21.3	4.54	6.3	8.2	529	9124.7	10430.1	10.3406	21.8926	I	I-A	2516	306.32	0.3369	0.8655	75.506	52.7722	93	36963.4	275.567	35778.8	2013.44	1881.13	1035.66	295.094	543.531	720.683	542.699	362.167	188.606	0	80.027	74.7681	41.1636	11.7289	21.6034	28.6446	21.5703	14.3948	7.4964	0	0
6278-02	Ctrl	T	0	12	#N/A	#N/A	0	21.3	4.54	6.3	8.2	530	8510.4	10499.8	10.5568	18.9647	I	I-A	18707.8	959.53	0.2553	0.8425	202.129	148.899	396	21167.6	584.35	151200	15460.5	12968.6	8912.13	2389.07	1425.05	3765.52	2543.97	2754.33	779.434	0	82.6419	69.3216	47.6385	12.7704	7.6174	20.1281	13.5984	14.7229	4.1664	0	0
6278-02	Ctrl	T	0	12	#N/A	#N/A	0	21.3	4.54	6.3	8.2	531	10180	10506.8	9.61885	21.2991	I	I-A	5348.6	362.4	0.5118	0.951	93.6616	79.2979	129	24118.5	396.588	61235.5	4289.63	3106.03	3745.87	1036.15	438.354	2011.5	148.959	327.343	46.9092	0	80.2007	58.0716	70.0344	19.3723	8.1957	37.6079	2.785	6.1201	0.877	0	0
6278-02	Ctrl	T	0	12	#N/A	#N/A	0	21.3	4.54	6.3	8.2	532	11272.4	10526.8	10.0768	20.4607	I	I-A	10715.2	608.27	0.3639	0.8904	145.968	106.594	250	23331.3	322.2	46394.8	8915.51	7359.6	7321.35	1433.93	479.512	2930.57	121.731	768.899	343.185	0	83.2043	68.6837	68.3268	13.3822	4.4751	27.3496	1.1361	7.1758	3.2028	0	0
6278-02	Ctrl	T	0	12	#N/A	#N/A	0	21.3	4.54	6.3	8.2	533	11398.4	10586.9	10.4751	23.2358	I	I-A	1238	195.61	0.4066	0.8745	55.5901	34.4015	72	58158.3	401.351	26465.5	928.635	753.708	842.885	278.969	98.0074	251.399	16.9033	63.6184	80.7175	0	75.0082	60.879	68.082	22.533	7.9163	20.3061	1.3653	5.1386	6.5198	0	0
6278-02	Ctrl	T	0	12	#N/A	#N/A	0	21.3	4.54	6.3	8.2	534	9873.6	10709.1	9.9344	19.8616	I	I-A	9407.1	544.29	0.399	0.9148	126.388	106.632	219	23280.3	597.029	152597	7217.09	5664.79	5180.47	1240.98	1030	2291.29	642.945	947.096	717.147	1.8997	76.7194	60.2181	55.0696	13.1919	10.9491	24.357	6.8347	10.0679	7.6234	0.0202	0
6278-02	Ctrl	T	0	12	#N/A	#N/A	0	21.3	4.54	6.3	8.2	535	8861.9	10730	31.2703	19.0322	V-A	V-A	1525.3	418.42	0.1095	0.4642	101.649	42.5337	89	58349.2	470.906	75634	869.804	550.539	62.1559	6.1371	33.7093	0	68.8778	60.4995	477	0	57.0255	36.0941	4.075	0.4024	2.21	0	4.5157	3.9664	31.2728	0	0
6278-02	Ctrl	T	0	12	#N/A	#N/A	0	21.3	4.54	6.3	8.2	536	10551.4	10834.3	14.2808	24.3298	I	I-B	1471.8	188.04	0.523	0.9344	50.8076	39.9043	63	42804.7	508.744	97349.8	1162.69	823.84	1123.7	560.823	286.473	635.641	0	6.6252	0	0	78.9998	55.9762	76.3504	38.1054	19.4646	43.1889	0	0.4502	0	0	0
6278-02	Ctrl	T	0	12	#N/A	#N/A	0	21.3	4.54	6.3	8.2	537	11187.9	10937.1	10.0115	23.9082	I	I-A	1210.5	161.56	0.5828	0.9606	42.5859	37.5205	57	47088	1691.16	241739	1020.75	850.655	948.449	386.866	50.611	277.607	6.3323	67.8569	105.071	0	84.326	70.2742	78.3532	31.9597	4.1811	22.9337	0.5231	5.6058	8.6801	0	0
6278-02	Ctrl	T	0	12	#N/A	#N/A	0	21.3	4.54	6.3	8.2	538	10344.8	10956.4	17.3087	18.3719	II	II	4204.6	436.56	0.2772	0.8233	121.843	53.7946	134	31869.9	562.233	110135	3465.38	2676.88	3210.46	1277.6	192.798	1602.85	11.0571	96.443	136.692	0	82.4183	63.6651	76.3555	30.3855	4.5854	38.121	0.263	2.2937	3.251	0	1
6278-02	Ctrl	T	0	12	#N/A	#N/A	0	21.3	4.54	6.3	8.2	539	8854	11037	10.5969	18.5126	I	I-A	66727	2887.7	0.1006	0.7268	592.302	197.095	1270	19032.8	472.908	78016.9	52890.8	44438.7	26565.1	5569.54	2284.67	11193.1	15019.3	8262.11	2984.08	2.4356	79.2644	66.5977	39.8116	8.3468	3.4239	16.7745	22.5086	12.3819	4.4721	0.0037	0
6278-02	Ctrl	T	0	12	#N/A	#N/A	0	21.3	4.54	6.3	8.2	540	8151.7	11041.1	16.8424	16.1397	II	II	19075.4	958.93	0.2607	0.8382	208.327	133.161	380	19920.9	632.507	139549	15063.4	9512.01	12671.5	2956.92	750.06	4033.76	372.886	683.571	530.105	0	78.9677	49.8654	66.4286	15.5013	3.9321	21.1464	1.9548	3.5835	2.779	0	0
6278-02	Ctrl	T	0	12	#N/A	#N/A	0	21.3	4.54	6.3	8.2	541	9214.6	11242.2	16.7097	15.575	II	II	31478.1	1113.3	0.3191	0.8847	288.186	154.06	637	20236.3	586.977	130013	26665.9	19420.1	19146.2	3961.41	436.255	7259.49	1382.34	2379.6	819.147	13.1518	84.7125	61.6938	60.8239	12.5847	1.3859	23.062	4.3914	7.5596	2.6023	0.0418	0
6278-02	Ctrl	T	0	12	#N/A	#N/A	0	21.3	4.54	6.3	8.2	542	8642.6	11374.5	16.4955	17.7479	II	II	8448.9	1676.4	0.0378	0.3783	374.179	93.1717	299	35389.2	284.789	34113.9	4774.6	3290.4	4230.81	392.366	45.1078	342.442	243.018	75.7461	37.6047	0	56.5114	38.9447	50.0751	4.644	0.5339	4.0531	2.8763	0.8965	0.4451	0	1
6278-02	Ctrl	T	0	12	#N/A	#N/A	0	21.3	4.54	6.3	8.2	543	8597.6	11387.7	13.0687	24.2537	I	I-B	1093.9	249.65	0.2206	0.696	62.6315	37.9668	52	47536.3	430.674	82198.1	671.541	542.278	499.649	23.722	0	26.0598	0	0	0	0	61.3916	49.5745	45.6775	2.1686	0	2.3824	0	0	0	0	0
6278-02	Ctrl	T	0	12	#N/A	#N/A	0	21.3	4.54	6.3	8.2	544	9059.6	11398.3	11.5282	24.3508	I	I-A	1610.1	227.77	0.39	0.879	55.5439	44.0076	74	45959.9	431.571	61802.9	1243.51	850.114	1136.48	494.766	118.615	603.81	0	0	56.0132	0	77.2312	52.7986	70.5842	30.7288	7.3669	37.5012	0	0	3.4788	0	0
6278-02	Ctrl	T	0	12	#N/A	#N/A	0	21.3	4.54	6.3	8.2	545	9786.6	11406.1	17.6021	18.7893	II	II	3784.9	359.36	0.3683	0.8617	86.0567	69.7904	135	35668	982.65	139717	3159.28	2639.53	2773.37	919.92	48.2732	984.354	0	139.656	82.0562	0	83.47	69.738	73.2739	24.3048	1.2754	26.0072	0	3.6898	2.168	0	0
6278-02	Ctrl	T	0	12	#N/A	#N/A	0	21.3	4.54	6.3	8.2	546	8070.1	11458	13.3066	23.5711	I	I-B	2441.7	267.06	0.4302	0.8858	77.3079	50.9779	96	39316.9	386.904	71768.5	1994.78	942.154	1782.64	586.588	8.768	402.894	0	23.3325	0	0	81.6961	38.5858	73.008	24.0237	0.3591	16.5005	0	0.9556	0	0	0
6278-02	Ctrl	T	0	12	#N/A	#N/A	0	21.3	4.54	6.3	8.2	547	7989.7	11509.9	11.7701	22.4124	I	I-A	8704.6	557.31	0.3522	0.8997	126.888	99.705	228	26193	530.778	59239.3	7086.1	2376.86	6698.44	1763.84	10.6683	1785.47	0	70.3907	50.1725	1.2665	81.4061	27.3057	76.9526	20.2632	0.1226	20.5117	0	0.8087	0.5764	0.0145	0
6278-02	Ctrl	T	0	12	#N/A	#N/A	0	21.3	4.54	6.3	8.2	548	8758.3	11625.5	13.0769	24.2133	I	I-B	1855.1	384.47	0.1577	0.6787	78.0753	47.1803	111	59835	521.272	79203.3	1143.26	766.166	1054.21	29.8135	0	6.6259	0	0	0	0	61.6285	41.301	56.8284	1.6071	0	0.3572	0	0	0	0	0
6278-02	Ctrl	T	0	12	#N/A	#N/A	0	21.3	4.54	6.3	8.2	549	7907.6	11641.2	12.9844	23.7776	I	I-B	1983.9	215.63	0.5362	0.9383	59.603	46.6543	86	43349	1162.23	315807	1657.26	886.2	1525.82	743.291	0	325.985	0	102.727	0	0	83.5367	44.6702	76.9112	37.4667	0	16.4317	0	5.1781	0	0	0
6278-02	Ctrl	T	0	12	#N/A	#N/A	0	21.3	4.54	6.3	8.2	550	8312	12047.3	12.9069	23.3804	I	I-B	4027.8	398.15	0.3193	0.8346	104.112	66.0013	156	38730.8	1205.62	118439	3265.71	1677.15	2862.48	734.179	0	422.236	0	21.0436	0	0	81.0802	41.6397	71.0689	18.228	0	10.4832	0	0.5225	0	0	0
6382-02	Ctrl	T	0	4.7	#N/A	#N/A	0	17.2	5.21	5.3	5.44	1	7323	1225	11.1487	22.1657	I	I-A	7065.8	1470.3	0.0411	0.4323	201.719	131.931	271	38353.8	1940.14	219040	1412.24	1014.88	1185.53	471.088	291.485	406.692	13.0547	23.6251	204.829	3.5096	19.987	14.3633	16.7784	6.6672	4.1253	5.7558	0.1848	0.3344	2.8989	0.0497	0
6382-02	Ctrl	T	0	4.7	#N/A	#N/A	0	17.2	5.21	5.3	5.44	2	7131.7	1574.7	11.7125	24.4849	I	I-A	1266	233.07	0.2929	0.7806	59.2947	39.2482	60	47393.4	496.271	49320.6	798.381	612.718	481.755	173.072	288.76	317.501	12.1292	0	237.633	0	63.0651	48.3994	38.0545	13.6712	22.8095	25.0798	0.9581	0	18.771	0	0
6382-02	Ctrl	T	0	4.7	#N/A	#N/A	0	17.2	5.21	5.3	5.44	3	7537.9	1670	11.0407	22.111	I	I-A	4091.7	588.89	0.1483	0.649	120.08	85.4656	137	33482.4	727.049	110047	2257.19	1886.42	1994.89	794.532	989.223	1214.23	42.6225	26.2068	127.868	0	55.1649	46.1035	48.7544	19.4181	24.1763	29.6754	1.0417	0.6405	3.125	0	0
6382-02	Ctrl	T	0	4.7	#N/A	#N/A	0	17.2	5.21	5.3	5.44	4	7078.5	1812.2	13.7759	22.8368	I	I-B	1967.1	222.47	0.4994	0.9327	67.9835	40.0674	72	36602.1	231.663	24937	1368.94	1254.71	1149.2	145.988	495.984	750.739	61.1328	59.3793	0	0	69.5929	63.786	58.4221	7.4216	25.2144	38.1654	3.1078	3.0187	0	0	0
6382-02	Ctrl	T	0	4.7	#N/A	#N/A	0	17.2	5.21	5.3	5.44	5	7539.1	1826.2	10.2488	22.0903	I	I-A	2925.6	309.43	0.384	0.9024	73.8734	54.336	84	28712.1	201.33	14604.7	2165.18	1933.21	1923.92	689.218	1037.89	1243.36	230.989	144.723	153.587	0	74.0077	66.0788	65.7614	23.5581	35.4759	42.4992	7.8954	4.9468	5.2498	0	0
6382-02	Ctrl	T	0	4.7	#N/A	#N/A	0	17.2	5.21	5.3	5.44	6	6972.3	1853.1	17.1859	17.3986	II	II	7260	484.67	0.3884	0.9374	137.123	76.5561	176	24242.4	244.143	14909.8	5661.44	5074.81	4344.43	625.893	864.479	2484.72	882.461	566.563	357.834	0	77.9812	69.9009	59.8406	8.6211	11.9074	34.2248	12.1551	7.8039	4.9288	0	0
6382-02	Ctrl	T	0	4.7	#N/A	#N/A	0	17.2	5.21	5.3	5.44	7	7359.4	1941.5	16.1078	15.7797	II	II	32765.3	1827.7	0.1233	0.7726	280.584	202.811	566	17274.4	291.855	30502.6	22959	19304.1	14900.1	1982.21	4803.09	8192.68	4344.81	2334.79	2450.12	1.0152	70.0711	58.9163	45.4751	6.0497	14.6591	25.0041	13.2604	7.1258	7.4778	0.0031	0
6382-02	Ctrl	T	0	4.7	#N/A	#N/A	0	17.2	5.21	5.3	5.44	8	7524	1971.8	10.1497	23.1076	I	I-A	1545.2	201.28	0.4793	0.9268	54.7211	39.8759	45	29122.4	256.63	30272.4	1091.14	755.953	612.059	125.627	326.167	355.788	174.437	69.5599	296.28	0	70.6157	48.9234	39.611	8.1303	21.1087	23.0258	11.2891	4.5017	19.1745	0	0
6382-02	Ctrl	T	0	4.7	#N/A	#N/A	0	17.2	5.21	5.3	5.44	9	7742.5	2032	13.3366	22.8542	I	I-B	1062.7	204.37	0.3197	0.7789	49.1709	33.0297	43	40463	773.057	130005	589.116	471.283	520.905	222.319	369.767	360.124	62.8353	15.3928	0	0	55.4364	44.3482	49.0177	20.9204	34.7954	33.888	5.9129	1.4485	0	0	0
6382-02	Ctrl	T	0	4.7	#N/A	#N/A	0	17.2	5.21	5.3	5.44	10	6750.3	2062.3	16.1977	16.4687	II	II	16554.2	997.15	0.2092	0.8185	186.989	148.959	349	21082.3	324.77	24797.6	12329.7	11041.1	8806.69	1447.75	2566.31	5044.56	1770.6	1187.49	713.428	5.9912	74.4811	66.6966	53.1991	8.7455	15.5024	30.473	10.6957	7.1733	4.3096	0.0362	0
6382-02	Ctrl	T	0	4.7	#N/A	#N/A	0	17.2	5.21	5.3	5.44	11	7045.2	2070.2	17.3951	18.8943	II	II	1232.5	209.23	0.3538	0.8478	59.5696	29.5872	51	41379.3	244.278	23802.7	899.262	721.963	332.651	83.6863	129.766	150.177	264.991	189.78	178.381	0	72.9597	58.5749	26.9889	6.7897	10.5283	12.1843	21.4995	15.3974	14.4726	0	0
6382-02	Ctrl	T	0	4.7	#N/A	#N/A	0	17.2	5.21	5.3	5.44	12	6897.5	2093.9	17.043	18.9645	II	II	1653.2	321.35	0.2012	0.7234	63.0934	51.01	65	39317.7	199.524	17141.2	905.4	776.481	402.585	121.827	218.562	189.975	227.925	109.065	97.8613	0	54.7659	46.9678	24.3516	7.3691	13.2204	11.4912	13.7867	6.5971	5.9194	0	0
6382-02	Ctrl	T	0	4.7	#N/A	#N/A	0	17.2	5.21	5.3	5.44	13	6744.1	2157.6	11.2003	24.1889	I	I-A	2065.4	241.45	0.4452	0.9016	68.6854	42.1317	62	30018.4	279.069	31217.8	1438.25	1245.75	1136.19	292.61	465.879	590.529	0	0	176.409	0	69.6368	60.3162	55.0118	14.1675	22.5567	28.592	0	0	8.5413	0	0
6382-02	Ctrl	T	0	4.7	#N/A	#N/A	0	17.2	5.21	5.3	5.44	14	7239.2	2168.3	16.3392	15.6721	II	II	36047.1	1597	0.1776	0.7385	313.346	219.954	655	18170.7	291.882	30372.3	27523.6	22714.7	18521.8	2330.25	5474.39	8845.82	4808.77	2483.21	2401.64	0	76.3547	63.0142	51.3823	6.4645	15.1868	24.5396	13.3403	6.8888	6.6625	0	0
6382-02	Ctrl	T	0	4.7	#N/A	#N/A	0	17.2	5.21	5.3	5.44	15	6337.5	2250.8	9.57413	21.053	I	I-A	5480.4	380.99	0.4745	0.9473	100.561	77.3948	135	24633.2	700.11	60828.5	4407.27	3951.48	3371.43	687.367	837.535	1951.09	371.23	473.475	332.456	0	80.4189	72.1022	61.5181	12.5423	15.2824	35.6013	6.7738	8.6395	6.0663	0	0
6382-02	Ctrl	T	0	4.7	#N/A	#N/A	0	17.2	5.21	5.3	5.44	16	7029.9	2339.8	13.262	22.5112	I	I-B	1541.3	243.66	0.3262	0.8421	55.1377	43.2557	58	37630.6	359.589	48271.3	1065.27	998.779	475.912	58.843	221.202	262.847	509.25	168.054	0	0	69.116	64.802	30.8778	3.8178	14.3518	17.0538	33.0408	10.9036	0	0	0
6382-02	Ctrl	T	0	4.7	#N/A	#N/A	0	17.2	5.21	5.3	5.44	17	7569.8	2366	13.6812	22.9772	I	I-B	1834.6	247.63	0.3759	0.8675	58.8898	45.8256	61	33249.8	363.463	53771.3	1201.66	1054.16	1012.22	344.731	747.237	779.14	23.3339	6.5273	0	3.6534	65.501	57.4611	55.175	18.7908	40.7309	42.4699	1.2719	0.3558	0	0.1991	0
6382-02	Ctrl	T	0	4.7	#N/A	#N/A	0	17.2	5.21	5.3	5.44	18	7372.6	2415.2	11.3009	24.5384	I	I-A	1003.4	162.44	0.4778	0.9031	48.1685	33.5449	40	39864.5	279.656	36594.9	570.509	362.754	540.892	194.114	298.361	263.237	0	0	41.5509	0	56.8599	36.154	53.9081	19.3465	29.7362	26.2356	0	0	4.1412	0	0
6382-02	Ctrl	T	0	4.7	#N/A	#N/A	0	17.2	5.21	5.3	5.44	19	7118.1	2428.1	10.261	23.2687	I	I-A	1677.9	227.33	0.408	0.8685	58.8592	44.1145	45	26819.2	361.949	59144.2	1150.91	973.693	952.553	375.565	608.551	554.482	34.7819	20.8485	137.366	0	68.5914	58.03	56.7701	22.3829	36.2683	33.0459	2.0729	1.2425	8.1867	0	0
6382-02	Ctrl	T	0	4.7	#N/A	#N/A	0	17.2	5.21	5.3	5.44	20	6485.6	2432.9	10.3033	18.7095	I	I-A	27769	1062.9	0.3089	0.9131	235.887	171.172	527	18978	455.623	75631.1	21609.4	18411.6	11679.2	1397.04	2583.13	4318.41	7823.82	4023.81	1082.67	2.6791	77.8184	66.3028	42.0583	5.0309	9.3022	15.5512	28.1746	14.4903	3.8989	0.0096	0
6382-02	Ctrl	T	0	4.7	#N/A	#N/A	0	17.2	5.21	5.3	5.44	21	7920.3	2511.9	9.66044	20.1381	I	I-A	8284.8	495.27	0.4244	0.9137	127.139	98.2394	173	20881.6	538.558	64806.6	6572.78	5771.54	4972.17	1473.57	2378.09	2544.25	1556.57	676.602	598.225	1.2665	79.3355	69.6642	60.0156	17.7864	28.7042	30.7098	18.7883	8.1668	7.2208	0.0153	0
6382-02	Ctrl	T	0	4.7	#N/A	#N/A	0	17.2	5.21	5.3	5.44	22	5818.3	2691.7	13.7773	22.9597	I	I-B	1809.6	233.1	0.4185	0.8872	56.5995	47.067	60	33156.5	722.778	47778.6	780.114	751.082	579.325	325.685	466.414	462.028	23.0892	16.9516	0	0	43.1102	41.5058	32.0143	17.9978	25.7747	25.5323	1.2759	0.9368	0	0	0
6382-02	Ctrl	T	0	4.7	#N/A	#N/A	0	17.2	5.21	5.3	5.44	23	7994.2	2717.6	17.9109	19.3274	II	II	1676.6	222.47	0.4257	0.9077	55.0036	44.6196	52	31015.1	327.209	35359.9	1174.73	925.101	855.277	196.258	580.49	596.032	12.032	6.6248	243.139	0	70.0639	55.1756	51.0111	11.7054	34.6221	35.549	0.7176	0.3951	14.5015	0	0
6382-02	Ctrl	T	0	4.7	#N/A	#N/A	0	17.2	5.21	5.3	5.44	24	7445.8	2787.9	17.4953	20.499	II	II	1106.7	237.48	0.2466	0.7555	60.2656	36.2289	44	39757.8	578.487	98227	466.948	353.743	441.131	114.18	195.09	303.959	0	0	6.3812	0	42.1919	31.963	39.8592	10.3169	17.6277	27.4648	0	0	0.5766	0	0
6382-02	Ctrl	T	0	4.7	#N/A	#N/A	0	17.2	5.21	5.3	5.44	25	6116.5	2860.5	9.92077	20.6756	I	I-A	6268.9	442.74	0.4019	0.9017	118.766	74.1699	177	28234.6	382.721	51574.7	4793.79	4185.97	3153.76	807.245	1367.86	1818.64	922.699	597.3	203.906	0	76.4698	66.7739	50.3082	12.877	21.8199	29.0107	14.7187	9.528	3.2527	0	0
6382-02	Ctrl	T	0	4.7	#N/A	#N/A	0	17.2	5.21	5.3	5.44	26	6467.7	2886	24.8336	24.5037	IV	IV-E	2310.1	357.99	0.2265	0.6977	83.7856	49.4317	74	32033.2	288.012	34992.5	1006.04	0	1.0229	0	0	0	512.793	0	974.192	619.659	43.5497	0	0.0443	0	0	0	22.1979	0	42.1711	26.824	1
6382-02	Ctrl	T	0	4.7	#N/A	#N/A	0	17.2	5.21	5.3	5.44	27	5680.6	2893.7	24.8589	24.4799	IV	IV-E	1289.1	247.19	0.2651	0.6849	58.2933	40.5865	55	42665.4	339.14	45430	486.579	2.4356	0	0	0	0	280.925	0	451.256	386.409	37.7456	0.1889	0	0	0	0	21.7923	0	35.0055	29.9751	5
6382-02	Ctrl	T	0	4.7	#N/A	#N/A	0	17.2	5.21	5.3	5.44	28	7788.5	2899.1	13.9592	22.5967	I	I-B	1370.5	177.01	0.5497	0.9489	46.3631	41.825	51	37212.7	348.64	49009.8	999.949	854.691	769.118	148.325	467.728	531.247	119.101	47.9808	0	0	72.9599	62.3614	56.1177	10.8224	34.1271	38.7617	8.69	3.5009	0	0	0
6382-02	Ctrl	T	0	4.7	#N/A	#N/A	0	17.2	5.21	5.3	5.44	29	7852.1	2930.9	9.85871	23.6846	I	I-A	1274.5	174.8	0.5242	0.9332	48.2479	36.9526	46	36092.6	470.775	97058.8	837.691	685.614	717.229	184.568	493.354	537.19	45.9848	33.2212	28.0091	0	65.7252	53.7932	56.2737	14.4812	38.7085	42.1479	3.608	2.6065	2.1976	0	0
6382-02	Ctrl	T	0	4.7	#N/A	#N/A	0	17.2	5.21	5.3	5.44	30	6704.6	2938.4	9.88635	23.2063	I	I-A	1600	207.91	0.4652	0.9101	55.8657	39.2641	57	35625	493.506	72334.4	946.804	723.33	328.364	45.6913	286.864	238.102	220.083	75.5515	410.248	0	59.1744	45.2074	20.5224	2.8557	17.9287	14.8811	13.7549	4.7219	25.6401	0	0
6382-02	Ctrl	T	0	4.7	#N/A	#N/A	0	17.2	5.21	5.3	5.44	31	6351.7	2969.1	10.2565	19.2256	I	I-A	19997.5	850.03	0.3478	0.9228	183.258	161.123	344	17202.2	364.649	40025.7	14998.7	13277	8604.3	1461.78	2968.87	3854.98	2556.78	2111.84	527.253	8.1353	75.0032	66.3934	43.027	7.3098	14.8462	19.2773	12.7855	10.5605	2.6366	0.0407	0
6382-02	Ctrl	T	0	4.7	#N/A	#N/A	0	17.2	5.21	5.3	5.44	32	6062.8	2977.9	11.2111	24.7069	I	I-A	1043.6	162.44	0.497	0.9002	43.9039	36.7278	48	45994.6	359.98	55021.3	700.032	473.962	672.476	241.999	380.73	397.485	0	0	31.6137	0	67.079	45.4164	64.4385	23.1889	36.4826	38.0881	0	0	3.0293	0	0
6382-02	Ctrl	T	0	4.7	#N/A	#N/A	0	17.2	5.21	5.3	5.44	33	6684.6	3008.7	10.2664	21.6927	I	I-A	3840.7	382.71	0.3295	0.8466	100.005	64.3125	111	28901	608.848	128558	2654.63	2076.52	1902.43	521.31	1171.66	1055.77	214.721	140.922	504.738	0	69.1183	54.0662	49.5333	13.5733	30.5064	27.489	5.5907	3.6692	13.1418	0	0
6382-02	Ctrl	T	0	4.7	#N/A	#N/A	0	17.2	5.21	5.3	5.44	34	8437.7	3059.1	13.5854	22.7358	I	I-B	2239.6	259.55	0.4178	0.8888	68.713	49.4334	65	29023	616.029	91625.6	1503.24	1210.77	1435.51	597.495	964.138	810.364	27.8153	12.1292	0	0	67.122	54.063	64.0979	26.6791	43.0504	36.1841	1.242	0.5416	0	0	0
6382-02	Ctrl	T	0	4.7	#N/A	#N/A	0	17.2	5.21	5.3	5.44	35	5398.5	3107.1	16.9544	19.0258	II	II	2881.7	452.05	0.1772	0.6734	95.8663	55.2933	97	33660.7	435.365	26425	854.106	624.872	706.271	119.684	97.7653	253.982	381.554	108.919	38.7865	0	29.6393	21.6843	24.5091	4.1533	3.3927	8.8137	13.2407	3.7797	1.346	0	0
6382-02	Ctrl	T	0	4.7	#N/A	#N/A	0	17.2	5.21	5.3	5.44	36	8651.3	3117.1	9.97617	23.1976	I	I-A	1891.8	241.01	0.4093	0.8673	61.0704	48.6075	61	32244.4	821.504	160895	1336.98	1101.76	1172.09	532.27	669.447	679.866	85.2456	23.6738	174.971	0	70.6741	58.2398	61.958	28.1363	35.3876	35.9383	4.5062	1.2514	9.2492	0	0
6382-02	Ctrl	T	0	4.7	#N/A	#N/A	0	17.2	5.21	5.3	5.44	37	9556.8	3234.2	10.3086	22.4894	I	I-A	2610.9	298.4	0.3685	0.8786	70.8649	60.1657	68	26044.7	1247.85	196737	1716.2	1495	1524.33	620.584	714.594	815.478	116.275	41.7944	107.165	1.0714	65.7313	57.2593	58.3825	23.7687	27.3693	31.2332	4.4534	1.6007	4.1045	0.041	0
6382-02	Ctrl	T	0	4.7	#N/A	#N/A	0	17.2	5.21	5.3	5.44	38	5713.3	3259.2	24.8262	24.4915	IV	IV-E	1155.3	282.4	0.182	0.518	66.2007	46.9932	57	49337.8	349.037	51713	604.558	0	0	0	0	0	466.479	0	559.21	520.058	52.3296	0	0	0	0	0	40.3777	0	48.4043	45.0154	2
6382-02	Ctrl	T	0	4.7	#N/A	#N/A	0	17.2	5.21	5.3	5.44	39	5226.9	3312.5	12.51	24.3636	I	I-A	1034	250.72	0.2067	0.7461	50.4074	38.6336	35	33849.1	460.657	78455.4	369.184	339.762	199.973	22.8457	0	55.3849	59.039	0	8.4758	0	35.7028	32.8575	19.3389	2.2093	0	5.3561	5.7095	0	0.8197	0	0
6382-02	Ctrl	T	0	4.7	#N/A	#N/A	0	17.2	5.21	5.3	5.44	40	5702.6	3337.4	18.0575	22.0334	III	III-B	1666.9	310.76	0.2169	0.7574	71.3521	43.0693	58	34795.1	253.217	15413.8	930.827	596.651	728.346	206.39	372.309	338.934	51.3868	0	215.343	58.1846	55.8416	35.7939	43.6945	12.3816	22.3353	20.3331	3.0828	0	12.9187	3.4906	3
6382-02	Ctrl	T	0	4.7	#N/A	#N/A	0	17.2	5.21	5.3	5.44	41	5687.3	3408.8	31.1442	23.0607	V-BC	V-B	1147.5	219.82	0.2984	0.7956	52.5584	38.8056	52	45315.9	378.263	59957.7	766.816	289.54	52.8519	0	0	2.1433	137.46	70.9726	495.258	0	66.8223	25.2313	4.6057	0	0	0.1868	11.9786	6.1847	43.1581	0	0
6382-02	Ctrl	T	0	4.7	#N/A	#N/A	0	17.2	5.21	5.3	5.44	42	7513.2	3464	17.2754	17.158	II	II	8586.7	572.51	0.3292	0.8796	133.687	98.1334	162	18866.4	530.053	81188.6	6588.08	5947.88	4605.38	930.047	2371.47	2199.91	1304.49	709.726	30.0063	0	76.7246	69.2688	53.6341	10.8313	27.618	25.6201	15.192	8.2654	0.3495	0	0
6382-02	Ctrl	T	0	4.7	#N/A	#N/A	0	17.2	5.21	5.3	5.44	43	6155.5	3494.9	10.3129	23.0504	I	I-A	1519.2	222.91	0.3842	0.8726	54.2295	43.551	47	30937.3	454.035	49105.8	1055.09	674.069	579.863	202.299	355.343	335.622	165.702	56.3591	314.523	0	69.4498	44.3696	38.1686	13.316	23.3899	22.0918	10.9071	3.7098	20.703	0	0
6382-02	Ctrl	T	0	4.7	#N/A	#N/A	0	17.2	5.21	5.3	5.44	44	7278.7	3531.9	10.1938	22.7009	I	I-A	2202.7	273.23	0.3708	0.8253	64.5195	55.0404	64	29055.3	573.367	144675	1414.92	893.758	951.386	224.852	581.956	555.749	98.594	83.7837	448.235	0	64.2363	40.5759	43.1922	10.2081	26.4203	25.2305	4.4761	3.8037	20.3495	0	0
6382-02	Ctrl	T	0	4.7	#N/A	#N/A	0	17.2	5.21	5.3	5.44	45	9570.8	3540.4	10.2737	23.1577	I	I-A	1698.7	198.64	0.541	0.9386	54.8307	44.6133	58	34143.8	213.197	16189.2	1260.55	1018.51	1075.5	237.663	642.75	653.123	75.6489	38.1898	93.4286	0	74.2085	59.9593	63.3144	13.9912	37.8385	38.4492	4.4534	2.2482	5.5001	0	0
6382-02	Ctrl	T	0	4.7	#N/A	#N/A	0	17.2	5.21	5.3	5.44	46	6197.7	3549.5	10.3222	22.8083	I	I-A	1985.7	256.9	0.3781	0.8943	67.5279	41.4962	67	33741.2	387.444	40424.4	1314.14	1144.81	790.489	225.875	408.591	279.993	300.599	74.7234	170.003	0	66.1809	57.6537	39.8096	11.3752	20.5769	14.1007	15.1384	3.7631	8.5615	0	0
6382-02	Ctrl	T	0	4.7	#N/A	#N/A	0	17.2	5.21	5.3	5.44	47	9645.1	3555.4	9.97399	22.2551	I	I-A	2445.6	255.14	0.4721	0.9182	65.8863	53.0685	69	28213.9	265.576	29202.3	1922.49	1626.96	1542.86	476.983	770.421	840.078	374.202	97.8613	179.782	0	78.6101	66.5256	63.0869	19.5036	31.5022	34.3505	15.301	4.0015	7.3512	0	0
6382-02	Ctrl	T	0	4.7	#N/A	#N/A	0	17.2	5.21	5.3	5.44	48	4911.3	3591.5	10.9337	22.6371	I	I-A	2233.8	335.47	0.2494	0.7751	87.4913	41.0932	99	44319.1	1126.29	75277.3	1392.61	1200.51	1174.29	304.885	207.215	447.368	76.4277	35.3158	106.581	0	62.3438	53.7441	52.57	13.649	9.2765	20.0276	3.4215	1.581	4.7714	0	0
6382-02	Ctrl	T	0	4.7	#N/A	#N/A	0	17.2	5.21	5.3	5.44	49	9408.1	3606.7	9.4944	21.2152	I	I-A	4900.1	363.72	0.4654	0.924	96.2781	70.9483	110	22448.5	462.856	99055	3980.89	3597.07	3330.4	1056.46	1894.15	1933.31	695.405	283.062	86.2193	0	81.2406	73.4077	67.9655	21.5597	38.655	39.4544	14.1916	5.7766	1.7595	0	0
6382-02	Ctrl	T	0	4.7	#N/A	#N/A	0	17.2	5.21	5.3	5.44	50	10256.9	3692.2	12.8899	22.3796	I	I-B	2106.3	280.16	0.3372	0.8794	72.5058	42.1298	65	30859.8	429.413	56779.6	1538.75	1364.06	1293.02	323.785	745.19	930.194	141.992	55.7259	3.0201	0	73.0538	64.7604	61.3877	15.3721	35.3788	44.162	6.7412	2.6457	0.1434	0	0
6382-02	Ctrl	T	0	4.7	#N/A	#N/A	0	17.2	5.21	5.3	5.44	51	6221.3	3700.2	13.2982	22.7754	I	I-B	1151.1	218.94	0.3018	0.7693	59.8046	35.8835	59	51255.3	580.949	108181	516.39	443.041	302.742	24.2583	243.455	131.375	88.4588	58.1128	0	0	44.8625	38.4901	26.3013	2.1075	21.1506	11.4135	7.685	5.0487	0	0	0
6382-02	Ctrl	T	0	4.7	#N/A	#N/A	0	17.2	5.21	5.3	5.44	52	7934.7	3721.9	17.6667	19.159	II	II	1325.1	214.97	0.3603	0.8369	59.2618	38.8819	53	39997	492.541	100442	828.143	638.802	619.22	194.651	426.37	352.086	44.2269	17.049	179.843	0	62.4968	48.2079	46.7301	14.6896	32.1765	26.5706	3.3376	1.2866	13.572	0	0
6382-02	Ctrl	T	0	4.7	#N/A	#N/A	0	17.2	5.21	5.3	5.44	53	10717.5	3731.6	10.9482	20.6506	I	I-A	4631.3	474.96	0.258	0.8161	102.083	78.1451	96	20728.5	1292.43	220058	3619.41	3310.2	2497.28	734.569	734.569	945.928	1251.25	371.279	437.348	1.1799	78.1503	71.4738	53.9214	15.8608	15.8608	20.4245	27.017	8.0167	9.4432	0.0255	0
6382-02	Ctrl	T	0	4.7	#N/A	#N/A	0	17.2	5.21	5.3	5.44	54	9420.2	3746.2	10.1468	23.0239	I	I-A	1866	235.27	0.4236	0.8887	71.0717	36.4674	55	29474.8	365.662	48069.7	1391.15	1209.65	1111.61	287.154	658.482	701.201	70.9246	19.0462	143.845	0	74.553	64.8263	59.5724	15.3888	35.2886	37.578	3.8009	1.0207	7.7088	0	0
6382-02	Ctrl	T	0	4.7	#N/A	#N/A	0	17.2	5.21	5.3	5.44	55	8199.6	3749.8	14.2337	24.2017	I	I-B	1253.6	187.16	0.4497	0.8923	48.6916	36.3664	52	41480.5	481.218	73205.8	828.338	704.909	762.305	231.331	619.751	566.173	0	0	0	0	66.0748	56.2291	60.8074	18.4528	49.4362	45.1624	0	0	0	0	0
6382-02	Ctrl	T	0	4.7	#N/A	#N/A	0	17.2	5.21	5.3	5.44	56	10015.8	3750.1	17.2814	15.8712	II	II	16556.7	706.26	0.4171	0.9308	177.078	127.85	277	16730.4	406.552	54166.3	13352.1	11736.4	8963.44	1959.52	3557.06	4319.69	3346.93	1411.37	865.505	0	80.6443	70.8862	54.1378	11.8352	21.4841	26.0902	20.2149	8.5244	5.2275	0	2
6382-02	Ctrl	T	0	4.7	#N/A	#N/A	0	17.2	5.21	5.3	5.44	57	7878.6	3771.4	24.8619	24.5037	IV	IV-E	1125	243.66	0.2381	0.6834	67.3788	36.2392	57	50666.7	446.676	68943.3	468.507	2.6732	0	0	0	0	324.101	0	434.204	364.299	41.6436	0.2376	0	0	0	0	28.8079	0	38.5945	32.381	3
6382-02	Ctrl	T	0	4.7	#N/A	#N/A	0	17.2	5.21	5.3	5.44	58	8735.7	3787	24.8315	24.4995	IV	IV-E	1435.4	241.89	0.3083	0.7555	60.8126	43.0108	52	36226.8	467.42	77783.9	861.706	0	0	0	0	0	424.95	0	815.898	493.089	60.0312	0	0	0	0	0	29.6044	0	56.84	34.3513	8
6382-02	Ctrl	T	0	4.7	#N/A	#N/A	0	17.2	5.21	5.3	5.44	59	9619.3	3788.6	10.2787	20.551	I	I-A	7157.7	527.93	0.3227	0.8601	125.945	87.9848	152	21235.9	337.671	50851.5	5734.51	4797.84	4733	1316.72	2199.11	2218.12	640.179	244.775	436.8	0	80.1171	67.0309	66.125	18.3959	30.7239	30.9895	8.944	3.4198	6.1026	0	0
6382-02	Ctrl	T	0	4.7	#N/A	#N/A	0	17.2	5.21	5.3	5.44	60	4898	3817.9	9.96816	22.9427	I	I-A	1668.4	199.52	0.5267	0.9397	55.5484	42.678	74	44353.9	278.912	28923.3	1298.11	1126.4	872.547	89.4342	101.514	426.81	292.508	166.252	121.389	0	77.805	67.5134	52.2979	5.3604	6.0845	25.5817	17.5321	9.9647	7.2757	0	0
6382-02	Ctrl	T	0	4.7	#N/A	#N/A	0	17.2	5.21	5.3	5.44	61	8578.5	3832.8	12.4521	24.4975	I	I-A	1416.4	210.11	0.4032	0.8812	53.7439	39.7275	58	40948.9	331.356	51590.6	861.462	699.155	822.98	305.957	601.391	481.123	0	0	5.5531	0	60.8192	49.3603	58.1023	21.6005	42.4582	33.9673	0	0	0.392	0	0
6382-02	Ctrl	T	0	4.7	#N/A	#N/A	0	17.2	5.21	5.3	5.44	62	5635.7	3860.1	24.8987	24.5148	IV	IV-E	1817.9	330.85	0.2087	0.6932	70.503	52.222	77	42356.6	495.601	88521.4	395.73	6.1198	0	0	210.128	0	262.922	146.086	361.919	333.809	21.7684	0.3366	0	0	11.5588	0	14.4628	8.0359	19.9085	18.3622	6
6382-02	Ctrl	T	0	4.7	#N/A	#N/A	0	17.2	5.21	5.3	5.44	63	10262.5	3862.9	13.9413	22.3576	I	I-B	1598.5	195.99	0.523	0.9428	55.9614	39.7707	44	27525.8	418.68	84365	1129.67	1007.43	800.972	114.375	356.614	474.255	267.765	105.168	1.2677	0	70.6698	63.0231	50.1072	7.1551	22.3091	29.6685	16.7509	6.5791	0.0793	0	0
6382-02	Ctrl	T	0	4.7	#N/A	#N/A	0	17.2	5.21	5.3	5.44	64	5733.9	3953.9	24.891	24.472	IV	IV-E	2818.3	440.53	0.1825	0.6355	93.1526	66.5468	108	38321	412.046	57751.4	1359.54	5.6505	1.4126	0	41.9084	0	1106.16	42.3757	1285.01	1238.13	48.2388	0.2005	0.0501	0	1.487	0	39.2485	1.5036	45.5944	43.9311	5
6382-02	Ctrl	T	0	4.7	#N/A	#N/A	0	17.2	5.21	5.3	5.44	65	7263.3	3959.5	11.2548	24.9454	I	I-A	1098.3	169.5	0.4804	0.8953	45.7201	33.3065	50	45524.9	530.325	96283.2	696.72	555.944	666.226	279.311	480.885	422.279	0	0	34.7313	0	63.4364	50.6187	60.66	25.4313	43.7846	38.4486	0	0	3.1623	0	0
6382-02	Ctrl	T	0	4.7	#N/A	#N/A	0	17.2	5.21	5.3	5.44	66	4599.8	3964.9	10.8548	23.3171	I	I-A	1572.6	241.01	0.3402	0.8002	63.1594	45.33	65	41332.8	910.074	48976.8	899.603	716.729	615.372	120.317	236.054	305.469	38.7251	12.8598	186.78	2.4356	57.2048	45.576	39.1309	7.6508	15.0104	19.4245	2.4625	0.8177	11.8771	0.1549	0
6382-02	Ctrl	T	0	4.7	#N/A	#N/A	0	17.2	5.21	5.3	5.44	67	4889.4	3970.7	10.6075	19.8836	I	I-A	9279.9	694.34	0.2419	0.8615	132.959	108.767	219	23599.4	310.853	36746.4	7178.22	6380.32	4203.15	742.46	638.22	1525.89	1920.46	937.208	465.194	0	77.3521	68.754	45.2929	8.0007	6.8774	16.4429	20.6947	10.0993	5.0129	0	0
6382-02	Ctrl	T	0	4.7	#N/A	#N/A	0	17.2	5.21	5.3	5.44	68	8481.2	3990.4	11.1802	24.4641	I	I-A	1103	160.67	0.5369	0.9268	42.9882	36.0681	41	37171.4	250.2	29785.7	630.618	555.116	549.611	138	514.153	396.998	0	0	59.087	0	57.1744	50.329	49.83	12.5116	46.6152	35.9935	0	0	5.3571	0	0
6382-02	Ctrl	T	0	4.7	#N/A	#N/A	0	17.2	5.21	5.3	5.44	69	8645.5	4021.9	13.2832	22.7528	I	I-B	2733.1	287.8	0.4147	0.9014	74.6808	53.9593	69	25246.1	201.539	14020	1912.65	1664.88	1606.8	289.736	1181.93	962.051	34.0001	24.0635	2.0459	0	69.9811	60.9153	58.7902	10.601	43.245	35.2	1.244	0.8804	0.0749	0	0
6382-02	Ctrl	T	0	4.7	#N/A	#N/A	0	17.2	5.21	5.3	5.44	70	4663.9	4030.6	17.3208	17.7749	II	II	4723.7	392.42	0.3855	0.892	93.8043	76.8765	130	27520.8	172.512	12003	3674.45	2977.4	2721.99	499.926	524.472	1016.9	748.96	393.053	334.307	0	77.7868	63.0306	57.6237	10.5832	11.1029	21.5274	15.8552	8.3208	7.0772	0	0
6382-02	Ctrl	T	0	4.7	#N/A	#N/A	0	17.2	5.21	5.3	5.44	71	6907.8	4054.2	10.8935	22.0702	I	I-A	3394	462.6	0.1993	0.7556	106.672	61.0138	101	29758.4	606.728	148210	1687.07	1295.87	1252.27	353.255	945.827	697.353	115.593	42.8174	288.567	0	49.7079	38.1816	36.897	10.4083	27.8679	20.5468	3.4058	1.2616	8.5023	0	0
6382-02	Ctrl	T	0	4.7	#N/A	#N/A	0	17.2	5.21	5.3	5.44	72	5203.4	4081.5	17.1783	15.4919	II	II	24934.3	843.1	0.4408	0.9582	255.992	125.884	448	17967.2	468.398	78514.3	20806.3	18553	12144	3281.3	4429.33	5389.73	9376.67	3236.19	1411.95	3.9461	83.4445	74.4077	48.7041	13.1598	17.764	21.6157	37.6056	12.9789	5.6627	0.0158	0
6382-02	Ctrl	T	0	4.7	#N/A	#N/A	0	17.2	5.21	5.3	5.44	73	8746.9	4082.8	10.1839	22.1861	I	I-A	2406.3	275	0.3998	0.8818	72.8005	54.5222	76	31583.8	240.809	23521.1	1703.93	1472.74	1270.78	299.575	804.32	744.019	329.098	149.349	110.137	0	70.8097	61.2024	52.8097	12.4494	33.425	30.919	13.6762	6.2065	4.5769	0	0
6382-02	Ctrl	T	0	4.7	#N/A	#N/A	0	17.2	5.21	5.3	5.44	74	8463.6	4109.4	10.3133	22.1048	I	I-A	3100.1	327.53	0.3632	0.8729	91.218	54.5756	74	23870.2	216.791	14235.4	1937.25	1713.93	1534.78	293.437	1084.17	758.389	322.746	130.108	23.3815	0	62.4902	55.2863	49.5076	9.4654	34.972	24.4634	10.4108	4.1969	0.7542	0	0
6382-02	Ctrl	T	0	4.7	#N/A	#N/A	0	17.2	5.21	5.3	5.44	75	9101.6	4133	11.5517	24.8487	I	I-A	1121.1	183.19	0.4198	0.8819	45.7272	38.8528	47	41923.1	431.537	65064.3	667.055	569.293	484.143	119.002	393.341	332.699	34.342	0	6.6248	0	59.5003	50.7801	43.1849	10.6148	35.0855	29.6763	3.0633	0	0.5909	0	0
6382-02	Ctrl	T	0	4.7	#N/A	#N/A	0	17.2	5.21	5.3	5.44	76	9295.1	4135.1	13.4519	23.314	I	I-B	1196.1	212.76	0.332	0.8709	53.7665	37.0786	55	45982.8	497.714	69876.6	590.675	511.47	449.12	94.8412	392.126	339.129	44.4293	0	0	0	49.383	42.7611	37.5484	7.9291	32.7835	28.3527	3.7145	0	0	0	0
6382-02	Ctrl	T	0	4.7	#N/A	#N/A	0	17.2	5.21	5.3	5.44	77	5752.7	4138.7	9.84332	23.1362	I	I-A	1296.7	186.72	0.4674	0.8926	51.2374	38.494	43	33161.1	424.095	72181.5	988.501	882.894	379.852	106.288	202.542	288.469	293.782	125.188	168.594	1.2183	76.2322	68.0878	29.2938	8.1968	15.6198	22.2464	22.6562	9.6544	13.0018	0.094	0
6382-02	Ctrl	T	0	4.7	#N/A	#N/A	0	17.2	5.21	5.3	5.44	78	9908.9	4148.5	9.85686	20.1369	I	I-A	7936.6	515.57	0.3752	0.9001	121.583	96.3836	142	17891.8	533.518	107981	6046.45	5357.25	3766.81	830.433	2030.49	1973.06	1965.75	1010.62	420.331	0	76.1849	67.501	47.4615	10.4634	25.584	24.8604	24.7684	12.7337	5.2961	0	0
6382-02	Ctrl	T	0	4.7	#N/A	#N/A	0	17.2	5.21	5.3	5.44	79	8825.2	4182.7	13.0166	22.7392	I	I-B	1419.7	356.22	0.1406	0.6403	78.3685	36.9597	64	45079.9	306.204	45592.6	799.306	592.452	531.442	167.373	320.374	235.471	206.827	76.6718	0	0	56.3013	41.7309	37.4335	11.7893	22.5664	16.586	14.5684	5.4006	0	0	0
6382-02	Ctrl	T	0	4.7	#N/A	#N/A	0	17.2	5.21	5.3	5.44	80	6812.6	4211.2	10.9035	25.0455	I	I-A	1311.5	174.36	0.5421	0.9364	46.5463	40.2015	53	40411.7	537.164	104287	852.499	742.15	789.418	188.757	591.066	658.335	0	0	39.9434	0	65.0015	56.5876	60.1917	14.3924	45.0677	50.1969	0	0	3.0456	0	0
6382-02	Ctrl	T	0	4.7	#N/A	#N/A	0	17.2	5.21	5.3	5.44	81	4604.6	4213.6	9.85487	20.7753	I	I-A	6056.3	415.37	0.4411	0.9236	116.55	79.0708	142	23446.7	292.606	34051.3	4685.51	4085.82	3339.72	816.208	814.598	1305.56	1138.43	566.953	317.306	0	77.3659	67.464	55.1446	13.477	13.4504	21.5571	18.7975	9.3614	5.2393	0	0
6382-02	Ctrl	T	0	4.7	#N/A	#N/A	0	17.2	5.21	5.3	5.44	82	7705.2	4228.5	24.8227	24.5079	IV	IV-E	1140.4	311.64	0.1476	0.566	77.2976	36.6463	61	53490	425.29	89155.7	565.296	0	4.2192	0	0	0	436.815	0	532.166	505.878	49.5686	0	0.37	0	0	0	38.3025	0	46.6635	44.3585	1
6382-02	Ctrl	T	0	4.7	#N/A	#N/A	0	17.2	5.21	5.3	5.44	83	8484.9	4238.3	11.0513	19.9796	I	I-A	9135.2	839.57	0.1629	0.7506	171.35	99.7196	182	19922.9	337.113	44748.4	6477.6	5758.21	4982.11	1034.24	3332.64	2490.47	805.195	393.053	577.946	8.525	70.9078	63.0329	54.5372	11.3214	36.4812	27.2622	8.8142	4.3026	6.3265	0.0933	0
6382-02	Ctrl	T	0	4.7	#N/A	#N/A	0	17.2	5.21	5.3	5.44	84	8178.4	4263.6	13.8489	22.6656	I	I-B	1199.6	176.12	0.486	0.9375	56.8825	30.0059	44	36678.9	317.017	35654.9	806.905	682.301	646.352	164.986	442.885	513.467	172.975	72.8723	0	0	67.2663	56.8789	53.8821	13.7538	36.9203	42.8044	14.4198	6.0749	0	0	0
6382-02	Ctrl	T	0	4.7	#N/A	#N/A	0	17.2	5.21	5.3	5.44	85	11574	4285.7	10.9439	22.532	I	I-A	3240.8	367.26	0.3019	0.8271	87.8759	61.86	86	26536.7	539.988	87123.9	2182.52	1970.21	1967.02	606.409	372.936	917.724	94.889	5.6018	45.1068	0	67.3456	60.7945	60.6959	18.7119	11.5076	28.3181	2.928	0.1729	1.3919	0	0
6382-02	Ctrl	T	0	4.7	#N/A	#N/A	0	17.2	5.21	5.3	5.44	86	8016.9	4297.6	9.79184	20.9917	I	I-A	5516.6	397.27	0.4392	0.9258	111.188	70.0353	131	23746.5	358.112	52727.4	4513.7	3996.29	3760.72	1102.92	2400.21	2200.3	443.492	224.901	121.291	0	81.8208	72.4415	68.1713	19.9929	43.509	39.8852	8.0393	4.0768	2.1987	0	0
6382-02	Ctrl	T	0	4.7	#N/A	#N/A	0	17.2	5.21	5.3	5.44	87	6174.1	4309.7	15.9594	15.9552	II	II	18388.7	848.84	0.3207	0.8806	209.618	146.886	379	20610.5	419.911	66970.8	14736.4	11841	5072.42	1783.86	2930.04	3010.95	8986.87	3114.9	2965.61	532.247	80.1381	64.3927	27.5844	9.7009	15.9339	16.3739	48.8716	16.9392	16.1273	2.8944	12
6382-02	Ctrl	T	0	4.7	#N/A	#N/A	0	17.2	5.21	5.3	5.44	88	11067.5	4312.1	9.47093	21.9151	I	I-A	3278	302.37	0.4506	0.9238	78.9183	58.8961	69	21049.4	713.452	186165	2538.89	2267.78	1785.22	545.179	788.49	904.474	313.851	48.273	180.232	0	77.4527	69.182	54.461	16.6315	24.0541	27.5923	9.5745	1.4726	5.4983	0	0
6382-02	Ctrl	T	0	4.7	#N/A	#N/A	0	17.2	5.21	5.3	5.44	89	4387.2	4314.3	16.6528	16.6831	II	II	13694	870.62	0.227	0.8515	194.15	101.525	307	22418.6	376.59	33545.9	10432.9	9212.21	8449.72	1760.34	1019.28	2974.61	981.781	508.694	348.141	0	76.1858	67.2719	61.7039	12.8548	7.4433	21.722	7.1694	3.7147	2.5423	0	1
6382-02	Ctrl	T	0	4.7	#N/A	#N/A	0	17.2	5.21	5.3	5.44	90	8261.5	4340.3	13.4318	22.6799	I	I-B	2058.8	263.52	0.3726	0.8396	66.2756	48.8408	68	33028.9	212.693	16866.7	1185.98	1057.3	647.911	54.557	429.974	210.044	403.962	124.555	0	0	57.6042	51.3543	31.4697	2.6499	20.8843	10.2021	19.6209	6.0498	0	0	0
6382-02	Ctrl	T	0	4.7	#N/A	#N/A	0	17.2	5.21	5.3	5.44	91	6513.1	4372	17.1353	16.1977	II	II	12414.5	663.44	0.3544	0.9096	145.265	121.889	267	21507.1	383.334	65635.7	10211.3	8812.69	5285.53	1515.37	2818.6	2834.81	4279.98	1995.27	1537.33	0	82.2533	70.9871	42.5754	12.2064	22.7041	22.8347	34.4756	16.0721	12.3834	0	0
6382-02	Ctrl	T	0	4.7	#N/A	#N/A	0	17.2	5.21	5.3	5.44	92	11604	4373.3	17.4979	18.3003	II	II	4293.3	392.86	0.3496	0.8852	94.9093	62.9952	89	20730	479.64	120137	3201.71	2767.45	2909.71	1228.6	937.69	1739.83	40.4798	16.2696	147.255	0	74.5748	64.4599	67.7735	28.6168	21.8409	40.5245	0.9429	0.379	3.4299	0	0
6382-02	Ctrl	T	0	4.7	#N/A	#N/A	0	17.2	5.21	5.3	5.44	93	8168.8	4381.6	10.5465	22.9098	I	I-A	2032.8	256.46	0.3884	0.8736	65.6234	46.1031	63	30991.7	165.514	11007.5	1467.87	1105.99	1192.99	462.223	865.991	750.887	44.0352	12.9572	331.369	0	72.2084	54.4067	58.6864	22.7379	42.6004	36.9381	2.1662	0.6374	16.3009	0	0
6382-02	Ctrl	T	0	4.7	#N/A	#N/A	0	17.2	5.21	5.3	5.44	94	4929.9	4450.8	10.731	20.1312	I	I-A	6347.3	592.82	0.227	0.7956	108.604	96.4861	169	26625.5	370.798	56782.5	4939.44	4278.89	2363.19	543.717	958.36	926.638	2138.37	529.688	558.605	0	77.8196	67.4127	37.2314	8.5661	15.0987	14.5989	33.6895	8.3451	8.8007	0	0
6382-02	Ctrl	T	0	4.7	#N/A	#N/A	0	17.2	5.21	5.3	5.44	95	6372.5	4482.8	24.8562	24.5215	IV	IV-E	1536.8	273.23	0.2587	0.6938	73.4869	46.3115	46	29932.3	369.078	61549.5	1159.72	0	0	0	0	0	1030.36	0	1112.3	1072.31	75.4636	0	0	0	0	0	67.0461	0	72.3776	69.7756	0
6382-02	Ctrl	T	0	4.7	#N/A	#N/A	0	17.2	5.21	5.3	5.44	96	5968.7	4499.1	16.1871	17.5574	II	II	5026.6	576.93	0.1898	0.7753	149.19	54.9368	155	30836	492.869	117283	3248.62	2663.95	2723.82	613.862	1135.57	1177.36	488.477	177.505	171.93	129.174	64.6281	52.9967	54.1877	12.2122	22.5911	23.4224	9.7178	3.5313	3.4204	2.5698	2
6382-02	Ctrl	T	0	4.7	#N/A	#N/A	0	17.2	5.21	5.3	5.44	97	4664.6	4505.5	9.83271	19.0292	I	I-A	23542.2	809.55	0.4514	0.9472	203.242	158.024	397	16863.3	295.001	33313.3	19228.6	16613.1	10656.9	2784.59	3326.27	4362.65	7863.92	2012.46	1412.23	2.7775	81.6768	70.5672	45.2669	11.8281	14.1289	18.5311	33.4035	8.5483	5.9987	0.0118	0
6382-02	Ctrl	T	0	4.7	#N/A	#N/A	0	17.2	5.21	5.3	5.44	98	4396.7	4538.5	13.7253	22.933	I	I-B	1268.2	193.59	0.4252	0.8912	55.2646	36.0426	53	41791.5	269.798	19618.9	973.693	904.523	552.29	182.278	99.2235	288.079	159.833	7.7451	2.7278	9.0102	76.7774	71.3232	43.5491	14.373	7.8239	22.7155	12.6031	0.6107	0.2151	0.7105	0
6382-02	Ctrl	T	0	4.7	#N/A	#N/A	0	17.2	5.21	5.3	5.44	99	5276.6	4550.3	16.6761	19.9372	II	II	1112.4	182.3	0.4206	0.8885	45.1771	37.2284	49	44048.9	635.817	165799	732.133	579.616	634.71	233.23	407.812	398.216	77.7921	54.5568	0	0	65.8171	52.1062	57.059	20.9669	36.6614	35.7987	6.9933	4.9045	0	0	0
6382-02	Ctrl	T	0	4.7	#N/A	#N/A	0	17.2	5.21	5.3	5.44	100	4344.7	4573.3	10.4805	23.8417	I	I-A	1234.6	201.73	0.3813	0.8288	50.6105	37.9826	45	36449.1	488.571	76395.2	831.163	532.367	596.618	260.07	226.265	406.838	65.2732	0	227.405	0	67.3203	43.1192	48.3232	21.0645	18.3264	32.9519	5.2868	0	18.4187	0	0
6382-02	Ctrl	T	0	4.7	#N/A	#N/A	0	17.2	5.21	5.3	5.44	101	7561.6	4575.7	10.5768	23.4656	I	I-A	2263.7	272.35	0.3835	0.8772	70.4275	51.5133	82	36223.9	660.046	116574	1469.53	1201.74	1362.31	377.709	866.38	817.183	11.7882	10.2781	53.8749	0	64.9165	53.0871	60.1803	16.6853	38.2724	36.0992	0.5207	0.454	2.3799	0	0
6382-02	Ctrl	T	0	4.7	#N/A	#N/A	0	17.2	5.21	5.3	5.44	102	10339.1	4582.1	10.8808	20.953	I	I-A	6562.1	568.54	0.2551	0.8309	149.337	71.2592	141	21487	597.376	129098	4870.51	3870.37	4015.82	793.704	1924.1	1721.22	107.361	81.8356	480.781	0	74.2221	58.9809	61.1975	12.0953	29.3216	26.2298	1.6361	1.2471	7.3267	0	0
6382-02	Ctrl	T	0	4.7	#N/A	#N/A	0	17.2	5.21	5.3	5.44	103	9556.5	4633.4	11.5836	24.6103	I	I-A	1846	269.32	0.3198	0.8048	68.4064	46.0332	63	34127.8	400.128	75719.5	1252.81	703.937	797.406	104.194	490.382	552.825	0	0	498.013	0	67.8673	38.1338	43.1972	5.6444	26.565	29.9477	0	0	26.9784	0	0
6382-02	Ctrl	T	0	4.7	#N/A	#N/A	0	17.2	5.21	5.3	5.44	104	8253.1	4636.6	10.3522	19.5418	I	I-A	12381.2	697.45	0.3198	0.8884	184.838	104.825	237	19141.9	461.255	75696.8	9257.46	8194.85	6813.15	1559.55	3866.27	3585.65	1771.78	913.486	178.04	0	74.7701	66.1877	55.028	12.596	31.2269	28.9604	14.3102	7.378	1.438	0	0
6382-02	Ctrl	T	0	4.7	#N/A	#N/A	0	17.2	5.21	5.3	5.44	105	8933.4	4642.5	16.4289	15.768	II	II	24378.7	1292.9	0.1833	0.817	238.757	194.278	474	19443.2	505.685	86736.1	19886	17192.1	9725.68	1770.42	4883.67	4463.33	8309.1	3680.39	2173.21	5.1145	81.5712	70.5213	39.8942	7.2622	20.0326	18.3084	34.0835	15.0968	8.9144	0.021	0
6382-02	Ctrl	T	0	4.7	#N/A	#N/A	0	17.2	5.21	5.3	5.44	106	6560.1	4689.2	16.4561	17.498	II	II	5172.1	488.17	0.2727	0.8684	120.465	68.9799	116	22428	476.435	91937.5	4059.22	3574.43	2456.83	479.612	917.628	929.268	1574.33	673.144	358.882	44.2133	78.4835	69.1103	47.5019	9.2731	17.742	17.967	30.4391	13.015	6.9388	0.8548	2
6382-02	Ctrl	T	0	4.7	#N/A	#N/A	0	17.2	5.21	5.3	5.44	107	4894.2	4697.5	24.8292	24.5064	IV	IV-E	1404.1	231.87	0.3282	0.7939	67.7077	39.5434	46	32761.2	544.923	85278.5	706.292	0	0	0	0	0	498.51	0	653.517	579.865	50.3009	0	0	0	0	0	35.5031	0	46.5424	41.297	3
6382-02	Ctrl	T	0	4.7	#N/A	#N/A	0	17.2	5.21	5.3	5.44	108	10024.1	4718.5	9.97487	18.9796	I	I-A	17535.3	744.01	0.3981	0.9325	180.868	129.929	316	18020.8	547.875	111971	14402	12504.3	9112.5	1845.58	4179.31	4167.12	4359.3	1616.54	803.375	0	82.1313	71.3092	51.9665	10.5249	23.8336	23.7641	24.8601	9.2187	4.5815	0	0
6382-02	Ctrl	T	0	4.7	#N/A	#N/A	0	17.2	5.21	5.3	5.44	109	9419	4732.9	11.168	24.4335	I	I-A	1246.4	170.39	0.5395	0.946	53.1544	30.8994	45	36104	252.771	25900.3	814.602	699.253	754.978	366.651	610.644	522.089	0	0	85.8783	0	65.3549	56.1005	60.5713	29.4161	48.9915	41.8868	0	0	6.8899	0	0
6382-02	Ctrl	T	0	4.7	#N/A	#N/A	0	17.2	5.21	5.3	5.44	110	9279.7	4755	17.0822	18.0527	II	II	4025.8	388.44	0.3353	0.8727	90.1896	66.996	101	25088.2	449.315	62712.4	2783.13	2359.83	2329.97	647.716	1630.67	1355.4	190.365	74.9182	138.292	3.7019	69.1322	58.6175	57.8758	16.0891	40.5055	33.6677	4.7286	1.8609	3.4351	0.092	0
6382-02	Ctrl	T	0	4.7	#N/A	#N/A	0	17.2	5.21	5.3	5.44	111	10407.2	4769.5	10.9427	25.2875	I	I-A	1004	153.61	0.5347	0.9483	40.9938	35.2219	44	43824.7	654.562	182361	647.96	543.863	583.027	193.092	390.128	216.425	0	0	83.4914	0	64.5352	54.1675	58.0681	19.2315	38.8558	21.5554	0	0	8.3155	0	0
6382-02	Ctrl	T	0	4.7	#N/A	#N/A	0	17.2	5.21	5.3	5.44	112	6835.5	4775.9	9.66869	19.9482	I	I-A	9074.9	516.01	0.4283	0.9276	143.399	94.1156	224	24683.5	551.334	99166.2	7313	5832.76	715.425	248.916	433.58	276.438	4899.72	1855.95	2933.43	0	80.585	64.2736	7.8836	2.7429	4.7778	3.0462	53.992	20.4515	32.3246	0	0
6382-02	Ctrl	T	0	4.7	#N/A	#N/A	0	17.2	5.21	5.3	5.44	113	9470.3	4806.5	18.0141	19.8488	II	II	2302.5	292.22	0.3388	0.8312	71.1912	51.4413	71	30836	292.37	41077.6	1516.68	1092.94	1284.27	596.176	927.606	627.793	0	0	324.688	0	65.8712	47.4676	55.7772	25.8926	40.287	27.2658	0	0	14.1016	0	0
6382-02	Ctrl	T	0	4.7	#N/A	#N/A	0	17.2	5.21	5.3	5.44	114	3819.8	4859.7	11.4887	24.3538	I	I-A	1515.7	199.52	0.4785	0.9095	53.3016	39.4768	55	36286.9	982.834	78165.6	957.375	836.364	633.931	144.722	27.9112	160.699	0	0	92.844	0	63.1636	55.1798	41.8241	9.5481	1.8415	10.6023	0	0	6.1255	0	0
6382-02	Ctrl	T	0	4.7	#N/A	#N/A	0	17.2	5.21	5.3	5.44	115	8237.2	4911	10.7283	21.7214	I	I-A	3166	378.29	0.278	0.8478	96.2513	50.3811	100	31585.6	457.765	86690.4	2339.71	2105.34	1561.33	316.819	966.194	895.852	627.254	247.552	40.1869	0	73.9022	66.4993	49.3163	10.0071	30.5183	28.2965	19.8125	7.8192	1.2693	0	0
6382-02	Ctrl	T	0	4.7	#N/A	#N/A	0	17.2	5.21	5.3	5.44	116	7257.2	4930.2	13.079	21.8217	I	I-B	3950.5	338.12	0.4342	0.8966	87.8887	67.9363	101	25566.4	443.685	86210.4	3100.78	2727.76	2662.39	748.695	1590.53	1561.65	217.298	103.22	0	0	78.4898	69.0476	67.3931	18.9517	40.261	39.5299	5.5004	2.6128	0	0	0
6382-02	Ctrl	T	0	4.7	#N/A	#N/A	0	17.2	5.21	5.3	5.44	117	3948.2	4942.9	10.7094	19.7202	I	I-A	14859	1011.3	0.1826	0.8148	214.446	110.763	308	20728.2	257.819	25466.5	11081.1	9409.82	8727.11	2107.94	948.463	3640.99	474.308	166.398	784.79	4.9684	74.575	63.3273	58.7326	14.1862	6.3831	24.5035	3.192	1.1198	5.2816	0.0334	0
6382-02	Ctrl	T	0	4.7	#N/A	#N/A	0	17.2	5.21	5.3	5.44	118	3774.3	4967.2	11.2055	19.4727	I	I-A	21102.4	1328.2	0.1503	0.663	269.159	171.665	488	23125.3	405.477	41955.5	15582	13723	11713.8	2733.59	1254.72	4704.55	758.925	404.841	700.472	55.8228	73.8401	65.0304	55.5095	12.9539	5.9459	22.2939	3.5964	1.9185	3.3194	0.2645	0
6382-02	Ctrl	T	0	4.7	#N/A	#N/A	0	17.2	5.21	5.3	5.44	119	8771.6	5021.3	26.7504	23.502	IV	IV-B	2152.8	405.22	0.1648	0.6235	76.871	60.7505	78	36231.9	390.442	58670.2	1127.38	334.205	0	0	0	0	772.353	99.4201	747.011	676.502	52.3691	15.5245	0	0	0	0	35.8774	4.6183	34.7003	31.4249	10
6382-02	Ctrl	T	0	4.7	#N/A	#N/A	0	17.2	5.21	5.3	5.44	120	4076.3	5039.8	10.5596	24.5153	I	I-A	1444.1	188.92	0.5084	0.9336	49.5089	42.5767	61	42240.8	414.538	82380.4	1073.94	931.158	800.28	290.32	242.292	318.914	17.3902	0	146.427	0	74.365	64.478	55.4154	20.1032	16.7775	22.0832	1.2042	0	10.1393	0	0
6382-02	Ctrl	T	0	4.7	#N/A	#N/A	0	17.2	5.21	5.3	5.44	121	8693	5047.1	18.1152	21.8177	III	III-B	1796.7	242.34	0.3845	0.8573	66.3491	45.0244	58	32281.4	442.082	75051.1	1094.45	816.307	933.165	255.394	677.912	662.524	62.7987	0	98.1161	66.4374	60.9153	45.4343	51.9385	14.2148	37.7315	36.8751	3.4953	0	5.461	3.6978	2
6382-02	Ctrl	T	0	4.7	#N/A	#N/A	0	17.2	5.21	5.3	5.44	122	7197.7	5086.8	11.7656	24.5442	I	I-A	1685.8	289.57	0.2527	0.7534	73.3214	43.2533	58	34405	327.925	50719.5	1066.2	801.011	816.453	281.747	652.056	573.87	0	0	247.343	0	63.2455	47.515	48.431	16.7129	38.6792	34.0413	0	0	14.6721	0	0
6382-02	Ctrl	T	0	4.7	#N/A	#N/A	0	17.2	5.21	5.3	5.44	123	6105.5	5151.6	24.8328	24.519	IV	IV-E	1690.3	298.96	0.2376	0.6501	70.5648	45.381	47	27805.7	777.359	207973	850.112	0	0	0	0	0	621.677	0	815.716	718.798	50.2933	0	0	0	0	0	36.7789	0	48.2584	42.5246	1
6382-02	Ctrl	T	0	4.7	#N/A	#N/A	0	17.2	5.21	5.3	5.44	124	8033.2	5172.9	14.2072	24.1019	I	I-B	1350.7	194.22	0.45	0.9021	52.8735	37.6209	33	24431.8	383.373	57242.7	846.069	716.818	754.248	180.72	582.879	570.362	0	0	0	0	62.6407	53.0712	55.8425	13.38	43.1548	42.2281	0	0	0	0	0
6382-02	Ctrl	T	0	4.7	#N/A	#N/A	0	17.2	5.21	5.3	5.44	125	11521.9	5175.4	10.4519	21.7185	I	I-A	3772.8	395.51	0.3031	0.8677	90.7392	60.7468	103	27300.7	1385.81	220076	2636.75	2171.4	2026.44	626.673	785.368	1199.03	215.212	112.864	280.156	0	69.8893	57.5549	53.7127	16.6105	20.8168	31.7814	5.7044	2.9916	7.4258	0	0
6382-02	Ctrl	T	0	4.7	#N/A	#N/A	0	17.2	5.21	5.3	5.44	126	9351.3	5209.8	17.0751	16.241	II	II	12365.6	672.11	0.344	0.8901	162.129	119.196	261	21106.9	566.748	112632	9509.64	8587.46	4676.01	1408.98	2494.97	2252.81	3513.92	1650.1	1090.55	0	76.9041	69.4465	37.8147	11.3944	20.1767	18.2184	28.4169	13.3443	8.8193	0	1
6382-02	Ctrl	T	0	4.7	#N/A	#N/A	0	17.2	5.21	5.3	5.44	127	7945.4	5213	16.8812	17.2913	II	II	5898.3	489.97	0.3087	0.8804	119.156	77.0839	116	19666.7	599.163	127785	4620.82	4183.91	3200.92	1065.37	1786.93	1822.88	1375.57	678.502	236.007	13.1512	78.3412	70.934	54.2683	18.0622	30.2956	30.9051	23.3213	11.5033	4.0013	0.223	1
6382-02	Ctrl	T	0	4.7	#N/A	#N/A	0	17.2	5.21	5.3	5.44	128	7383.7	5299.8	12.7989	22.2576	I	I-B	2961.9	439.65	0.1926	0.7591	86.664	63.7793	84	28360.2	577.359	103673	1988.6	1890.65	951.387	291.782	680.013	584.391	213.82	15.7338	1.3639	0	67.1381	63.8312	32.1203	9.851	22.9583	19.73	7.2189	0.5312	0.046	0	0
6382-02	Ctrl	T	0	4.7	#N/A	#N/A	0	17.2	5.21	5.3	5.44	129	9154.6	5332.4	10.1974	23.4304	I	I-A	1493.3	219.38	0.3899	0.8564	60.2525	38.0678	69	46206.4	560.115	112246	1010.52	503.989	344.341	103.95	230.755	189.926	109.549	16.6106	693.453	0	67.6703	33.7501	23.0591	6.9611	15.4527	12.7186	7.336	1.1123	46.4377	0	0
6382-02	Ctrl	T	0	4.7	#N/A	#N/A	0	17.2	5.21	5.3	5.44	130	10222.2	5342.5	11.0528	24.8366	I	I-A	1968.5	241.01	0.4259	0.8742	65.2559	47.5241	67	34036.1	649.629	168952	1339.08	1129.3	1210.24	400.116	846.753	714.889	0	0	117.35	0	68.0243	57.3677	61.4793	20.3256	43.0145	36.3159	0	0	5.9613	0	0
6382-02	Ctrl	T	0	4.7	#N/A	#N/A	0	17.2	5.21	5.3	5.44	131	8325.5	5354.4	18.0076	18.8603	II	II	1594.2	215.63	0.4309	0.9005	60.6136	39.5979	47	29481.9	530.457	109486	1173.41	1067.9	145.891	24.1122	169.077	0	601.635	278.921	405.358	0	73.6036	66.9855	9.1512	1.5125	10.6056	0	37.7383	17.4957	25.4266	0	0
6382-02	Ctrl	T	0	4.7	#N/A	#N/A	0	17.2	5.21	5.3	5.44	132	5060.5	5381	24.9384	24.5094	IV	IV-E	1680.7	444.06	0.1071	0.4806	93.4874	59.0253	90	53549.1	664.013	183825	527.496	8.653	13.7091	0	0	0	309.091	0	451.719	416.407	31.3857	0.5148	0.8157	0	0	0	18.3907	0	26.877	24.776	4
6382-02	Ctrl	T	0	4.7	#N/A	#N/A	0	17.2	5.21	5.3	5.44	133	6970.9	5396.8	30.7794	22.9747	V-BC	V-B	1074.4	268.82	0.1868	0.6409	73.1942	33.3961	55	51191.4	486.555	75966.2	378.001	250.734	79.9355	6.6737	79.1056	0	51.5377	24.989	232.539	0	35.1832	23.3375	7.4402	0.6212	7.3629	0	4.797	2.3259	21.644	0	0
6382-02	Ctrl	T	0	4.7	#N/A	#N/A	0	17.2	5.21	5.3	5.44	134	4513.3	5409.9	9.71662	21.2593	I	I-A	4471.5	365.49	0.4206	0.9167	96.9418	66.9544	106	23705.7	512.244	89063.9	3371.47	3097.07	2451.27	754.151	982.028	1061.52	900.433	352.184	151.541	0	75.3995	69.263	54.8202	16.8658	21.9621	23.7399	20.1373	7.8762	3.3891	0	0
6382-02	Ctrl	T	0	4.7	#N/A	#N/A	0	17.2	5.21	5.3	5.44	135	4607.3	5448.6	10.3575	22.974	I	I-A	2394.8	266.61	0.4234	0.9146	68.3505	53.2138	66	27559.7	378.512	57299.7	1845.82	1506.5	1689.33	795.313	928.149	973.496	21.7254	8.7681	175.043	0	77.0778	62.9083	70.543	33.2106	38.7576	40.6512	0.9072	0.3661	7.3094	0	0
6382-02	Ctrl	T	0	4.7	#N/A	#N/A	0	17.2	5.21	5.3	5.44	136	6713.1	5455.4	9.90779	22.9107	I	I-A	2447.4	266.17	0.4341	0.9165	66.2382	56.1604	91	37182.3	575.161	113346	1513.32	1171.71	1090.45	417.603	824.246	668.808	128.452	37.5565	357.36	0	61.8347	47.8763	44.5563	17.0634	33.679	27.3277	5.2486	1.5346	14.6018	0	0
6382-02	Ctrl	T	0	4.7	#N/A	#N/A	0	17.2	5.21	5.3	5.44	137	10664.7	5473.7	10.0746	18.8653	I	I-A	21101.2	848.4	0.3684	0.931	192.616	160.359	357	16918.5	585.337	126838	16918.2	14707.5	11651	2138.82	4003.62	4272.04	5438.58	2071.45	780.65	0	80.1764	69.6996	55.215	10.136	18.9734	20.2455	25.7738	9.8168	3.6995	0	0
6382-02	Ctrl	T	0	4.7	#N/A	#N/A	0	17.2	5.21	5.3	5.44	138	3620.6	5499.3	16.7906	16.1762	II	II	19610.4	976.41	0.2585	0.8448	197.471	162.706	388	19785.4	363.438	54166.2	14525	12126.5	10445.8	2212.82	1326.94	4745.66	1078.8	531.002	1078.72	0	74.0678	61.8368	53.2664	11.2839	6.7665	24.1997	5.5012	2.7078	5.5008	0	0
6382-02	Ctrl	T	0	4.7	#N/A	#N/A	0	17.2	5.21	5.3	5.44	139	3909.2	5501.1	9.57358	20.0716	I	I-A	9760.3	519.54	0.4544	0.9371	127.133	109.47	203	20798.5	392.11	63317	7850.68	6909.54	6140.55	1426.86	1577.52	2651.36	1029.82	393.491	227.385	0	80.4351	70.7926	62.9137	14.619	16.1627	27.1649	10.5511	4.0316	2.3297	0	0
6382-02	Ctrl	T	0	4.7	#N/A	#N/A	0	17.2	5.21	5.3	5.44	140	4539.1	5521	10.5388	22.6397	I	I-A	2505	298.84	0.3525	0.8632	77.3921	53.0042	65	25948.1	259.403	31174.4	1816.99	1495.98	1439.81	561.643	684.589	784.693	72.6775	55.0926	342.763	0	72.5333	59.7191	57.4768	22.4206	27.3285	31.3246	2.9013	2.1993	13.683	0	0
6382-02	Ctrl	T	0	4.7	#N/A	#N/A	0	17.2	5.21	5.3	5.44	141	3341.8	5549.5	11.1247	22.7652	I	I-A	3033.6	386.24	0.2555	0.7935	89.0607	55.0594	99	32634.5	469.418	36866.4	2107.31	1771.02	1885.43	629.693	222.953	1127.57	15.0516	11.2523	128.789	0	69.4666	58.3811	62.1524	20.7576	7.3496	37.17	0.4962	0.3709	4.2455	0	0
6382-02	Ctrl	T	0	4.7	#N/A	#N/A	0	17.2	5.21	5.3	5.44	142	11311.6	5579	9.92406	18.9454	I	I-A	20950.1	805.98	0.4053	0.9493	207.891	142.708	332	15847.2	1015.56	150371	17466.9	15504.2	15031.9	3372	4144.96	5610.24	2243.15	785.864	248.575	1.1202	83.3738	74.0056	71.7512	16.0954	19.785	26.7791	10.7071	3.7511	1.1865	0.0053	0
6382-02	Ctrl	T	0	4.7	#N/A	#N/A	0	17.2	5.21	5.3	5.44	143	4038.2	5633.6	9.53544	20.2477	I	I-A	7855.7	455.68	0.4754	0.9401	125.006	88.2822	173	22022.2	459.552	66177.1	6392.16	5250.26	3838.95	828.971	790.733	1554.58	1402.5	497.198	1030.55	0	81.3698	66.8339	48.8684	10.5525	10.0657	19.7892	17.8533	6.3291	13.1185	0	0
6382-02	Ctrl	T	0	4.7	#N/A	#N/A	0	17.2	5.21	5.3	5.44	144	9741.9	5682.7	9.81956	23.4298	I	I-A	1512.3	202.61	0.463	0.9157	52.388	43.4694	52	34384.7	517.933	119673	1121.82	946.561	831.797	258.901	502.166	611.231	89.7768	51.0496	50.0754	0	74.1779	62.589	55.0005	17.1192	33.2045	40.4161	5.9363	3.3755	3.3111	0	0
6382-02	Ctrl	T	0	4.7	#N/A	#N/A	0	17.2	5.21	5.3	5.44	145	4991.4	5694.7	12.1431	24.7731	I	I-A	1381.1	287.8	0.2095	0.6767	71.1447	36.1179	62	44891.8	523.769	118763	822.931	686.529	695.493	202.542	388.132	341.565	0	0	39.4076	2.0462	59.5845	49.7083	50.3573	14.6651	28.1028	24.7311	0	0	2.8533	0.1482	0
6382-02	Ctrl	T	0	4.7	#N/A	#N/A	0	17.2	5.21	5.3	5.44	146	10910.3	5707	17.3393	16.8278	II	II	8621.5	531.46	0.3836	0.9153	120.96	100.166	170	19718.1	388.619	57983.1	6856.77	5933.45	5456.29	1424.86	2412.93	2307.07	1407.89	686.685	392.712	1.1205	79.5312	68.8216	63.2871	16.5268	27.9874	26.7596	16.3301	7.9648	4.555	0.013	0
6382-02	Ctrl	T	0	4.7	#N/A	#N/A	0	17.2	5.21	5.3	5.44	147	6232.6	5707.2	10.3699	18.7804	I	I-A	19816.8	910.4	0.3005	0.8868	183.13	162.645	391	19730.7	527.922	129276	15619.8	13648.9	10060.6	2280.67	5385.28	5204.53	5069.33	2047	1979.68	3.8968	78.8209	68.875	50.7681	11.5088	27.1753	26.2632	25.5809	10.3296	9.9899	0.0197	0
6382-02	Ctrl	T	0	4.7	#N/A	#N/A	0	17.2	5.21	5.3	5.44	148	3825.1	5711.8	13.2763	22.3376	I	I-B	2707	298.84	0.3809	0.8727	85.8732	52.7641	83	30661.2	284.846	34877.9	1811.09	1573.68	1263.54	347.946	485.611	707.534	213.208	105.899	0	0	66.903	58.1327	46.6761	12.8534	17.9388	26.1368	7.8761	3.912	0	0	0
6382-02	Ctrl	T	0	4.7	#N/A	#N/A	0	17.2	5.21	5.3	5.44	149	9362.6	5736.8	24.8562	24.4836	IV	IV-E	1150.7	283.39	0.1801	0.5683	62.8599	50.9928	80	69522.9	539.948	91773.8	491.109	1.1408	0	0	0	0	269.302	0	445.661	375.989	42.6806	0.0991	0	0	0	0	23.4041	0	38.7309	32.6759	4
6382-02	Ctrl	T	0	4.7	#N/A	#N/A	0	17.2	5.21	5.3	5.44	150	5506.2	5740.8	11.2499	24.8105	I	I-A	1169	189.37	0.4096	0.8449	49.3823	37.4838	53	45337.9	656.034	146442	786.641	642.523	735.738	412.683	446.777	406.643	0	9.0603	144.576	0	67.2931	54.9645	62.9386	35.3029	38.2195	34.7862	0	0.7751	12.3677	0	0
6382-02	Ctrl	T	0	4.7	#N/A	#N/A	0	17.2	5.21	5.3	5.44	151	3131	5754.8	10.1072	22.2783	I	I-A	3734.7	340.77	0.4041	0.9085	89.6925	65.8443	101	27043.7	849.216	82418.8	2533	2129.86	2311.89	534.706	96.6416	1120.41	131.571	67.3679	59.4767	0	67.824	57.0295	61.9035	14.3174	2.5877	30.0004	3.523	1.8039	1.5926	0	0
6382-02	Ctrl	T	0	4.7	#N/A	#N/A	0	17.2	5.21	5.3	5.44	152	9630	5764.9	16.6604	18.0752	II	II	7373.8	798.96	0.1452	0.756	161.101	76.1032	174	23597.1	275.522	30805.8	2080.9	1566.4	1686.14	499.536	1068.59	814.212	147.695	55.3362	305.368	1.6566	28.2201	21.2426	22.8665	6.7744	14.4916	11.0419	2.003	0.7504	4.1412	0.0225	0
6382-02	Ctrl	T	0	4.7	#N/A	#N/A	0	17.2	5.21	5.3	5.44	153	4697.6	5788.3	10.1479	23.2107	I	I-A	1313.7	201.28	0.4075	0.8525	53.7292	40.5206	52	39582.9	471.797	84186	952.845	723.637	697.417	240.195	259.825	188.465	134.142	42.379	206.573	0	72.5287	55.0819	53.086	18.2832	19.7774	14.3456	10.2107	3.2258	15.7239	0	0
6382-02	Ctrl	T	0	4.7	#N/A	#N/A	0	17.2	5.21	5.3	5.44	154	3230.6	5833.4	11.0589	22.6829	I	I-A	2045.1	324.67	0.2438	0.7679	70.6576	53.4331	65	31783.3	153.122	9909.64	1422.33	1248.03	775.987	235.422	94.3038	206.196	272.283	60.3535	43.9391	0	69.5496	61.0268	37.9446	11.5118	4.6113	10.0827	13.3142	2.9512	2.1486	0	0
6382-02	Ctrl	T	0	4.7	#N/A	#N/A	0	17.2	5.21	5.3	5.44	155	6394.9	5833.7	16.3922	16.5075	II	II	12265.4	808.09	0.236	0.8436	160.334	111.053	263	21442.4	432.289	77061.4	9517.34	7833.15	5646.23	921.28	3212.04	3091.77	2687.89	1229.72	1279.41	14.6137	77.595	63.8638	46.0338	7.5112	26.1878	25.2072	21.9144	10.0259	10.431	0.1191	0
6382-02	Ctrl	T	0	4.7	#N/A	#N/A	0	17.2	5.21	5.3	5.44	156	8213.1	5834.2	10.2348	19.1909	I	I-A	15264.8	726.13	0.3638	0.9281	174.264	121.355	284	18604.9	540.67	119233	11995.3	10114.1	6871.03	1786.88	4071.69	3479.99	4416.41	1826.87	2144.81	33.8746	78.5814	66.2578	45.0122	11.7059	26.6737	22.7975	28.932	11.9679	14.0507	0.2219	0
6382-02	Ctrl	T	0	4.7	#N/A	#N/A	0	17.2	5.21	5.3	5.44	157	3160.8	5864	10.4442	21.1498	I	I-A	5651.5	464.81	0.3287	0.8653	104.838	82.0129	107	18933	602.98	103578	4168.63	3449.9	3469.28	906.762	446.092	1481.7	381.321	107.847	125.366	0	73.7621	61.0445	61.3873	16.0448	7.8934	26.2181	6.7473	1.9083	2.2183	0	0
6382-02	Ctrl	T	0	4.7	#N/A	#N/A	0	17.2	5.21	5.3	5.44	158	3650.8	5894.6	9.85004	22.6423	I	I-A	2542.4	261.76	0.4663	0.9192	68.867	51.866	76	29893	390.159	53558.2	1953.86	1528.98	1521.23	608.357	471.864	936.038	53.388	38.482	220.511	23.627	76.8498	60.1381	59.8334	23.928	18.5595	36.8164	2.0999	1.5136	8.6732	0.9293	0
6382-02	Ctrl	T	0	4.7	#N/A	#N/A	0	17.2	5.21	5.3	5.44	159	3287.4	5921.2	17.4982	18.0347	II	II	5027.8	400.36	0.3942	0.8969	96.7427	75.795	115	22872.8	215.377	21192	3570.84	2748.69	2826.13	714.889	252.084	1183.83	261.873	133.811	415.401	0	71.0212	54.6693	56.2096	14.2186	5.0138	23.5455	5.2084	2.6614	8.262	0	0
6382-02	Ctrl	T	0	4.7	#N/A	#N/A	0	17.2	5.21	5.3	5.44	160	10732.3	5957	10.004	21.3433	I	I-A	5047.2	385.8	0.4261	0.9131	102.919	68.6502	98	19416.7	255.016	26388.8	3680.3	3048.15	3181.64	1154.75	1692.47	1743.58	249.402	76.3308	350.732	0	72.9178	60.3931	63.0379	22.8791	33.533	34.5455	4.9414	1.5123	6.9491	0	0
6382-02	Ctrl	T	0	4.7	#N/A	#N/A	0	17.2	5.21	5.3	5.44	161	8695.8	5960.7	10.5415	20.4063	I	I-A	4799.8	449.8	0.2981	0.8545	98.1195	78.3666	128	26667.8	537.394	114720	4041.59	3618.16	2385.94	656.582	1257	956.888	2194.74	1187.93	264.211	0	84.2027	75.3809	49.7087	13.6793	26.1885	19.9359	45.7254	24.7493	5.5046	0	0
6382-02	Ctrl	T	0	4.7	#N/A	#N/A	0	17.2	5.21	5.3	5.44	162	10570.8	5960.9	9.36404	22.8467	I	I-A	1845.5	207.46	0.5388	0.9216	56.1466	44.6838	40	21674.3	566.101	121753	1284.67	1120.06	711.226	176.482	179.893	339.618	701.225	352.427	123.191	0	69.6115	60.6923	38.5387	9.5629	9.7477	18.4027	37.9968	19.0968	6.6753	0	0
6382-02	Ctrl	T	0	4.7	#N/A	#N/A	0	17.2	5.21	5.3	5.44	163	6933.3	5985.4	9.89367	21.7681	I	I-A	3318.4	312.52	0.427	0.8944	76.8538	66.4036	84	25313.4	406.87	54875.8	2424.66	2188.12	1979.16	475.911	1254.32	1069.56	446.604	214.33	165.911	0	73.0678	65.9395	59.6424	14.3417	37.7992	32.2314	13.4586	6.4589	4.9998	0	0
6382-02	Ctrl	T	0	4.7	#N/A	#N/A	0	17.2	5.21	5.3	5.44	164	3303.7	6013.2	11.043	23.1296	I	I-A	1643.1	290.01	0.2455	0.8079	67.5245	43.1727	48	29213.1	422.946	81785.6	973.985	714.378	706.612	281.114	257.539	367.187	54.8004	15.9286	69.8431	0	59.2761	43.4766	43.0039	17.1084	15.6737	22.3467	3.3351	0.9694	4.2506	0	0
6382-02	Ctrl	T	0	4.7	#N/A	#N/A	0	17.2	5.21	5.3	5.44	165	7008.6	6017.2	10.0588	22.3458	I	I-A	2779.1	291.33	0.4115	0.9064	76.6522	52.3224	80	28786.3	379.771	58017	1992.59	1737.11	1758.43	530.663	1067.76	1156.85	99.0297	72.3852	58.6486	1.2664	71.6995	62.5066	63.2738	19.0949	38.4212	41.6269	3.5634	2.6046	2.1104	0.0456	0
6382-02	Ctrl	T	0	4.7	#N/A	#N/A	0	17.2	5.21	5.3	5.44	166	10702.7	6032.8	13.5823	22.7964	I	I-B	1613.8	200.4	0.505	0.921	58.4281	38.1575	44	27264.8	137.595	5552.79	1276.58	1149.18	549.34	128.257	178.383	429.538	775.844	198.791	0	0	79.1059	71.2113	34.0409	7.9477	11.0538	26.6172	48.0767	12.3185	0	0	0
6382-02	Ctrl	T	0	4.7	#N/A	#N/A	0	17.2	5.21	5.3	5.44	167	7496.7	6061	31.5941	22.652	V-BC	V-B	1113.9	208.35	0.3225	0.8202	54.5996	37.0791	42	37705.4	535.314	101433	756.586	473.405	1.4613	0	0	0	187.786	65.7117	508.244	0	67.9232	42.5004	0.1312	0	0	0	16.8586	5.8993	45.6281	0	0
6382-02	Ctrl	T	0	4.7	#N/A	#N/A	0	17.2	5.21	5.3	5.44	168	8718	6078.9	10.1964	21.871	I	I-A	3109.3	317.82	0.3868	0.9124	93.0705	53.6452	89	28623.8	394.764	57949.9	2441.22	2169.41	2026.88	650.347	1413.46	1420.77	235.178	49.5883	212.577	0	78.5148	69.7726	65.1888	20.9165	45.4599	45.6948	7.5638	1.5949	6.8369	0	0
6382-02	Ctrl	T	0	4.7	#N/A	#N/A	0	17.2	5.21	5.3	5.44	169	6542.1	6095	16.9765	15.2039	II	II	32417	1037.3	0.3786	0.9454	237.35	183.049	535	16503.7	429.053	71415.7	26954.2	22328.5	15129	4043.88	7642.62	7625.29	13373.7	5038.42	2777.77	6.2354	83.1485	68.879	46.6701	12.4746	23.576	23.5225	41.2552	15.5425	8.5689	0.0192	1
6382-02	Ctrl	T	0	4.7	#N/A	#N/A	0	17.2	5.21	5.3	5.44	170	7401.5	6096.4	30.9779	18.5733	V-A	V-A	1729.2	243.66	0.366	0.8279	62.836	46.2641	60	34698.1	408.45	61760.1	1252.76	1047.01	1.3639	0	0	0	782.308	335.232	608.395	0	72.4471	60.5486	0.0789	0	0	0	45.2408	19.3865	35.1835	0	0
6382-02	Ctrl	T	0	4.7	#N/A	#N/A	0	17.2	5.21	5.3	5.44	171	7085.7	6112.3	10.0439	22.8389	I	I-A	1980.9	234.83	0.4514	0.9144	61.2853	49.438	58	29279.6	310.931	46336.7	1536.41	1294.08	1238.05	445.856	900.86	889.081	116.81	31.6624	192.605	1.4616	77.5592	65.3261	62.4978	22.5072	45.4762	44.8816	5.8966	1.5983	9.7229	0.0738	0
6382-02	Ctrl	T	0	4.7	#N/A	#N/A	0	17.2	5.21	5.3	5.44	172	7991.9	6118.5	11.3239	24.5891	I	I-A	1624	229.98	0.3859	0.8388	61.0263	44.1416	46	28325.1	424.141	61819.7	1154.56	981.195	1075.71	530.175	900.142	810.41	0	0	94.9775	0	71.0918	60.4169	66.2366	32.6454	55.4261	49.9009	0	0	5.8482	0	0
6382-02	Ctrl	T	0	4.7	#N/A	#N/A	0	17.2	5.21	5.3	5.44	173	3872.1	6132	9.84397	18.9959	I	I-A	24332.3	817.94	0.457	0.9508	201.636	157.036	396	16274.7	383.599	52991.7	19563	16560.4	12082	2531	3105.01	5001.45	6612.09	2143.4	1041.07	4.6761	80.399	68.0592	49.6541	10.4018	12.7608	20.5547	27.1741	8.8089	4.2785	0.0192	0
6382-02	Ctrl	T	0	4.7	#N/A	#N/A	0	17.2	5.21	5.3	5.44	174	7602	6139.8	31.0543	23.2841	V-BC	V-B	1091.2	230.86	0.2573	0.7	60.6131	36.2993	61	55901.8	272.52	32256	656.241	501.339	0	0	0	0	540.079	196.794	218.276	4.7738	60.1375	45.9424	0	0	0	0	49.4925	18.0341	20.0027	0.4375	0
6382-02	Ctrl	T	0	4.7	#N/A	#N/A	0	17.2	5.21	5.3	5.44	175	10748.4	6162.3	10.3463	23.3862	I	I-A	1352.6	168.18	0.6009	0.9644	44.9605	39.5904	41	30312	229.72	18287.6	1012.32	945.197	901.6	427.589	524.238	520.19	14.7595	17.9745	195.333	0	74.8442	69.8815	66.6583	31.6131	38.7586	38.4593	1.0912	1.3289	14.4416	0	0
6382-02	Ctrl	T	0	4.7	#N/A	#N/A	0	17.2	5.21	5.3	5.44	176	10804.7	6183	9.90281	23.231	I	I-A	2190.4	237.48	0.4881	0.9194	66.5649	46.4004	67	30588	457.198	76005.7	1548.98	1296.11	1358.32	537.287	683.475	475.132	43.84	23.0405	341.136	0	70.7163	59.1723	62.0121	24.5291	31.2031	21.6915	2.0015	1.0519	15.5741	0	0
6382-02	Ctrl	T	0	4.7	#N/A	#N/A	0	17.2	5.21	5.3	5.44	177	9648.4	6183.4	9.34008	21.5206	I	I-A	3407.5	298.84	0.4795	0.9181	75.8263	66.9029	82	24064.6	611.596	129396	2785.52	2462.55	1629.75	652.392	933.654	983.728	901.06	410.296	410.832	0	81.7475	72.2692	47.8287	19.146	27.4003	28.8698	26.4437	12.0411	12.0568	0	0
6382-02	Ctrl	T	0	4.7	#N/A	#N/A	0	17.2	5.21	5.3	5.44	178	4140.7	6188	16.9173	16.8121	II	II	8620.9	581.78	0.3201	0.8368	135.047	102.284	231	26795.3	520.545	100861	6951.76	6254.89	581.241	168.931	286.423	235.276	4942.36	1432.56	1279.7	17.0502	80.6384	72.555	6.7422	1.9596	3.3224	2.7291	57.33	16.6172	14.8441	0.1978	1
6382-02	Ctrl	T	0	4.7	#N/A	#N/A	0	17.2	5.21	5.3	5.44	179	6848.2	6199.1	24.8574	24.5265	IV	IV-E	1384.3	258.23	0.2609	0.7524	76.1197	35.4347	47	33952.2	456.856	92684.2	1082.17	0	0	0	0	0	953.777	0	1042.34	1002.75	78.1758	0	0	0	0	0	68.9005	0	75.2981	72.438	0
6382-02	Ctrl	T	0	4.7	#N/A	#N/A	0	17.2	5.21	5.3	5.44	180	5933.9	6220.9	9.90297	22.4862	I	I-A	2438.3	266.17	0.4325	0.8887	68.3036	54.41	98	40191.9	551.087	96234.5	1740.95	1521.57	1536.42	521.115	1144.86	961.076	223.684	107.896	62.5455	0	71.4015	62.4043	63.0132	21.3725	46.9543	39.4166	9.1739	4.4251	2.5652	0	0
6382-02	Ctrl	T	0	4.7	#N/A	#N/A	0	17.2	5.21	5.3	5.44	181	8406.8	6256.1	17.2963	15.6473	II	II	19922.5	784.39	0.4069	0.9512	223.548	119.35	412	20680.1	449.541	69905.4	16585.4	13691.6	2377.51	1035.36	1270.79	1037.41	11663.7	3998.53	4403.22	0	83.2497	68.7242	11.9338	5.1969	6.3787	5.2072	58.5452	20.0704	22.1018	0	0
6382-02	Ctrl	T	0	4.7	#N/A	#N/A	0	17.2	5.21	5.3	5.44	182	4606.1	6277.2	10.9198	20.1836	I	I-A	6973.9	630.34	0.2206	0.7317	141.425	84.5455	189	27101	672.649	156735	5323.53	4398.04	3961.65	1386.28	1997.07	2147.59	629.359	311.802	797.212	0	76.3348	63.0642	56.8067	19.8781	28.6363	30.7946	9.0245	4.471	11.4313	0	0
6382-02	Ctrl	T	0	4.7	#N/A	#N/A	0	17.2	5.21	5.3	5.44	183	9013.8	6369.3	10.3341	20.6033	I	I-A	6665.8	514.25	0.3168	0.8819	124.678	82.6003	155	23253	435.27	85140.9	4961.75	4310.54	3897.81	949.094	2072.48	2095.23	620.195	248.769	176.335	0	74.4357	64.6663	58.4746	14.2382	31.0911	31.4324	9.3041	3.732	2.6454	0	0
6382-02	Ctrl	T	0	4.7	#N/A	#N/A	0	17.2	5.21	5.3	5.44	184	8889.6	6385.2	10.8094	20.9138	I	I-A	5412.5	433.91	0.3613	0.8819	114.447	76.8222	130	24018.5	316.95	43301.2	4022.15	3367.43	3131.85	692.531	1703.26	1542.94	428.582	187.247	339.897	44.2287	74.3126	62.2161	57.8636	12.7951	31.4692	28.507	7.9184	3.4595	6.2799	0.8172	0
6382-02	Ctrl	T	0	4.7	#N/A	#N/A	0	17.2	5.21	5.3	5.44	185	5472	6385.6	13.8523	23.0761	I	I-B	1426.7	202.61	0.4367	0.9171	58.7294	32.5492	58	40653.3	528.621	110304	1006.72	873.547	859.416	318.914	542.647	563.689	16.2211	5.7967	0	0	70.5647	61.2302	60.2397	22.3539	38.0362	39.5111	1.137	0.4063	0	0	0
6382-02	Ctrl	T	0	4.7	#N/A	#N/A	0	17.2	5.21	5.3	5.44	186	5533.3	6386.5	11.2392	24.4918	I	I-A	1280	188.92	0.4506	0.8966	50.6654	39.2862	46	35937.5	340.464	49282.5	920.208	853.766	717.715	206.39	530.42	475.667	13.542	0	64.3965	6.3824	71.8918	66.7009	56.0718	16.1244	41.4394	37.1618	1.058	0	5.031	0.4986	0
6382-02	Ctrl	T	0	4.7	#N/A	#N/A	0	17.2	5.21	5.3	5.44	187	8102.7	6418.9	25.0761	24.2531	IV	unclustered	3223	418.02	0.2318	0.7273	85.7451	70.0708	108	33509.2	376.014	62876.4	1630.42	55.1973	39.5499	0	35.0236	3.3611	1254.53	0	1534.3	1426.36	50.5864	1.7126	1.2271	0	1.0867	0.1043	38.9237	0	47.6042	44.2552	9
6382-02	Ctrl	T	0	4.7	#N/A	#N/A	0	17.2	5.21	5.3	5.44	188	4420.6	6443.8	17.2819	17.8224	II	II	4362.6	408.36	0.3288	0.8886	89.4842	73.4698	120	27506.5	556.814	111837	3228.16	2725.32	2241.16	756.879	1189	1280.38	716.593	308.246	194.435	0	73.9954	62.4694	51.3717	17.3491	27.2541	29.3486	16.4256	7.0656	4.4568	0	0
6382-02	Ctrl	T	0	4.7	#N/A	#N/A	0	17.2	5.21	5.3	5.44	189	3692.1	6456.3	13.3215	22.4446	I	I-B	1945.2	268.38	0.3394	0.873	63.3217	48.5984	77	39584.6	534.744	113956	1388.91	1275.22	871.789	306.005	384.083	379.901	325.438	53.4852	0	0	71.4003	65.5559	44.8164	15.731	19.7447	19.5297	16.73	2.7495	0	0	0
6382-02	Ctrl	T	0	4.7	#N/A	#N/A	0	17.2	5.21	5.3	5.44	190	6229.9	6478.8	13.9299	22.3238	I	I-B	1673.5	198.19	0.5354	0.9328	52.2623	44.1216	54	32267.7	581.446	117813	1172.14	1070.09	961.369	404.256	675.97	628.427	114.862	71.8007	1.0229	0	70.0402	63.9422	57.4456	24.1559	40.3918	37.551	6.8635	4.2904	0.0611	0	0
6382-02	Ctrl	T	0	4.7	#N/A	#N/A	0	17.2	5.21	5.3	5.44	191	7614.6	6502.5	16.5185	17.0557	II	II	7473.1	536.76	0.326	0.8343	149.367	83.61	195	26093.6	483.756	87597.9	5660.08	4079.07	1046.96	458.082	614.052	315.699	3291.93	1139.46	2456.78	162.986	75.7392	54.5833	14.0096	6.1297	8.2168	4.2245	44.0504	15.2474	32.8749	2.181	1
6382-02	Ctrl	T	0	4.7	#N/A	#N/A	0	17.2	5.21	5.3	5.44	192	9779.2	6586.7	9.81917	23.5705	I	I-A	1946.3	211.88	0.5448	0.9509	64.2711	41.039	56	28772.5	469.765	86792.6	1434.07	1217.98	1287.93	513.906	799.987	823.029	75.8911	14.9057	79.6919	0	73.681	62.5788	66.1728	26.404	41.1027	42.2865	3.8992	0.7658	4.0945	0	0
6382-02	Ctrl	T	0	4.7	#N/A	#N/A	0	17.2	5.21	5.3	5.44	193	5550.6	6593.1	10.311	22.0442	I	I-A	3024.1	332.83	0.3431	0.8746	84.465	54.9636	91	30091.6	521.979	120063	2258.6	1773.05	1851.32	695.697	1314.18	1177.6	122.365	66.9295	296.914	0	74.6879	58.6315	61.2199	23.0054	43.4576	38.9411	4.0464	2.2132	9.8184	0	0
6382-02	Ctrl	T	0	4.7	#N/A	#N/A	0	17.2	5.21	5.3	5.44	194	10644.9	6603.4	24.8397	24.5056	IV	IV-E	2508.8	326.89	0.295	0.77	85.165	51.763	83	33083.5	509.099	75764.6	1948.34	0	2.3869	0	0	0	574.332	0	511.301	1880.19	77.659	0	0.0951	0	0	0	22.8924	0	20.38	74.943	11
6382-02	Ctrl	T	0	4.7	#N/A	#N/A	0	17.2	5.21	5.3	5.44	195	7221.2	6647.7	31.6929	18.0155	V-A	V-A	11468.6	1075.7	0.1245	0.6925	242.268	90.2072	271	23629.7	524.429	92342.7	1462.32	979.347	1.1691	0	0	0	1146.75	378.146	249.159	0	12.7506	8.5394	0.0102	0	0	0	9.999	3.2972	2.1725	0	2
6382-02	Ctrl	T	0	4.7	#N/A	#N/A	0	17.2	5.21	5.3	5.44	196	9196.3	6659	10.8946	22.6167	I	I-A	1567.3	297.34	0.2228	0.7357	82.7802	36.5908	69	44024.8	522.548	105352	1082.12	876.508	392.858	150.616	260.803	213.989	324.13	172.731	397.021	0	69.0437	55.9246	25.0658	9.6099	16.6402	13.6533	20.6807	11.0209	25.3315	0	0
6382-02	Ctrl	T	0	4.7	#N/A	#N/A	0	17.2	5.21	5.3	5.44	197	8850.7	6674.3	17.5762	20.1142	II	II	2390	314.73	0.3032	0.8304	79.801	50.3963	77	32217.6	499.401	89728.4	1529.34	1215.01	1381.9	331.871	766.335	900.431	0	0	7.7451	0	63.9899	50.8376	57.8206	13.8859	32.0645	37.6753	0	0	0.3241	0	0
6382-02	Ctrl	T	0	4.7	#N/A	#N/A	0	17.2	5.21	5.3	5.44	198	8241.4	6694.9	9.85456	22.7984	I	I-A	2281.7	243.66	0.483	0.9061	61.6517	53.5807	73	31993.7	409.941	71941.1	1682.88	1326.15	1436.91	589.555	991.616	770.031	106.923	44.7658	160.235	0	73.7543	58.1202	62.9742	25.8379	43.4587	33.7475	4.686	1.9619	7.0225	0	0
6382-02	Ctrl	T	0	4.7	#N/A	#N/A	0	17.2	5.21	5.3	5.44	199	10180.6	6703.3	10.96	21.2277	I	I-A	4819.2	548.24	0.2015	0.7153	120.899	75.4819	111	23032.9	472.849	100780	3142.33	2671.02	2517.46	888.107	1083.45	1416.29	98.8363	82.6633	518.695	0	65.2041	55.4243	52.2379	18.4284	22.4818	29.3883	2.0509	1.7153	10.763	0	0
6382-02	Ctrl	T	0	4.7	#N/A	#N/A	0	17.2	5.21	5.3	5.44	200	5676.9	6709.9	10.6956	20.35	I	I-A	6451	553.97	0.2642	0.8409	125.823	80.3126	148	22942.2	443.021	72067.2	5042.71	4350.33	4190.51	843.049	1795.3	1821.47	998.622	563.884	61.5713	0	78.1693	67.4365	64.959	13.0685	27.8298	28.2354	15.4801	8.741	0.9544	0	0
6382-02	Ctrl	T	0	4.7	#N/A	#N/A	0	17.2	5.21	5.3	5.44	201	2034.3	6759.3	13.8072	22.9616	I	I-B	1545.2	211	0.4362	0.8991	60.0466	36.6422	58	37535.6	700.59	75260.2	1188.85	990.126	984.261	355.155	120.075	506.258	20.8487	20.8485	0	0	76.9396	64.0785	63.699	22.9848	7.771	32.7638	1.3493	1.3493	0	0	0
6382-02	Ctrl	T	0	4.7	#N/A	#N/A	0	17.2	5.21	5.3	5.44	202	5778.8	6769.3	10.2599	21.6441	I	I-A	3242.3	343.42	0.3455	0.8633	82.7793	65.0057	102	31459.1	368.088	50315.7	2314.38	1775.05	1647.32	437.575	1027.91	958.544	290.224	171.416	683.324	0	71.3801	54.7462	50.8065	13.4957	31.7028	29.5634	8.9511	5.2868	21.0751	0	0
6382-02	Ctrl	T	0	4.7	#N/A	#N/A	0	17.2	5.21	5.3	5.44	203	10126.4	6775.2	11.399	24.3503	I	I-A	1012.8	180.98	0.3886	0.866	49.7151	33.4605	37	36532.4	280.963	37363.4	524.866	343.015	224.608	49.1499	94.0622	61.279	69.0184	0	205.646	0	51.8228	33.8677	22.1768	4.8528	9.2873	6.0504	6.8146	0	20.3046	0	0
6382-02	Ctrl	T	0	4.7	#N/A	#N/A	0	17.2	5.21	5.3	5.44	204	8105.6	6829.8	12.8197	21.745	I	I-B	5398.5	411.84	0.4	0.9098	101.939	78.1636	140	25933.1	437.836	78323.7	3812.79	3432.6	2869.06	816.112	1592.67	1496.46	441.325	193.725	0	0	70.6269	63.5843	53.1455	15.1174	29.5021	27.72	8.175	3.5885	0	0	0
6382-02	Ctrl	T	0	4.7	#N/A	#N/A	0	17.2	5.21	5.3	5.44	205	1981.2	6830.9	12.6265	21.8389	I	I-B	9082.9	591.05	0.3267	0.8743	129.757	105.498	194	21358.8	422.139	71113.7	7101.64	6014.46	5371.19	1541.38	72.2901	2071.5	374.832	135.953	1.4613	0	78.1871	66.2175	59.1353	16.9701	0.7959	22.8067	4.1268	1.4968	0.0161	0	0
6382-02	Ctrl	T	0	4.7	#N/A	#N/A	0	17.2	5.21	5.3	5.44	206	3079	6842	10.9662	23.1836	I	I-A	2723.3	364.17	0.2581	0.7555	96.7404	53.7611	91	33415.3	702.846	147902	1921.42	1503.45	1534.22	351.453	338.591	525.889	88.7304	0	35.3645	0	70.5547	55.2066	56.3364	12.9054	12.4331	19.3106	3.2582	0	1.2986	0	0
6382-02	Ctrl	T	0	4.7	#N/A	#N/A	0	17.2	5.21	5.3	5.44	207	3839.6	6868.9	11.0616	25.2354	I	I-A	1131.7	171.27	0.4848	0.9027	46.5804	35.4595	50	44181.3	659.517	145234	738.66	672.462	602.707	124.214	356.664	421.987	0	0	106.045	3.6048	65.272	59.4223	53.2584	10.9762	31.5168	37.2891	0	0	9.3707	0.3185	0
6382-02	Ctrl	T	0	4.7	#N/A	#N/A	0	17.2	5.21	5.3	5.44	208	10393.6	6871.5	10.2478	20.2792	I	I-A	7278.2	531.46	0.3238	0.8891	128.981	86.0685	140	19235.5	335.897	44059.7	5511.36	4859.8	3294.08	734.179	1166.84	1462.27	2166.74	746.941	439.175	0	75.724	66.7719	45.2593	10.0873	16.032	20.091	29.7702	10.2627	6.0341	0	0
6382-02	Ctrl	T	0	4.7	#N/A	#N/A	0	17.2	5.21	5.3	5.44	209	2402.7	6877.3	10.511	23.3785	I	I-A	1269.6	220.32	0.3287	0.7573	56.6406	40.573	50	39382.5	516.608	125596	814.699	552.182	576.744	260.801	245.795	253.397	40.5279	18.5104	337.716	0	64.1692	43.4922	45.4268	20.5418	19.3598	19.9586	3.1922	1.458	26.6	0	0
6382-02	Ctrl	T	0	4.7	#N/A	#N/A	0	17.2	5.21	5.3	5.44	210	6058.2	6897.2	9.93608	23.1991	I	I-A	1184.9	176.57	0.4776	0.9117	48.2981	36.1958	56	47261.4	359.055	60411.6	934.578	806.003	459.446	139.51	337.86	278.435	325.34	125.14	260.934	0	78.8768	68.0253	38.7765	11.7744	28.5148	23.4994	27.4581	10.5616	22.0224	0	0
6382-02	Ctrl	T	0	4.7	#N/A	#N/A	0	17.2	5.21	5.3	5.44	211	2313	6931.7	10.0245	21.0513	I	I-A	6285.4	412.72	0.4637	0.932	111.897	78.1156	156	24819.4	306.108	37165	5046.36	3898.91	4121.48	1075.94	407.909	1665.1	451.074	97.4716	180.476	8.6218	80.2872	62.0313	65.5724	17.1181	6.4898	26.4917	7.1766	1.5508	2.8714	0.1372	0
6382-02	Ctrl	T	0	4.7	#N/A	#N/A	0	17.2	5.21	5.3	5.44	212	1605.2	6960	11.3019	20.925	I	I-A	13226.4	812.2	0.252	0.8644	170.536	109.104	267	20186.9	1961.34	110226	11109.2	9052.76	9170.87	2469.82	24.4534	2625.01	169.471	23.0892	114.131	3.5564	83.993	68.4447	69.3377	18.6734	0.1849	19.8468	1.2813	0.1746	0.8629	0.0269	0
6382-02	Ctrl	T	0	4.7	#N/A	#N/A	0	17.2	5.21	5.3	5.44	213	9076	6976	10.5982	21.9481	I	I-A	3292.2	381.38	0.2844	0.7776	92.4233	54.8253	102	30982.3	766.523	301135	2356.56	1970.28	2039.11	818.011	1212.77	1175.07	189.439	26.0606	309.366	0	71.581	59.8475	61.9383	24.8472	36.8379	35.6928	5.7542	0.7916	9.3971	0	0
6382-02	Ctrl	T	0	4.7	#N/A	#N/A	0	17.2	5.21	5.3	5.44	214	7429.1	6990.1	10.8935	22.0296	I	I-A	3304.6	503.21	0.164	0.7295	95.7585	72.7696	91	27537.4	528.913	84259.8	1765.69	1273.69	423.449	138.828	367.438	85.3425	437.422	82.712	958.807	1.3152	53.4316	38.5431	12.814	4.2011	11.1191	2.5825	13.2368	2.5029	29.0145	0.0398	0
6382-02	Ctrl	T	0	4.7	#N/A	#N/A	0	17.2	5.21	5.3	5.44	215	2480.2	7004	9.74605	19.8919	I	I-A	13620.5	632.55	0.4278	0.9317	147.323	128.554	269	19749.6	411.826	62384.6	10825.8	8672.55	8415.35	1914.21	922.349	3021.04	1008.23	302.985	270.495	0	79.4821	63.673	61.7847	14.054	6.7718	22.1801	7.4023	2.2245	1.9859	0	0
6382-02	Ctrl	T	0	4.7	#N/A	#N/A	0	17.2	5.21	5.3	5.44	216	5865.1	7065.7	9.621	20.3525	I	I-A	6715	442.3	0.4314	0.9167	105.571	91.0142	167	24869.7	574.426	121184	5266.78	4349.98	3756.87	827.656	2091.87	1724.43	812.167	426.225	884.697	0	78.4334	64.7804	55.9477	12.3255	31.1524	25.6804	12.0949	6.3474	13.175	0	0
6382-02	Ctrl	T	0	4.7	#N/A	#N/A	0	17.2	5.21	5.3	5.44	217	4399.8	7071	10.4745	24.4868	I	I-A	1061.6	160.97	0.5148	0.9331	44.967	33.7095	45	42388.8	447.706	87534.8	737.443	544.375	602.755	243.898	454.674	411.66	22.3095	0	191.777	0	69.4669	51.28	56.7794	22.9751	42.8302	38.7782	2.1015	0	18.0653	0	0
6382-02	Ctrl	T	0	4.7	#N/A	#N/A	0	17.2	5.21	5.3	5.44	218	9949.6	7082.7	9.80054	23.1044	I	I-A	1713.6	223.8	0.4299	0.8714	57.4936	47.2569	53	30929	774.497	219167	1323.39	1075.74	937.939	486.433	655.032	543.181	261.924	27.9117	263.979	0	77.2279	62.7761	54.7344	28.3863	38.225	31.6979	15.2848	1.6288	15.4048	0	0
6382-02	Ctrl	T	0	4.7	#N/A	#N/A	0	17.2	5.21	5.3	5.44	219	6799.8	7085	9.46264	23.1322	I	I-A	1632.4	195.99	0.534	0.9411	52.576	43.9886	71	43494.2	541.766	114567	1259.97	1104.36	814.553	263.626	638.802	649.811	226.206	92.3082	207.66	0	77.1866	67.6538	49.9	16.1499	39.1334	39.8078	13.8575	5.6549	12.7214	0	0
6382-02	Ctrl	T	0	4.7	#N/A	#N/A	0	17.2	5.21	5.3	5.44	220	10489.2	7118.5	10.4377	18.9647	I	I-A	19956.6	941.53	0.2829	0.9092	213.432	140.666	337	16886.6	455.61	78946.6	16242.9	13620.7	11818.5	2282.28	3009.2	3998.82	3163.61	962.002	910.514	1.8511	81.3911	68.2517	59.2208	11.4362	15.0787	20.0376	15.8524	4.8205	4.5625	0.0093	0
6382-02	Ctrl	T	0	4.7	#N/A	#N/A	0	17.2	5.21	5.3	5.44	221	6468.8	7119.1	10.9476	20.2732	I	I-A	5724.5	607.83	0.1947	0.6989	158.619	64.4934	166	28998.2	444.749	68901.2	4250.27	3642.1	2976.42	638.412	1648.06	1517.17	886.986	384.139	334.833	0	74.2473	63.6233	51.9947	11.1523	28.7897	26.5032	15.4946	6.7105	5.8492	0	0
6382-02	Ctrl	T	0	4.7	#N/A	#N/A	0	17.2	5.21	5.3	5.44	222	6985.1	7119.9	12.8123	22.0302	I	I-B	5278.4	430.82	0.3574	0.8986	104.32	78.6928	118	22355.3	385.641	57224.2	3815.08	3501.19	3054.09	553.025	1931.9	1316.96	83.4449	28.0091	0	0	72.2776	66.3309	57.8604	10.4772	36.6004	24.9502	1.5809	0.5306	0	0	0
6382-02	Ctrl	T	0	4.7	#N/A	#N/A	0	17.2	5.21	5.3	5.44	223	8054.1	7126.9	10.9648	21.9707	I	I-A	2880.4	392.86	0.2345	0.7312	95.0742	55.01	83	28815.4	702.9	178688	1796.92	1482.78	1441.37	419.893	784.644	710.408	194.362	83.4914	57.0411	4.0432	62.3852	51.4791	50.0414	14.5778	27.2412	24.6639	6.7478	2.8986	1.9803	0.1404	0
6382-02	Ctrl	T	0	4.7	#N/A	#N/A	0	17.2	5.21	5.3	5.44	224	4479.6	7159.7	17.1269	18.7243	II	II	1912.4	308.99	0.2517	0.7938	75.4909	43.9703	88	46015.5	235.766	19205.8	1381.16	1114.03	922.497	367.528	660.628	607.627	115.642	43.4019	226.457	0	72.2211	58.2528	48.2374	19.218	34.5442	31.7728	6.0469	2.2695	11.8414	0	0
6382-02	Ctrl	T	0	4.7	#N/A	#N/A	0	17.2	5.21	5.3	5.44	225	10925.5	7171.4	11.0673	20.781	I	I-A	6167.4	616.21	0.2041	0.7618	117.776	93.5423	154	24970	766.522	134166	4131.27	3156.87	3477.04	986.115	1066.78	1213.65	243.748	92.6492	179.126	0	66.9855	51.1863	56.3776	15.9891	17.297	19.6784	3.9522	1.5022	2.9044	0	0
6382-02	Ctrl	T	0	4.7	#N/A	#N/A	0	17.2	5.21	5.3	5.44	226	4732.2	7189.5	9.95565	22.4316	I	I-A	2594.6	282.06	0.4098	0.8607	70.8969	58.0122	79	30447.9	599.712	103932	1939.15	1536.81	1525.01	413.073	840.028	946.317	91.2353	79.1563	271.907	0	74.739	59.2317	58.777	15.9207	32.3764	36.473	3.5164	3.0509	10.4799	0	0
6382-02	Ctrl	T	0	4.7	#N/A	#N/A	0	17.2	5.21	5.3	5.44	227	5954.1	7192.1	17.205	15.6973	II	II	16652.3	701.41	0.4254	0.9361	199.47	119.51	294	17655.2	393.621	62812.1	13341.3	11496.4	8835.17	2526.08	4637.86	4333.08	4224.33	1817.77	1432.78	7.1606	80.117	69.0379	53.0569	15.1696	27.8513	26.021	25.3679	10.9161	8.6041	0.043	1
6382-02	Ctrl	T	0	4.7	#N/A	#N/A	0	17.2	5.21	5.3	5.44	228	7895.1	7265.5	10.1911	22.9605	I	I-A	2252.9	220.71	0.5812	0.9571	60.4528	51.3258	75	33290.4	290.284	28850.3	1739.1	1579.18	1486.09	426.858	912.023	1066.34	44.5712	18.0719	412.635	0	77.1952	70.0967	65.9647	18.9474	40.483	47.3329	1.9784	0.8022	18.3161	0	0
6382-02	Ctrl	T	0	4.7	#N/A	#N/A	0	17.2	5.21	5.3	5.44	229	4678.3	7270	10.2953	22.1665	I	I-A	2645.6	283.39	0.414	0.8897	80.7626	50.6918	77	29104.9	144.347	7843.88	1961.51	1407.45	1124.21	226.508	551.22	649.47	217.74	89.8726	609.658	0	74.142	53.1993	42.4934	8.5616	20.8352	24.5489	8.2302	3.397	23.0441	0	0
6382-02	Ctrl	T	0	4.7	#N/A	#N/A	0	17.2	5.21	5.3	5.44	230	1612.4	7271	11.2662	22.1773	I	I-A	5172.1	499.68	0.2603	0.8205	104.421	80.092	112	21654.6	439.696	77886.1	3907.34	2799.25	3331.18	1254.37	307.612	1234.54	49.6859	0	375.916	0	75.546	54.1218	64.4063	24.2524	5.9475	23.8691	0.9606	0	7.2681	0	0
6382-02	Ctrl	T	0	4.7	#N/A	#N/A	0	17.2	5.21	5.3	5.44	231	4590.9	7275.8	10.1923	22.3471	I	I-A	1994	238.8	0.4394	0.8997	61.0379	46.4977	64	32096.3	217.279	22759.7	1449.36	1234.94	808.366	196.989	482.534	441.034	615.044	217.984	122.899	0	72.6877	61.9343	40.5409	9.8793	24.1999	22.1185	30.8454	10.9322	6.1636	0	0
6382-02	Ctrl	T	0	4.7	#N/A	#N/A	0	17.2	5.21	5.3	5.44	232	2812.8	7280.8	9.83002	22.8325	I	I-A	1965.6	221.59	0.503	0.9234	57.6	48.7523	64	32560	412.642	78486.4	1565.93	1284.5	1266.06	493.837	419.944	731.607	149.157	35.4132	89.5316	15.1008	79.6664	65.3488	64.4107	25.1239	21.3646	37.2205	7.5883	1.8016	4.5549	0.7683	0
6382-02	Ctrl	T	0	4.7	#N/A	#N/A	0	17.2	5.21	5.3	5.44	233	7126.6	7315.4	17.484	19.3846	II	II	1697.1	296.63	0.2424	0.724	83.084	32.861	72	42425.3	654.096	134701	1120.51	892.403	836.765	286.375	687.95	677.284	27.8142	12.8598	171.654	0	66.0247	52.5838	49.3054	16.8743	40.5366	39.9082	1.6389	0.7577	10.1145	0	1
6382-02	Ctrl	T	0	4.7	#N/A	#N/A	0	17.2	5.21	5.3	5.44	234	3126.4	7326	10.3725	23.5248	I	I-A	2454.8	270.15	0.4227	0.8748	70.8462	51.6953	83	33811.3	660.035	189871	1861.12	1373.99	1779.85	744.019	779.621	969.212	39.4566	8.1348	137.76	0	75.8166	55.9722	72.5059	30.3092	31.7595	39.4829	1.6073	0.3314	5.612	0	0
6382-02	Ctrl	T	0	4.7	#N/A	#N/A	0	17.2	5.21	5.3	5.44	235	1195.7	7336.9	11.9378	24.1724	I	I-A	1562.1	259.99	0.2904	0.8152	71.849	36.4135	77	49292.6	705.669	64217.6	1027.42	727.311	886.061	276.925	5.6016	197.038	9.0604	0	46.081	0	65.7727	46.5604	56.7232	17.728	0.3586	12.6138	0.58	0	2.95	0	0
6382-02	Ctrl	T	0	4.7	#N/A	#N/A	0	17.2	5.21	5.3	5.44	236	3949.1	7342.4	10.7152	19.7256	I	I-A	11199.2	757.47	0.2453	0.874	150.167	109.582	212	18929.9	376.927	63984.2	8150.25	6798.81	6319.5	1118.66	2105.7	2987.28	1425.35	607.237	285.14	2.7278	72.775	60.7078	56.4279	9.9887	18.8022	26.6739	12.7272	5.4221	2.5461	0.0244	0
6382-02	Ctrl	T	0	4.7	#N/A	#N/A	0	17.2	5.21	5.3	5.44	237	7809.8	7352.8	11.055	24.6349	I	I-A	1430.9	178.33	0.5654	0.9396	49.6129	41.4514	66	46124.8	382.783	56229.4	987.576	902.287	879.778	348.774	595.545	541.476	0	0	12.8598	0	69.0155	63.0552	61.4822	24.3736	41.619	37.8404	0	0	0.8987	0	0
6382-02	Ctrl	T	0	4.7	#N/A	#N/A	0	17.2	5.21	5.3	5.44	238	6574.7	7418.9	11.766	24.5283	I	I-A	1175.3	226	0.2892	0.7923	57.0466	37.6768	58	49349.1	353.456	37939.6	771.979	528.198	290.077	106.288	261.53	152.175	0	0	296.942	0	65.683	44.9412	24.6809	9.0434	22.252	12.9476	0	0	25.265	0	0
6382-02	Ctrl	T	0	4.7	#N/A	#N/A	0	17.2	5.21	5.3	5.44	239	6226.2	7459.3	9.80279	22.038	I	I-A	2461.5	269.7	0.4252	0.8957	72.1604	51.6993	81	32906.8	368.743	60439.8	1898.77	1715.81	923.714	262.214	511.913	469.53	843.436	536.605	315.601	0	77.1377	69.7048	37.5259	10.6524	20.7965	19.0747	34.2646	21.7996	12.8213	0	0
6382-02	Ctrl	T	0	4.7	#N/A	#N/A	0	17.2	5.21	5.3	5.44	240	10736.3	7484.7	13.1901	22.7384	I	I-B	1020.1	214.53	0.2786	0.7204	55.2253	36.6021	46	45093.6	337.692	44174.1	621.217	579.352	228.018	26.3042	88.5083	85.927	196.891	111.549	0	0	60.8968	56.7928	22.3522	2.5786	8.6763	8.4233	19.3008	10.935	0	0	0
6382-02	Ctrl	T	0	4.7	#N/A	#N/A	0	17.2	5.21	5.3	5.44	241	2218	7492.8	10.9295	24.7353	I	I-A	1294.2	178.33	0.5114	0.9449	50.4447	34.7909	48	37088.5	539.518	94554	997.854	759.718	948.801	523.014	375.909	435.286	12.5189	0	15.7825	0	77.104	58.7033	73.3137	40.4132	29.0464	33.6345	0.9673	0	1.2195	0	0
6382-02	Ctrl	T	0	4.7	#N/A	#N/A	0	17.2	5.21	5.3	5.44	242	6460.4	7493.8	10.2379	22.1341	I	I-A	2442	285.59	0.3762	0.8615	70.4035	53.1426	73	29893.5	198.164	18519.7	1715.08	1432.64	853.522	183.252	468.948	543.614	654.483	311.606	323.181	0	70.2326	58.6665	34.9517	7.5042	19.2034	22.261	26.8011	12.7603	13.2342	0	0
6382-02	Ctrl	T	0	4.7	#N/A	#N/A	0	17.2	5.21	5.3	5.44	243	4035.9	7500.4	10.3381	20.2514	I	I-A	8209.1	585.76	0.3007	0.8645	141.895	97.6555	177	21561.4	242.314	25797.9	6459.82	4634.17	3942.51	1063.57	1437.28	1763.55	1451.82	443.375	1676.26	0	78.691	56.4516	48.0261	12.9559	17.5084	21.4829	17.6855	5.401	20.4195	0	0
6382-02	Ctrl	T	0	4.7	#N/A	#N/A	0	17.2	5.21	5.3	5.44	244	4763.3	7503.6	10.2075	19.2409	I	I-A	17949.8	836.04	0.3227	0.9217	212.305	118.658	355	19777.4	315.839	35135.1	14778.7	12314.6	10092.8	2139.6	3901	4303.07	3791.85	1593.79	1570.65	0	82.3335	68.6058	56.2277	11.9199	21.7328	23.9728	21.1247	8.8791	8.7502	0	0
6382-02	Ctrl	T	0	4.7	#N/A	#N/A	0	17.2	5.21	5.3	5.44	245	4293.9	7523.5	17.3069	16.6176	II	II	10322.2	593.26	0.3685	0.9125	151.17	97.2042	232	22475.8	469.075	62700.7	7917.32	6990.18	5025.33	1140.82	1820.63	2349.59	2262.93	1011.05	406.741	0	76.7022	67.7202	48.6849	11.0522	17.6381	22.7626	21.9231	9.795	3.9405	0	0
6382-02	Ctrl	T	0	4.7	#N/A	#N/A	0	17.2	5.21	5.3	5.44	246	2520.1	7535.1	11.2186	25.1967	I	I-A	1131.1	171.71	0.4821	0.8978	51.129	30.1252	45	39784.3	636.11	143865	820.496	392.595	402.551	111.695	110.329	83.053	0	5.0173	451.365	0	72.5409	34.7097	35.59	9.8751	9.7543	7.3428	0	0.4436	39.9057	0	0
6382-02	Ctrl	T	0	4.7	#N/A	#N/A	0	17.2	5.21	5.3	5.44	247	3722	7542.6	10.4073	19.913	I	I-A	8382.7	547.35	0.3516	0.8881	131.9	90.8041	202	24097.2	686.176	130449	6613.36	5584.04	4386.02	1246.23	1559.88	1755.56	1958.56	799.94	525.889	35.9814	78.8934	66.6142	52.3226	14.8668	18.6085	20.9428	23.3644	9.5428	6.2735	0.4292	0
6382-02	Ctrl	T	0	4.7	#N/A	#N/A	0	17.2	5.21	5.3	5.44	248	1450.1	7542.7	11.6566	22.7982	I	I-A	3877.7	421.11	0.2748	0.802	92.8729	76.1575	117	30172.5	424.476	78506.5	3042.96	2624.73	2310.53	1067.9	32.0538	647.96	0	15.4415	96.6922	0	78.4737	67.6883	59.5855	27.5397	0.8266	16.71	0	0.3982	2.4936	0	0
6382-02	Ctrl	T	0	4.7	#N/A	#N/A	0	17.2	5.21	5.3	5.44	249	7847.1	7548.3	10.289	22.2094	I	I-A	3456.7	337.68	0.3809	0.9038	78.9586	63.0945	86	24879.2	533.388	123166	2705.63	2464.15	2333.67	888.545	1297.98	1601.49	108.429	6.576	298.017	0	78.2729	71.2871	67.5123	25.7053	37.55	46.3304	3.1368	0.1902	8.6215	0	0
6382-02	Ctrl	T	0	4.7	#N/A	#N/A	0	17.2	5.21	5.3	5.44	250	1838.4	7563.4	11.7391	24.4343	I	I-A	1525.2	244.98	0.3193	0.8213	63.912	39.1953	53	34749.5	405.898	70063.5	967.117	678.949	888.566	304.788	96.2063	453.406	8.4271	0	41.1612	0	63.409	44.5153	58.2588	19.9834	6.3078	29.7275	0.5525	0	2.6987	0	0
6382-02	Ctrl	T	0	4.7	#N/A	#N/A	0	17.2	5.21	5.3	5.44	251	6421.9	7595.7	9.59785	22.0376	I	I-A	3388.6	304.24	0.46	0.9073	77.4042	63.1831	98	28920.5	513.978	100650	2517.02	2119.73	2117.54	553.362	1333.09	1410.39	128.257	86.8038	144.429	0	74.2787	62.5544	62.4897	16.33	39.3403	41.6215	3.7849	2.5616	4.2622	0	0
6382-02	Ctrl	T	0	4.7	#N/A	#N/A	0	17.2	5.21	5.3	5.44	252	4950.9	7606.1	10.6779	25.0084	I	I-A	1904.2	202.65	0.5827	0.9487	56.4813	46.5522	62	32559.6	553.088	134077	1359.54	1009.88	1201.57	400.652	822.743	658.822	0	0	221.783	0	71.3975	53.0352	63.1015	21.0406	43.2072	34.5988	0	0	11.6472	0	0
6382-02	Ctrl	T	0	4.7	#N/A	#N/A	0	17.2	5.21	5.3	5.44	253	6530.1	7608	17.8075	18.8078	II	II	1697.6	216.96	0.4532	0.8757	56.3825	46.5275	63	37111.2	346.4	59845.6	1243.31	967.999	891.252	288.226	561.734	524.866	167.078	77.1102	326.513	0	73.2396	57.0218	52.5009	16.9785	33.09	30.9182	9.8421	4.5423	19.2339	0	1
6382-02	Ctrl	T	0	4.7	#N/A	#N/A	0	17.2	5.21	5.3	5.44	254	10592.8	7616.4	9.79604	20.2927	I	I-A	7179.1	481.62	0.3889	0.8954	121.829	91.8101	159	22147.6	558.913	99447.6	5757.11	5158.4	3472.4	1130.88	1608.73	1854.88	1212.64	458.423	1007.79	0	80.1922	71.8525	48.3678	15.7524	22.4084	25.8371	16.8912	6.3855	14.0378	0	0
6382-02	Ctrl	T	0	4.7	#N/A	#N/A	0	17.2	5.21	5.3	5.44	255	11003.4	7691.4	10.4037	23.4584	I	I-A	2036.6	243.22	0.4326	0.8976	66.436	45.2963	54	26514.8	977.135	78214.4	1514.93	1313.11	1439.98	806.418	898.535	896.047	7.0632	13.3469	84.8698	0	74.3841	64.475	70.7042	39.5958	44.1188	43.9967	0.3468	0.6553	4.1672	0	0
6382-02	Ctrl	T	0	4.7	#N/A	#N/A	0	17.2	5.21	5.3	5.44	256	3968.3	7702.6	16.614	16.1996	II	II	12914.9	658.59	0.3742	0.921	166.77	114.107	250	19357.5	497.439	108517	10756.4	9487.21	7238.57	1780.41	2479.12	2834.57	4003.37	1502.16	457.644	93.4788	83.2867	73.4596	56.0484	13.7857	19.1959	21.9481	30.9982	11.6313	3.5435	0.7238	5
6382-02	Ctrl	T	0	4.7	#N/A	#N/A	0	17.2	5.21	5.3	5.44	257	10972.9	7740.2	13.8785	23.0968	I	I-B	1912.8	217.62	0.5075	0.9304	60.113	41.9991	44	23002.9	249.674	20249.7	1490.18	1334.35	1421.98	694.138	573.479	982.266	13.4449	34.2441	0	0	77.9077	69.7609	74.3423	36.29	29.9819	51.3536	0.7029	1.7903	0	0	0
6382-02	Ctrl	T	0	4.7	#N/A	#N/A	0	17.2	5.21	5.3	5.44	258	5737.5	7751.2	16.0052	17.0559	II	II	9658.8	698.32	0.2489	0.789	170.737	106.585	234	24226.6	675.67	147807	6216.56	4948.64	4509.54	1202.39	2230.84	2346.92	1658.75	626.868	617.24	395.171	64.3613	51.2343	46.6882	12.4486	23.0963	24.2981	17.1733	6.4901	6.3904	4.0913	5
6382-02	Ctrl	T	0	4.7	#N/A	#N/A	0	17.2	5.21	5.3	5.44	259	4684.9	7856.6	10.2847	19.5794	I	I-A	11532.2	666.09	0.3266	0.908	147.716	119.016	225	19510.6	359.306	55859.4	9096.86	7940.34	5767.47	1631.25	2589.02	2748.25	3066.11	1028.01	798.235	0	78.8823	68.8537	50.0119	14.1452	22.4504	23.8311	26.5874	8.9142	6.9218	0	0
6382-02	Ctrl	T	0	4.7	#N/A	#N/A	0	17.2	5.21	5.3	5.44	260	1683.5	7861.6	10.4727	23.2019	I	I-A	1805.8	255.58	0.3474	0.8801	70.3545	37.9615	56	31011.2	525.079	117135	1173.12	849.232	968.389	308.636	75.2095	378.05	96.4491	19.5333	127.673	0	64.9628	47.0272	53.6257	17.0911	4.1648	20.9349	5.341	1.0817	7.07	0	0
6382-02	Ctrl	T	0	4.7	#N/A	#N/A	0	17.2	5.21	5.3	5.44	261	11011.6	7929.5	17.5025	18.1864	II	II	3136.2	312.52	0.4035	0.8923	75.7727	62.7567	80	25508.6	792.412	43066.4	2451.26	2173.06	1971.35	857.711	838.812	1031.12	260.608	164.596	296.455	0	78.1592	69.2889	62.8572	27.3484	26.7458	32.8777	8.3096	5.2482	9.4526	0	0
6382-02	Ctrl	T	0	4.7	#N/A	#N/A	0	17.2	5.21	5.3	5.44	262	4692.8	8005.4	24.8419	24.4948	IV	IV-E	2604.1	562.36	0.1035	0.5389	99.7126	70.7869	104	39937	304.169	43179.4	1053.14	1.2178	0	0	0	0	692.036	0	1008.55	779.237	40.4415	0.0468	0	0	0	0	26.5747	0	38.729	29.9233	9
6382-02	Ctrl	T	0	4.7	#N/A	#N/A	0	17.2	5.21	5.3	5.44	263	8011.2	8007.1	24.8914	24.5261	IV	IV-E	1614.1	393.3	0.1311	0.5208	88.5419	54.1531	109	67529.9	756.99	221521	551.414	2.6791	0	0	0	0	385.082	0	503.306	446.759	34.1622	0.166	0	0	0	0	23.8573	0	31.1818	27.6785	4
6382-02	Ctrl	T	0	4.7	#N/A	#N/A	0	17.2	5.21	5.3	5.44	264	4911.1	8011.1	11.1779	20.2572	I	I-A	6320.1	562.8	0.2507	0.7949	123.829	82.9581	153	24208.5	530.492	116839	4833.05	4068.55	4086.7	1176.43	1777.09	2267.17	398.31	215.012	198.428	14.2236	76.4715	64.3751	64.6623	18.6142	28.1182	35.8726	6.3023	3.4021	3.1396	0.2251	0
6382-02	Ctrl	T	0	4.7	#N/A	#N/A	0	17.2	5.21	5.3	5.44	265	10288	8076.2	9.85331	19.0956	I	I-A	20594.1	776.67	0.429	0.934	185.763	153.28	351	17043.7	330.372	39452.8	16890.2	14109.7	10969.6	2513.95	3505.62	4982.01	4183.38	1218.27	1659.27	0	82.0144	68.5134	53.2655	12.2071	17.0224	24.1914	20.3135	5.9156	8.057	0	0
6382-02	Ctrl	T	0	4.7	#N/A	#N/A	0	17.2	5.21	5.3	5.44	266	2031.3	8077.4	17.7062	18.0856	II	II	3540.4	316.93	0.4429	0.9324	77.2424	66.9961	67	18924.4	703.293	148224	2701.83	2316.09	1497.74	306.882	174.437	248.526	583.319	130.011	306.755	0	76.3133	65.4181	42.3036	8.6679	4.927	7.0196	16.4759	3.6722	8.6643	0	0
6382-02	Ctrl	T	0	4.7	#N/A	#N/A	0	17.2	5.21	5.3	5.44	267	9988.8	8102.4	10.8827	22.5507	I	I-A	2844.6	358.87	0.2776	0.8331	99.2743	47.6584	86	30232.7	622.881	146312	2045.49	1609.78	1720.88	391.104	672.659	1102.97	39.506	7.0144	224.793	0	71.909	56.5915	60.4974	13.7492	23.6473	38.7749	1.3888	0.2466	7.9026	0	0
6382-02	Ctrl	T	0	4.7	#N/A	#N/A	0	17.2	5.21	5.3	5.44	268	6873.7	8136.9	17.4251	18.1618	II	II	2850.4	313.84	0.3636	0.8736	95.9688	48.3261	97	34030.3	560.304	112100	2331.04	1970.01	629.888	269.131	535.293	436.308	1409.9	375.907	649.95	0	81.7807	69.1146	22.0986	9.442	18.7799	15.3072	49.4642	13.1881	22.8025	0	1
6382-02	Ctrl	T	0	4.7	#N/A	#N/A	0	17.2	5.21	5.3	5.44	269	10878.9	8166	17.7792	19.626	II	II	1187.3	207.91	0.3452	0.8831	57.6551	30.9613	49	41270.1	407.058	60365.4	731.743	617.028	594.792	209.995	372.837	413.219	11.1065	11.4472	23.4281	0	61.6312	51.9693	50.0965	17.6869	31.4023	34.8035	0.9354	0.9641	1.9732	0	0
6382-02	Ctrl	T	0	4.7	#N/A	#N/A	0	17.2	5.21	5.3	5.44	270	8985.2	8176.6	11.4033	25.264	I	I-A	1071.4	178.33	0.4233	0.8803	46.0504	38.5464	48	44801.2	954.153	330529	721.417	472.696	587.07	279.992	417.261	400.067	7.2585	0	317.209	0	67.3365	44.1211	54.7967	26.1343	38.9469	37.342	0.6775	0	29.6081	0	0
6382-02	Ctrl	T	0	4.7	#N/A	#N/A	0	17.2	5.21	5.3	5.44	271	1177.5	8181.8	13.7319	24.3159	I	I-B	1820.2	245.87	0.3784	0.8901	77.9347	32.355	52	28568.3	625.039	82649.7	1259.97	814.845	1175.08	456.621	285.546	245.798	0	0	1.1691	1.7535	69.2234	44.768	64.5595	25.087	15.6881	13.5043	0	0	0.0642	0.0963	0
6382-02	Ctrl	T	0	4.7	#N/A	#N/A	0	17.2	5.21	5.3	5.44	272	9909.5	8192.2	10.0269	23.6935	I	I-A	1268.6	173.03	0.5325	0.9362	47.7228	39.4653	54	42566.6	469.056	81303.9	960.833	814.346	877.851	298.506	379.267	580.981	52.6091	20.9946	3.5072	0	75.7372	64.1904	69.1961	23.5296	29.8955	45.7956	4.1469	1.6549	0.2765	0	0
6382-02	Ctrl	T	0	4.7	#N/A	#N/A	0	17.2	5.21	5.3	5.44	273	10362.2	8193.9	17.6084	20.0171	II	II	2253.4	362.84	0.2151	0.7104	84.2784	46.3847	62	27514	425.462	62593.1	1331.92	1003.8	1141.94	259.926	557.736	671.439	0	0	68.6872	0	59.1072	44.546	50.6764	11.5349	24.751	29.7968	0	0	3.0482	0	0
6382-02	Ctrl	T	0	4.7	#N/A	#N/A	0	17.2	5.21	5.3	5.44	274	4166.9	8218	11.422	25.0917	I	I-A	1163.6	188.92	0.4097	0.8768	54.0914	33.4549	64	55001.7	589.948	102710	799.306	265.315	407.617	106.629	204.444	147.401	5.4075	0	416.638	0	68.6914	22.8009	35.0301	9.1636	17.5696	12.6674	0.4647	0	35.8053	0	0
6382-02	Ctrl	T	0	4.7	#N/A	#N/A	0	17.2	5.21	5.3	5.44	275	5872.3	8228	9.799	21.7037	I	I-A	3327.3	319.58	0.4094	0.8987	90.9996	55.9781	100	30054.4	775.315	181287	2415.8	2224.07	1685.1	591.649	1078.42	1166.98	348.041	202.738	97.1306	0	72.6056	66.8433	50.6448	17.7817	32.4114	35.0731	10.4602	6.0932	2.9192	0	0
6382-02	Ctrl	T	0	4.7	#N/A	#N/A	0	17.2	5.21	5.3	5.44	276	4376.2	8240.1	10.9297	21.87	I	I-A	2710.9	445.46	0.1717	0.6681	107.007	48.9604	98	36150.4	488.033	79197.2	1882.94	1509.47	945.451	265.77	393.83	395.975	814.027	278.97	239.597	0	69.4573	55.6809	34.8755	9.8036	14.5275	14.6066	30.0276	10.2906	8.8382	0	0
6382-02	Ctrl	T	0	4.7	#N/A	#N/A	0	17.2	5.21	5.3	5.44	277	10772.8	8260.2	10.3546	19.6416	I	I-A	12381.6	663.89	0.353	0.9164	151.243	124.362	242	19545.1	276.862	24229	9763.38	8560.57	7527.43	2324.51	2544.58	3581.8	853.313	350.477	995.567	9.7907	78.8538	69.1393	60.7952	18.7739	20.5513	28.9284	6.8918	2.8306	8.0407	0.0791	0
6382-02	Ctrl	T	0	4.7	#N/A	#N/A	0	17.2	5.21	5.3	5.44	278	7224.1	8331.2	11.4947	24.8757	I	I-A	1817.8	258.67	0.3414	0.8683	57.238	48.2542	64	35207.4	701.445	188372	1360.8	976.762	1239.11	520.047	757.942	532.86	0	0	275.889	0	74.8613	53.7342	68.1669	28.6092	41.6964	29.314	0	0	15.1774	0	0
6382-02	Ctrl	T	0	4.7	#N/A	#N/A	0	17.2	5.21	5.3	5.44	279	10660.7	8338.6	13.7137	22.9261	I	I-B	1268.5	190.69	0.4384	0.893	50.1745	42.6312	46	36263.3	262.832	28188.4	876.66	774.853	622.387	288.128	293.722	420.282	114.28	32.4418	0	0	69.1076	61.0821	49.0631	22.7133	23.1543	33.1311	9.0088	2.5574	0	0	0
6382-02	Ctrl	T	0	4.7	#N/A	#N/A	0	17.2	5.21	5.3	5.44	280	9275.3	8345.2	11.1279	20.5332	I	I-A	4837.6	530.14	0.2163	0.8048	118.881	74.2756	128	26459.4	469.627	51768	3512.24	2809.64	2643.46	745.09	1387.44	1457.2	539.907	197.72	699.849	10.1149	72.6032	58.0795	54.6443	15.4021	28.6805	30.1225	11.1607	4.0872	14.4669	0.2091	0
6382-02	Ctrl	T	0	4.7	#N/A	#N/A	0	17.2	5.21	5.3	5.44	281	6841.3	8355.5	17.7484	17.0796	II	II	5546.9	361.08	0.5346	0.9587	97.6171	80.6773	157	28304.1	387.734	45853.3	4803.68	4123.32	1763.35	667.688	944.858	875.783	3256.27	975.008	513.768	0	86.6016	74.3359	31.7901	12.0372	17.0341	15.7888	58.7047	17.5776	9.2623	0	0
6382-02	Ctrl	T	0	4.7	#N/A	#N/A	0	17.2	5.21	5.3	5.44	282	3068.5	8359.2	9.35074	21.387	I	I-A	4381.8	343.42	0.4669	0.9192	84.9454	75.241	118	26929.6	671.583	166222	3485.45	2844.55	2829.59	877.098	724.725	1207.95	583.377	204.198	203.232	2.8251	79.544	64.9176	64.5762	20.0169	16.5395	27.5674	13.3137	4.6602	4.6381	0.0645	0
6382-02	Ctrl	T	0	4.7	#N/A	#N/A	0	17.2	5.21	5.3	5.44	283	2755.9	8368.4	16.5734	20.7183	II	II	1048.9	155.38	0.546	0.9416	41.6575	36.2195	42	40041.9	537.067	120774	752.495	613.618	703.978	322.08	324.321	429.927	36.0967	5.2609	0	0	71.741	58.5009	67.1156	30.7064	30.92	40.9883	3.4414	0.5016	0	0	0
6382-02	Ctrl	T	0	4.7	#N/A	#N/A	0	17.2	5.21	5.3	5.44	284	7092.4	8413.3	17.8264	20.1982	II	II	1126.6	243.22	0.2393	0.7251	62.7482	31.3084	58	51482.3	309.95	35977	617.807	405.129	428.904	168.249	326.904	269.764	0	0	179.478	0	54.8359	35.9588	38.0691	14.9336	29.0157	23.944	0	0	15.9303	0	0
6382-02	Ctrl	T	0	4.7	#N/A	#N/A	0	17.2	5.21	5.3	5.44	285	4837.9	8436.9	14.1362	24.315	I	I-B	1309.4	192.01	0.4463	0.9158	53.7791	34.8593	53	40476.6	499.243	97159.9	875.978	584.099	829.215	290.418	443.811	308.928	12.908	0	0	0	66.901	44.6094	63.3296	22.1801	33.8952	23.5938	0.9858	0	0	0	0
6382-02	Ctrl	T	0	4.7	#N/A	#N/A	0	17.2	5.21	5.3	5.44	286	6195.6	8463.4	15.6799	16.3236	II	II	16603.2	1100	0.1724	0.7827	217.845	140.135	352	21200.7	512.079	98855.4	12891.3	10846	6796.43	1622.29	3520.67	3464.16	4753.21	1748.4	2371.7	524.167	77.6439	65.3248	40.9346	9.771	21.2049	20.8645	28.6284	10.5305	14.2846	3.157	4
6382-02	Ctrl	T	0	4.7	#N/A	#N/A	0	17.2	5.21	5.3	5.44	287	9043.6	8470.4	10.7643	18.8506	I	I-A	19748.5	1139.7	0.191	0.8344	255.069	125.392	419	21216.8	667.839	140712	16247.5	14154	9364.58	2308.58	3680.41	4379.98	5088.45	1995.56	1419.99	27.0756	82.2721	71.6714	47.4192	11.6899	18.6364	22.1788	25.7663	10.1049	7.1904	0.1371	0
6382-02	Ctrl	T	0	4.7	#N/A	#N/A	0	17.2	5.21	5.3	5.44	288	10540.2	8478.9	17.4948	17.8733	II	II	5696.6	431.26	0.3849	0.9069	101.17	77.3807	136	23873.9	365.802	49690.9	4288.9	3611.37	3567.28	1006.13	1188.9	1757.7	199.867	138.34	155	0	75.2892	63.3956	62.6216	17.6621	20.8705	30.8555	3.5086	2.4285	2.7209	0	1
6382-02	Ctrl	T	0	4.7	#N/A	#N/A	0	17.2	5.21	5.3	5.44	289	2516.9	8512.1	10.7271	20.2248	I	I-A	8456.6	673.16	0.2345	0.8199	145.278	89.1433	187	22112.9	489.12	71238.1	5787.07	4562.23	3849.59	912.95	616.492	1268.64	1376.54	308.149	197.233	0	68.4329	53.9491	45.5219	10.7958	7.2901	15.0019	16.2778	3.6439	2.3323	0	0
6382-02	Ctrl	T	0	4.7	#N/A	#N/A	0	17.2	5.21	5.3	5.44	290	6816.4	8548.5	10.0186	22.1392	I	I-A	3537.3	330.18	0.4077	0.8774	81.689	65.028	115	32510.7	391.624	69149.9	2620.48	2118.59	2328.4	861.949	1357.68	1370.93	63.5197	44.3761	266.793	0	74.0818	59.8933	65.8246	24.3676	38.3821	38.7568	1.7957	1.2545	7.5423	0	0
6382-02	Ctrl	T	0	4.7	#N/A	#N/A	0	17.2	5.21	5.3	5.44	291	9645	8551	14.1699	24.0263	I	I-B	1230.5	188.04	0.4373	0.8895	49.1425	37.948	46	37383.2	323.997	52678.5	891.127	779.966	722.634	291.246	499.144	448.876	0	0	0	0	72.4171	63.3836	58.7246	23.668	40.5627	36.4777	0	0	0	0	0
6382-02	Ctrl	T	0	4.7	#N/A	#N/A	0	17.2	5.21	5.3	5.44	292	3275.5	8552.6	11.1374	22.0529	I	I-A	1961.6	327.53	0.2298	0.7223	69.8604	50.9253	90	45880.9	425.823	67430.9	1362.99	899.466	692.677	264.113	307.271	270.69	327.692	131.423	572.643	48.9767	69.4835	45.8535	35.3116	13.4641	15.6642	13.7994	16.7053	6.6998	29.1925	2.4968	0
6382-02	Ctrl	T	0	4.7	#N/A	#N/A	0	17.2	5.21	5.3	5.44	293	9577.9	8590.6	10.3233	23.0666	I	I-A	1935.9	225.24	0.4795	0.9015	61.9949	40.9049	61	31509.9	280.58	23021	1495.98	1189.24	1349.62	446.83	811.924	937.647	52.9978	39.9434	158.853	0	77.2769	61.432	69.7165	23.0817	41.9411	48.4355	2.7377	2.0633	8.2058	0	0
6382-02	Ctrl	T	0	4.7	#N/A	#N/A	0	17.2	5.21	5.3	5.44	294	3431.2	8612.2	10.9968	24.6287	I	I-A	1823.5	225.13	0.4521	0.8821	62.0028	45.0234	65	35645.7	579.704	91224.1	1291.19	1113.25	1209.6	397.291	580.296	875.247	0	0	76.2334	0	70.81	61.0515	66.3354	21.7877	31.8238	47.9991	0	0	4.1807	0	0
6382-02	Ctrl	T	0	4.7	#N/A	#N/A	0	17.2	5.21	5.3	5.44	295	6293.5	8625.5	10.325	20.344	I	I-A	7278.6	545.39	0.3075	0.8635	147.736	80.7861	188	25829.1	390.974	47349.9	5998.94	5048.43	4864.21	1283.79	2151.44	1829.8	823.378	411.758	873.883	0	82.4187	69.3598	66.8288	17.6378	29.5583	25.1394	11.3123	5.6571	12.0062	0	0
6382-02	Ctrl	T	0	4.7	#N/A	#N/A	0	17.2	5.21	5.3	5.44	296	6169.5	8640.4	24.8319	24.5057	IV	IV-E	1457.6	281.18	0.2317	0.6832	67.6627	48.73	61	41849.6	499.522	120378	833.453	0	0	0	0	0	642.51	0	745.055	745.953	57.1782	0	0	0	0	0	44.0788	0	51.1137	51.1754	2
6382-02	Ctrl	T	0	4.7	#N/A	#N/A	0	17.2	5.21	5.3	5.44	297	4811.4	8641.6	10.5392	21.957	I	I-A	2667.9	337.24	0.2948	0.8184	81.7006	48.0624	76	28486.8	419.006	64070.8	2020.06	1675.51	1164.57	571.531	465.44	583.027	471.528	245.408	145.111	0	75.7166	62.802	43.6508	21.4223	17.4458	21.8532	17.674	9.1985	5.4391	0	0
6382-02	Ctrl	T	0	4.7	#N/A	#N/A	0	17.2	5.21	5.3	5.44	298	8172.8	8644.8	13.3132	22.5248	I	I-B	1679.5	252.05	0.3322	0.8562	56.884	41.8755	53	31557	791.215	220095	1123.38	896.924	915.952	298.698	461.298	361.39	77.7414	37.4591	1.5588	0	66.8871	53.4035	54.5365	17.7847	27.466	21.5174	4.6288	2.2303	0.0928	0	0
6382-02	Ctrl	T	0	4.7	#N/A	#N/A	0	17.2	5.21	5.3	5.44	299	10908.2	8650.1	13.285	22.8239	I	I-B	1526.3	254.7	0.2957	0.7695	72.2239	36.6576	67	43897	804.669	48115	951.968	803.885	835.061	468.165	336.842	443.128	58.5497	71.1187	0	0	62.3719	52.6697	54.7123	30.6737	22.0695	29.0333	3.8361	4.6596	0	0	0
6382-02	Ctrl	T	0	4.7	#N/A	#N/A	0	17.2	5.21	5.3	5.44	300	4084.1	8650.8	9.89061	23.7205	I	I-A	1763.5	206.58	0.5193	0.9126	53.7625	47.3263	63	35724.4	590.054	117810	1350.62	971.647	1217.84	538.456	631.155	574.844	46.3248	8.0861	243.021	0	76.5855	55.0961	69.0565	30.5325	35.7889	32.5958	2.6268	0.4585	13.7802	0	0
6382-02	Ctrl	T	0	4.7	#N/A	#N/A	0	17.2	5.21	5.3	5.44	301	8066.8	8680.5	11.5001	25.1093	I	I-A	1254.6	185.39	0.4587	0.8942	49.0236	35.6014	51	40650.4	670.369	174419	873.104	729.98	791.61	340.152	532.51	406.643	0	0	11.9343	0	69.5916	58.1837	63.096	27.1121	42.4442	32.4119	0	0	0.9512	0	0
6382-02	Ctrl	T	0	4.7	#N/A	#N/A	0	17.2	5.21	5.3	5.44	302	3524.4	8687.2	10.0447	22.4899	I	I-A	2537.2	279.86	0.4071	0.8871	68.4423	55.6236	86	33895.6	458.583	75718.2	1902.96	1588.52	1469.23	588.386	714.008	895.219	123.29	52.7058	53.1442	0	75.0014	62.6083	57.907	23.19	28.1412	35.2833	4.8592	2.0773	2.0946	0	0
6382-02	Ctrl	T	0	4.7	#N/A	#N/A	0	17.2	5.21	5.3	5.44	303	1380.2	8694.2	10.3672	23.3355	I	I-A	1141.6	198.19	0.3652	0.8527	58.2141	30.3883	53	46426.1	531.313	109597	809.633	635.236	445.271	129.037	60.3028	107.798	94.3947	24.2096	134.324	0	70.9238	55.6466	39.0058	11.3036	5.2825	9.4431	8.269	2.1208	11.7668	0	0
6382-02	Ctrl	T	0	4.7	#N/A	#N/A	0	17.2	5.21	5.3	5.44	304	9601.5	8695.1	10.5255	22.7071	I	I-A	2442.2	283.39	0.3822	0.88	70.9483	54.7612	73	29891.1	255.189	27086.7	1881.19	1609.57	1617.64	662.573	968.533	1086.75	54.214	19.2897	94.1996	0	77.0285	65.9067	66.2372	27.1302	39.6583	44.499	2.2199	0.7899	3.8572	0	0
6382-02	Ctrl	T	0	4.7	#N/A	#N/A	0	17.2	5.21	5.3	5.44	305	1268.6	8698.5	11.7107	24.1605	I	I-A	1854.5	268.38	0.3236	0.8814	59.3746	47.1804	59	31814.5	234.839	22042.4	1223.53	619.87	1082.64	356.225	55.8729	300.501	0	0	54.1671	0	65.975	33.4244	58.3779	19.2082	3.0128	16.2035	0	0	2.9208	0	0
6382-02	Ctrl	T	0	4.7	#N/A	#N/A	0	17.2	5.21	5.3	5.44	306	1092.1	8710.8	11.486	23.8946	I	I-A	2654	263.08	0.4819	0.9317	84.7699	45.1647	83	31273.5	774.503	19555.9	2026.74	1114.74	1975.49	900.236	51.1957	209.8	0	0	90.0188	0	76.3655	42.0025	74.4347	33.92	1.929	7.9051	0	0	3.3918	0	0
6382-02	Ctrl	T	0	4.7	#N/A	#N/A	0	17.2	5.21	5.3	5.44	307	3031.4	8720.2	12.3643	21.988	I	I-B	5584.4	433.47	0.3735	0.9028	102.564	78.0315	137	24532.6	361.451	47649.7	4118.41	3511.23	3822.09	1052.51	983.243	1833.89	37.7998	33.3186	4.5302	3.508	73.7487	62.8759	68.4426	18.8474	17.607	32.8396	0.6769	0.5966	0.0811	0.0628	0
6382-02	Ctrl	T	0	4.7	#N/A	#N/A	0	17.2	5.21	5.3	5.44	308	10761.3	8755.8	15.9951	17.2327	II	II	7283.4	646.23	0.2192	0.7863	138.585	86.8034	192	26361.3	1094.37	147898	4890.68	4124.35	3492.6	1165.08	451.799	1543.76	347.946	190.559	237.468	419.131	67.148	56.6264	47.9526	15.9963	6.2031	21.1955	4.7772	2.6163	3.2604	5.7546	9
6382-02	Ctrl	T	0	4.7	#N/A	#N/A	0	17.2	5.21	5.3	5.44	309	4869.3	8780.1	10.7025	22.3651	I	I-A	2355.1	341.21	0.2542	0.7007	79.7167	56.8565	82	34818.1	979.036	250328	1483.7	1031.34	1401.46	680.402	626.866	585.901	58.8433	36.8259	331.579	0	62.9995	43.7918	59.5074	28.8905	26.6174	24.878	2.4985	1.5637	14.0792	0	0
6382-02	Ctrl	T	0	4.7	#N/A	#N/A	0	17.2	5.21	5.3	5.44	310	9633.8	8790.1	11.2552	24.5251	I	I-A	1013.4	167.74	0.4526	0.9008	45.1005	35.4863	43	42431.4	323.31	37287.6	689.364	511.324	613.277	256.173	392.423	380.436	0	0	171.757	0	68.0254	50.4566	60.5172	25.2788	38.7236	37.5409	0	0	16.9487	0	0
6382-02	Ctrl	T	0	4.7	#N/A	#N/A	0	17.2	5.21	5.3	5.44	311	1435.6	8799.7	13.3222	24.3346	I	I-B	1449.4	279.12	0.2338	0.7647	81.3789	27.9635	50	34497	448.677	72206	919.818	524.154	821.263	345.364	184.036	387.402	0	0	0	1.0229	63.4627	36.1639	56.6629	23.8283	12.6975	26.7287	0	0	0	0.0706	0
6382-02	Ctrl	T	0	4.7	#N/A	#N/A	0	17.2	5.21	5.3	5.44	312	10198.1	8802	10.4741	20.3822	I	I-A	6863.3	532.34	0.3043	0.834	139.816	82.3406	160	23312.4	506.673	85219.1	5249.83	4693.12	3912.89	1379.46	1730.42	2145.64	633.345	270.982	506.55	0	76.4913	68.3799	57.0119	20.0991	25.2127	31.2626	9.228	3.9483	7.3806	0	0
6382-02	Ctrl	T	0	4.7	#N/A	#N/A	0	17.2	5.21	5.3	5.44	313	3399.8	8802.2	11.1073	24.3573	I	I-A	1499.7	184.52	0.5535	0.9393	51.4699	39.9	51	34006.8	264.806	25492.4	1101.71	793.071	1076.19	416.142	601.486	645.232	0	0	37.2643	0	73.4604	52.881	71.7588	27.7478	40.1063	43.0233	0	0	2.4847	0	0
6382-02	Ctrl	T	0	4.7	#N/A	#N/A	0	17.2	5.21	5.3	5.44	314	2273.7	8848.7	14.2081	24.1508	I	I-B	1992.1	223.36	0.5018	0.9287	60.2855	49.9285	61	30621	422.146	79149.2	1500.22	1147.84	1368.59	361.195	222.418	688.488	0	0	0	0	75.3081	57.6196	68.7006	18.1314	11.165	34.5608	0	0	0	0	0
6382-02	Ctrl	T	0	4.7	#N/A	#N/A	0	17.2	5.21	5.3	5.44	315	1202.6	8850.5	11.6158	22.915	I	I-A	6379.4	516.01	0.3011	0.8218	132.866	79.9258	150	23513.2	341.227	36053.8	4734.02	2916.89	4195.59	1451.8	79.8856	362.121	0	5.066	19.582	1.8503	74.2074	45.7233	65.7673	22.7574	1.2522	5.6764	0	0.0794	0.307	0.029	0
6382-02	Ctrl	T	0	4.7	#N/A	#N/A	0	17.2	5.21	5.3	5.44	316	7112.5	8890	10.2092	22.2452	I	I-A	2373.7	294.86	0.3431	0.8412	76.6116	50.8308	77	32438.8	577.041	120786	1775.19	1576.06	1357.05	563.932	820.352	780.942	179.207	82.0301	504.163	0	74.7871	66.398	57.1713	23.7579	34.5606	32.9003	7.5498	3.4558	21.2399	0	0
6382-02	Ctrl	T	0	4.7	#N/A	#N/A	0	17.2	5.21	5.3	5.44	317	3077.1	8890.6	9.68257	19.9198	I	I-A	10993.4	558.39	0.4431	0.9264	138.035	116.025	235	21376.5	368.688	49476.3	8908.54	7906.7	6029.13	1683.76	1181.45	2235.22	1718.1	424.472	570.394	0	81.0354	71.9223	54.8432	15.3161	10.7469	20.3324	15.6285	3.8612	5.1885	0	0
6382-02	Ctrl	T	0	4.7	#N/A	#N/A	0	17.2	5.21	5.3	5.44	318	10490.4	8919.1	10.525	21.0824	I	I-A	5822.9	463.04	0.3413	0.8787	102.397	84.9548	121	20780	503.79	55172.2	4540.88	3823.53	3976.92	1525.69	1424.42	2180.13	80.3745	75.5027	276.584	4.2374	77.9836	65.6641	68.2982	26.2017	24.4625	37.4408	1.3803	1.2967	4.75	0.0728	0
6382-02	Ctrl	T	0	4.7	#N/A	#N/A	0	17.2	5.21	5.3	5.44	319	2802.1	8937.1	13.7196	22.9295	I	I-B	1629.3	219.82	0.4237	0.8827	56.5205	44.2911	47	28846.7	292.293	31249.9	972.183	686.198	773.44	118.515	192.898	190.023	42.5251	46.8604	0	0	59.667	42.1149	47.4693	7.2738	11.8389	11.6625	2.6099	2.876	0	0	0
6382-02	Ctrl	T	0	4.7	#N/A	#N/A	0	17.2	5.21	5.3	5.44	320	2319.3	8953.7	11.2876	23.7409	I	I-A	3961.2	360.63	0.3827	0.9078	90.4455	67.9166	116	29284.1	489.934	87149.8	2917.18	2001.49	2837.57	1302.2	659.849	921.231	0	0	26.7426	0	73.6436	50.5271	71.6338	32.8738	16.6577	23.2563	0	0	0.6751	0	0
6382-02	Ctrl	T	0	4.7	#N/A	#N/A	0	17.2	5.21	5.3	5.44	321	1942.4	8962.5	9.89061	20.0777	I	I-A	12878.2	645.35	0.3886	0.9307	150.437	121.873	229	17782	573.681	111375	10229.8	8028.75	8055.37	2559.69	583.76	1833.65	574.652	158.215	1028.12	0	79.4347	62.3436	62.5503	19.8761	4.5329	14.2383	4.4622	1.2285	7.9834	0	0
6382-02	Ctrl	T	0	4.7	#N/A	#N/A	0	17.2	5.21	5.3	5.44	322	2757.4	8981.4	9.81993	21.4045	I	I-A	4875.1	373.88	0.4383	0.9027	96.2062	66.9583	111	22768.8	352.736	54641.1	3646.39	2838.34	2991.02	774.658	545.27	1279.94	545.518	105.458	209.946	0	74.7957	58.2207	61.3525	15.89	11.1847	26.2545	11.1898	2.1632	4.3065	0	0
6382-02	Ctrl	T	0	4.7	#N/A	#N/A	0	17.2	5.21	5.3	5.44	323	6638.2	8989.6	11.0323	24.5579	I	I-A	2190.7	247.63	0.4489	0.8797	65.3122	49.7849	81	36974.5	450.95	80366.1	1519.41	1240.64	1384.77	393.832	976.376	970.137	0	0	74.6061	0	69.3587	56.6334	63.2127	17.9779	44.5701	44.2853	0	0	3.4057	0	0
6382-02	Ctrl	T	0	4.7	#N/A	#N/A	0	17.2	5.21	5.3	5.44	324	6373.5	8998.9	9.96184	20.818	I	I-A	6298.6	442.31	0.4046	0.9093	128.559	70.5451	151	23973.6	271.832	35012.6	4749.12	4316.66	3594.76	976.275	1882.46	2130.44	600.855	240.196	312.387	0	75.3998	68.5338	57.0725	15.4999	29.887	33.8242	9.5395	3.8135	4.9596	0	0
6382-02	Ctrl	T	0	4.7	#N/A	#N/A	0	17.2	5.21	5.3	5.44	325	9548.5	9007.1	10.7345	21.9185	I	I-A	2712.4	380.06	0.236	0.768	80.7266	56.959	104	38342.4	348.64	48820.3	2085.58	1840.82	811.713	266.598	340.978	406.205	602.207	271.761	286.97	0	76.892	67.8679	29.9265	9.829	12.5713	14.9761	22.2024	10.0194	10.5801	0	0
6382-02	Ctrl	T	0	4.7	#N/A	#N/A	0	17.2	5.21	5.3	5.44	326	6207	9016.2	11.0359	22.3065	I	I-A	3547.1	421.11	0.2514	0.765	96.5977	67.0199	116	32702.8	484.347	94271.6	2411.85	2039.14	2197.97	833.209	1306.05	1273.17	16.9997	16.0261	103.927	0	67.9956	57.4881	61.9657	23.4901	36.8205	35.8937	0.4793	0.4518	2.93	0	0
6382-02	Ctrl	T	0	4.7	#N/A	#N/A	0	17.2	5.21	5.3	5.44	327	3453.1	9032	11.2967	24.6768	I	I-A	1513.2	210.11	0.4307	0.9014	58.174	38.1015	68	44937.9	415.746	70366	976.177	677.284	716.253	221.686	376.197	319.984	0	0	243.655	0	64.512	44.7592	47.3345	14.6504	24.8615	21.1466	0	0	16.1022	0	0
6382-02	Ctrl	T	0	4.7	#N/A	#N/A	0	17.2	5.21	5.3	5.44	328	10051.2	9046.2	9.95461	22.0377	I	I-A	4502.4	354.01	0.4514	0.9189	92.4698	69.9261	111	24653.5	343.666	44379.3	3461.73	3087.34	3141.31	1097.66	1516.09	1846.26	21.1897	18.3642	86.0244	0	76.8871	68.5718	69.7704	24.3798	33.6733	41.0066	0.4706	0.4079	1.9107	0	0
6382-02	Ctrl	T	0	4.7	#N/A	#N/A	0	17.2	5.21	5.3	5.44	329	9713.7	9092.7	9.78241	20.5809	I	I-A	8747.6	493.5	0.4514	0.9174	127.943	100.713	193	22063.2	231.624	23745.9	6948.83	5868.95	5229.75	1207.95	1575.8	2601.29	660.769	219.737	951.354	0	79.4375	67.0925	59.7853	13.809	18.0142	29.7373	7.5538	2.512	10.8757	0	0
6382-02	Ctrl	T	0	4.7	#N/A	#N/A	0	17.2	5.21	5.3	5.44	330	4110	9161.7	11.4844	24.7655	I	I-A	2191	280.74	0.3493	0.8422	68.6749	52.0433	66	30123.2	909.758	298074	1512.54	1143.65	1455.69	895.998	764.918	743.629	0	0	23.8199	1.1203	69.0329	52.1966	66.4381	40.8937	34.9112	33.9395	0	0	1.0871	0.0511	0
6382-02	Ctrl	T	0	4.7	#N/A	#N/A	0	17.2	5.21	5.3	5.44	331	9735.8	9195.9	10.0675	22.2273	I	I-A	2978.1	285.15	0.4603	0.9168	74.728	58.5661	84	28205.9	252.993	29084.8	2346.92	1999.55	1869.16	811.533	867.071	1099.32	103.415	48.2243	188.611	0	78.8066	67.1425	62.764	27.2503	29.1152	36.9138	3.4726	1.6193	6.3333	0	0
6382-02	Ctrl	T	0	4.7	#N/A	#N/A	0	17.2	5.21	5.3	5.44	332	10133.1	9207.3	10.272	23.3126	I	I-A	2039.3	233.95	0.4682	0.9204	61.703	47.4137	68	33344.8	409.5	42360.9	1551.12	1349.66	1293.86	403.915	513.225	753.079	13.9793	35.3645	18.9975	0	76.063	66.1839	63.4477	19.807	25.1672	36.9291	0.6855	1.7342	0.9316	0	0
6382-02	Ctrl	T	0	4.7	#N/A	#N/A	0	17.2	5.21	5.3	5.44	333	9835.7	9267.2	10.2123	23.1165	I	I-A	1780.7	215.41	0.4822	0.9271	56.2459	45.6898	62	34817.8	256.791	25974.6	1193.72	976.827	674.459	194.164	389.498	374.981	143.7	26.7913	279.438	0	67.0369	54.8565	37.8761	10.9038	21.8733	21.0581	8.0699	1.5045	15.6926	0	0
6382-02	Ctrl	T	0	4.7	#N/A	#N/A	0	17.2	5.21	5.3	5.44	334	6353.7	9271.4	10.2526	19.7051	I	I-A	10427.6	629.68	0.3305	0.8744	156.348	103.083	205	19659.4	374.228	56665.4	8442.33	7033.55	6093.51	1545.86	2586.73	2923.61	1843.34	735.543	1073.89	0	80.9617	67.4516	58.4366	14.8247	24.8067	28.0374	17.6775	7.0538	10.2986	0	0
[truncated: 11,246 more rows]
[truncated: 41 more columns]

## Sheet: Islet properties PH
Donor ID	Donor group	Pancreas region	AAb #	Age (years)	Age of T1D onset (years)	T1D duration (years)	Gender (1 M, 2 F)	BMI	CPEP (ng/ml)	HbA1c (%)	Tissue weight (g)	Islet ID	Centroid X (um)	Centroid Y (um)	UMAP1	UMAP2	UMAP cluster	UMAP subcluster	Islet area (um2)	Perimeter (um)	Circularity	Solidity	Fmax diameter (um2)	Fmin diameter (um2)	Total cell number	Cellular density (cells/mm2)	Delaunay mean distance (um)	Delaunay mean triangle area (um2)	Islet area Endocrine um2	Islet area CHGA um2	Islet area ProINS um2	Islet area ProINShi um2	Islet area INS um2	Islet area IAPP um2	Islet area ProGCG um2	Islet area GCG um2	Islet area SST um2	Islet area PPY um2	Islet area Endocrine %	Islet area CHGA %	Islet area ProINS %	Islet area ProINShi %	Islet area INS %	Islet area IAPP %	Islet area ProGCG %	Islet area GCG %	Islet area SST %	Islet area PPY %	CD45 intra #
[truncated: 12,200 more rows]
[truncated: 41 more columns]
