# Supplementary material for: Integrated histopathology of the human pancreas throughout stages of type 1 diabetes progression
Source: Nat Commun. 2026 Feb 11;17:4293. doi: 10.1038/s41467-026-68610-1 (PMC13168456; doi:10.1038/s41467-026-68610-1)
Supplement: Supplementary file 7 — Source Data [file 41467_2026_68610_MOESM7_ESM.xlsx]

## Sheet: Fig.1
panel i - islet density PT					panel i - relative islet area PT					panel i - islet mass PT					panel j - beta cell (ProINS) mass PT					panel j - alpha cell (GCG) mass PT					panel j - delta cell (SST) mass PT					panel j - gamma cell (PPY) mass PT
Ctrl	AAb	T1DS	T1DL		Ctrl	AAb	T1DS	T1DL		Ctrl	AAb	T1DS	T1DL		Ctrl	AAb	T1DS	T1DL		Ctrl	AAb	T1DS	T1DL		Ctrl	AAb	T1DS	T1DL		Ctrl	AAb	T1DS	T1DL
1.37554	4.53986	3.95205	1.11125		1.03	2.73	2.06	0.42		0.32445	0.55419		0.10794		128.746	293.826		0.0281319		40.1724	49.0064		11.9173		8.15635	18.1076		8.85497		0.526278	3.64754		0.458555
3.78829	1.69435	2.4727	1.81799		3.2	1.87	1.17	0.9		0.2624	0.322388	0.098865	0.1107		146.205	135.612	5.54551	0.742635		39.3065	41.1562	26.282	24.0976		14.6932	15.8308	8.08884	4.88254		0.0750737	0.136832	0.180559	0.625162
5.29607	2.32774	1.73185	2.29934		2.43	1.71	1.1	0.95			0.49419	0.19316	0.041135			215.011	4.45728	0.00793201			75.1605	34.486	9.11756			12.3321	9.9157	4.38892			0.168336	0.452974	0.149664
2.57375	2.57127	1.85312	1.55194		1.73	2.08	2.67	0.81		0.430251	0.720928	0.613032	0.068931		251.815	313.084	39.614	0.279758		31.4815	93.9023	93.9795	5.40041		20.8743	40.7556	22.3891	3.25359		0.104914	0.468468	0.837972	0.212068
3.00034	2.13224	0.763455			1.9	1.78	0.62			0.43244	0.38804	0.058342			193.951	121.09	13.7195			28.7243	41.6847	5.5398			21.6033	21.6651	4.95065			3.06582	1.62286	0.684607
4.35125	2.24316	1.17915			2.89	2.62	0.45			0.762093	0.423392	0.042435			355.765	68.5125	5.50378			30.9388	34.4097	3.475			23.2475	10.1615	2.34609			0.767683	0.0860255	0.141767
2.89899		1.85712			2.26		1.31			0.311202		0.22532			140.261		20.8899			38.1528		58.9717			8.98384		25.6858			0.523128		3.2282
		1.9766					1.93					0.583439					222.534					53.2026					24.2679					2.34255
panel k - endocrine PT					panel k - CHGA PT					panel k - ProINS PT					panel k - ProINShi PT					panel k - INS PT					panel k - IAAP PT					panel k - ProGCG PT					panel k - GCG PT					panel k - SST PT					panel k - PPY PT
Ctrl	AAb	T1DS	T1DL		Ctrl	AAb	T1DS	T1DL		Ctrl	AAb	T1DS	T1DL		Ctrl	AAb	T1DS	T1DL		Ctrl	AAb	T1DS	T1DL		Ctrl	AAb	T1DS	T1DL		Ctrl	AAb	T1DS	T1DL		Ctrl	AAb	T1DS	T1DL		Ctrl	AAb	T1DS	T1DL		Ctrl	AAb	T1DS	T1DL
71.1306	64.8097	52.4861	60.2009			57.1862	39.0777	50.3636		50.0888	48.724	0.934856	0.0215368		9.07347	16.4628	0.0248883	0			32.9308	0.931649	0		12.3981	27.6792	0.044153	0.00340513		2.69857	6.26443	28.6565	12.7237		8.14971	6.56687	18.6502	9.60144		2.56511	3.13693	12.2376	10.396		0.409959	0.986808	0.365014	1.05555
72.1971	77.0534	70.9745	66.8067		57.5533	65.2748	66.8271	64.7186		57.5611	38.9776	3.34899	0.422683		20.7957	11.743	0.575365	0.220263		29.6923	18.8457	4.97408	0.320389		26.6543	12.5045	0.650401	0.311738		12.4463	17.1191	26.1356	13.1603		10.155	13.1526	25.5965	19.2738		5.32601	5.82811	9.36653	5.09856		0.0910825	0.169769	0.499911	1.41744
69.7332	72.568	72.067	58.4596		54.1809	69.1594	68.7677	54.7503		48.9535	45.4919	1.31132	0.0212103		16.1613	13.2914	0.189448	0		18.7986	29.7696	0.102959	0.00826774		22.7677	26.1149	0.154758	0.0247574		10.3739	9.7877	25.4393	15.3874		3.13698	12.4782	16.8464	20.7982		9.80864	3.15756	6.33831	11.3774		3.45736	0.104743	0.342284	0.701769
71.4236	72.5258	68.719	72.5505		60.0888	54.8682	64.3682	68.5452		58.8824	48.6186	4.08313	0.0450264		22.2594	13.7846	0.424658	5.07418e-05		30.6495	18.3915	3.38315	0.00771246		36.9263	15.9566	1.1643	0.0511715		5.07719	13.4359	20.1374	17.6997		4.46838	8.2959	17.7251	7.42561		4.51134	5.74507	7.28115	5.5824		0.0498144	0.096956	0.638228	0.666024
70.0928	72.223	63.8936			57.146	60.0717	50.8041			47.0237	37.9915	15.8172			14.6654	11.4333	3.52962			21.7889	23.2651	10.1262			27.6323	3.99732	8.07926			7.26647	17.417	4.46869			3.90107	7.71008	4.90902			4.92278	6.03673	14.6478			1.57674	1.15135	0.828848
71.0815	72.9453	60.8921			50.1846	65.085	53.2161			50.763	13.6915	11.9758			12.1138	1.83475	2.36705			23.2246		16.4238			14.2001	1.98659	0.467518			3.28694	10.0042	9.85893			2.74027	6.81971	5.31726			3.11792	2.49977	5.79675			0.307533	0.0683682	0.421175
69.9424		72.1188			55.1403		66.2868			47.6988		4.44892			15.1535		0.944777			28.2934		6.01605			19.591		1.61354			19.9575		25.7376			8.66726		23.7594			2.80927		13.1846			0.202629		1.98059
		74.5922					69.4072					31.3282					8.24746					20.0356					4.29545					14.0231					9.95663					4.76614					0.754006

## Sheet: Fig.2
panel a - IDIs PT					panel b - GCG-deficient islets PT					panel c - Ctrl islet size PT			panel c - ProINS/GCG heatmap PT																								panel d - PPY+ islets									panel e - Ctrl islet size PH			panel e - ProINS/PPY heatmap PH
Ctrl	AAb	T1DS	T1DL		Ctrl	AAb	T1DS	T1DL		ProINS+GCG+	ProINS+GCG-			Ctrl	AAb	T1DS	T1DL			Ctrl	AAb	T1DS	T1DL			Ctrl	AAb	T1DS	T1DL			Ctrl	AAb	T1DS	T1DL		Ctrl PT	Ctrl PH	AAb PT	AAb PH	T1DS PT	T1DS PH	T1DL PT	T1DL PH		ProINS+PPY+	ProINS-PPY+		ProINS+PPY+
0.934579	2.0576	89.4382	100		25.7	25.5	3.8	14.5		39.29	19.37		ProINS+GCG+	73.4	72.9	7.42	0		ProINS+GCG-	25.7	25	3.15	0		ProINS-GCG+	0.93	1.65	88.8	85.5		ProINS-GCG-	0	0.41	0.67	14.5		5.61	13.7	11.6	2.84	5.39	3.63	3.42	49.2		20.23	13.61		ProINS+PPY+
1.09091	16.2621	74.8166	98.6111		13.5	8.3	1.5	2.8		37.5	18.54			85.5	75.7	24.4	1.39			13.5	8.01	0.73	0			1.09	16	74.1	95.8			0	0.24	0.73	2.78		1.09	37.4	0.97	77	2.69	37.2	10.6	72.6		30.35	14.33
8.89328	2.1907	93.2432	100		43.3	12.1	4.4	0.6		37.73	18.31			54.9	85.7	3.04	0			36.2	12.1	3.72	0			1.78	2.19	92.6	99.4			7.11	0	0.68	0.65		11.7	29.5	0.26	65.4	7.43	5.81	5.16	63.6		31.02	15.48
0.404858	2.0968	69.6787	99.7033		41.3	25.8	2.6	36.8		62.95	29.41			58.5	72.1	28.9	0.3			41.1	25.8	1.41	0			0.4	2.1	68.7	62.9			0	0	1	36.8		1.42	31.9	1.94	84.7	5.02	0	3.56	49		23.93	16.2
1.61091	5.3963	41.5663			48.2	22.4	22.9			55.39	21.66			51.3	74.4	48.2				47.1	20.2	10.2				0.62	3.2	29.5				0.99	2.19	12			11	65	5.23	10.5	1.81	94.4				27.74	15.32
0.668449	52.2727	45.7711			44.2	13.6	33.8			57.06	25.7			55.3	40.2	22.9				44	7.58	31.3				0.53	46.2	43.3				0.13	6.06	2.49			1.94	71.6	0.76	0	2.99	81.8				31.36	18.34
0.753296		80.7256			23.2		3.2			55.74	20.67			76.3		19				23		0.23				0.56		77.8				0.19		2.95			3.39	25.4			13.4	20.5				37.38	12.75
		17.2466					12									71.9						10.9						16.2						1.06							3.03	63.7
panel g - islet frequency distributions PT																														panel g - islet area distributions PT
bin center	Ctrl								AAb							T1DS									T1DL					bin center	Ctrl								AAb							T1DS
10	21.7391	16.7273	17.4089	15.6134	17.0561	14.1043	17.1375		15.9677	14.5062	6.06061	17.5379	10.1942	12.2423		20.8989	30.3483	20.4819	19.3154	17.6871	20.9459	20.8835	17.0953		26.7742	29.9145	19.8813	21.3889		10	4.77845	1.98276	2.51609	2.43525	2.3435	2.13628	2.2082		2.02082	2.40245	0.510856	2.08417	0.91663	1.64788		4.01381	7.63454	2.59939	4.08269
11	34.7826	31.2727	31.1741	30.9789	30.6075	26.0027	23.5405		26.129	28.1893	18.9394	26.1383	16.5049	26.933		33.2584	35.3234	34.3373	31.2958	23.1293	26.3514	22.49	22.8442		29.0323	34.188	33.2344	36.3889		11	15.2911	7.41379	9.01112	9.6637	8.41091	7.87689	6.06649		6.61359	9.3372	3.19285	6.21242	2.96814	7.25065		12.7751	17.7722	8.7156	13.23
12	20.9486	20.5455	20.2429	21.1896	25.9346	23.7968	19.3974		24.6774	25.6173	21.9697	20.5734	21.1165	21.2629		22.4719	18.408	14.4578	24.4499	23.356	20.6081	14.4578	17.3979		23.5484	16.2393	21.365	21.1111		12	18.4188	9.74138	11.7028	13.2199	14.2536	14.4173	9.99757		12.4923	16.9705	7.40741	9.77956	7.59494	11.4484		17.2637	18.5232	7.33945	20.6718
13	13.6364	13.2727	12.9555	17.72	12.1495	21.0561	18.2674		15	19.0329	22.7273	14.3339	21.6019	20.8763		13.2584	11.9403	12.6506	16.1369	19.2744	17.5676	12.4498	17.2466		14.1935	16.2393	15.4303	12.7778		13	23.9791	12.5862	14.9795	22.1106	13.3547	25.5138	18.8304		15.1868	25.2172	15.3257	13.6273	15.5391	22.4805		20.3712	24.03	12.844	27.2868
14	7.11462	8.36364	11.7409	9.66543	7.47664	10.762	14.6893		10.4839	9.36214	16.6667	11.6358	16.2621	12.8866		6.74157	1.99005	9.63855	7.33496	9.75057	9.45946	11.0442	13.9183		5.80645	3.4188	7.12166	5.27778		14	25.0217	15.8621	27.1504	24.1206	16.4366	26.0808	30.2839		21.2288	24.8083	22.4777	22.1242	23.3959	27.7537		20.7164	8.01001	19.5719	24.8062
15	1.77866	6.18182	5.87045	3.9653	4.20561	3.74332	6.40301		5.32258	2.77778	8.33333	7.75717	11.8932	5.02577		2.69663	0.995025	4.81928	1.46699	5.89569	4.39189	10.8434	8.77458		0.645161	0	2.07715	2.5		15	12.5109	23.4483	27.1504	19.7913	18.4912	18.1432	26.4014		21.5554	14.7214	22.4777	29.499	34.2209	21.6479		16.5732	8.01001	19.5719	9.92248
16	0	3.45455	0.404858	0.86741	2.1028	0.467914	0.376648		2.25806	0.411523	5.30303	1.85497	2.18447	0.64433		0.674157	0.995025	3.61446	0	0.907029	0.675676	6.0241	2.57186		0	0	0.890208	0.555556		16	0	26.2069	3.74488	8.65868	18.4912	4.53579	3.10604		18.2894	4.3619	28.6079	14.1082	12.5709	5.55074		8.28658	16.02	29.3578	0
17	0	0.181818	0.202429	0	0.46729	0.0668449	0.188324		0.16129	0.102881	0	0.168634	0.242718	0.128866		0	0	0	0	0	0	1.40562	0.151286		0	0	0	0		17	0	2.75862	3.74488	0	8.2183	1.29594	3.10604		2.61278	2.18095	0	2.56513	2.79354	2.22029		0	0	0	0
18	0	0	0	0	0	0	0		0	0	0	0	0	0		0	0	0	0	0	0	0.401606	0		0	0	0	0		18	0	0	0	0	0	0	0		0	0	0	0	0	0		0	0	0	0
panel j - islet size log-transformed PT					panel k - islet cell density PT					panel l - aspect ratio PT					panel l - solidity PT					panel l - circularity / binned histograms PT						panel l - circularity PT
Ctrl	AAb	T1DS	T1DL		Ctrl	AAb	T1DS	T1DL		Ctrl	AAb	T1DS	T1DL		Ctrl	AAb	T1DS	T1DL		bin center	Ctrl	AAb	T1DS	T1DL		Ctrl	AAb	T1DS	T1DL
3.49943	4.62648	3.67826	3.00864		28.834	32.53	40.118	31.777		0.687037	0.677273	0.634821	0.6125		0.856686	0.798087	0.694557	0.666114		0.02	0.000207814	0	0.00224575	0.00088968		0.332604	0.262242	0.175014	0.171349
3.03866	3.82835	4.63682	3.36806		28.535	20.353	39.612	39.779		0.675862	0.714394	0.675284	0.591818		0.850949	0.895104	0.831444	0.736232		0.06	0.00249377	0.00684736	0.0298364	0.0266904		0.349668	0.397693	0.325968	0.225297
3.56632	4.74784	3.02263	3.90268		31.47	27.103	34.115	42.064		0.68973	0.681579	0.650893	0.625243		0.843711	0.868676	0.803164	0.720425		0.1	0.00810474	0.0293866	0.0696182	0.105872		0.351545	0.379658	0.287529	0.201814
3.75865	3.6127	3.17918	4.05232		26.416	25.439	31.273	33.719		0.654054	0.67094	0.643312	0.631481		0.850819	0.846611	0.760409	0.753282		0.14	0.0236908	0.0430813	0.0981713	0.177046		0.340931	0.327423	0.222243	0.240509
4.14832	3.01691	3.06774	3.95563		23.483	22.441	29.84			0.708738	0.676923	0.612097			0.869803	0.867534	0.77244			0.18	0.0467581	0.0801712	0.118383	0.206406		0.368977	0.369266	0.269008
3.9811	3.31528	3.04305	3.01949		28.449	23.221	36.065			0.707619	0.655556	0.640712			0.893368	0.862227	0.808208			0.22	0.0621363	0.0898716	0.110042	0.16637		0.405652	0.344635	0.302991
3.24062	3.10339	4.30267	3.35729		21.874		37.074			0.687931		0.684071			0.855785		0.827027			0.26	0.090399	0.0998573	0.112608	0.100534		0.34242		0.313821
3.37854	3.36084	3.12775	4.31067				24.815					0.672308					0.838083			0.3	0.106193	0.110414	0.0984921	0.0685053				0.325277
3.23601	3.23001	3.35106	3.00894																	0.34	0.122195	0.102425	0.0856593	0.0498221
4.02793	4.35269	3.3484	3.77263																	0.38	0.116791	0.099572	0.0863009	0.0275801
3.74247	3.59602	3.4907	3.25118																	0.42	0.122402	0.0975749	0.0660892	0.0266904
3.93318	3.8828	3.95193	3.36137																	0.46	0.124273	0.0861626	0.0461983	0.0142349
3.84765	3.49468	3.59321	3.83121																	0.5	0.0987116	0.0776034	0.0375361	0.0160142
3.17423	3.61861	3.5946	3.05115																	0.54	0.0554863	0.0533524	0.030478	0.00800712
4.14554	4.14392	3.26167	3.16628																	0.58	0.017872	0.0219686	0.00737889	0.0044484
4.26643	3.62657	3.20151	3.08059																	0.62	0.00228595	0.00171184	0.000962464	0.00088968
3.86004	3.49395	3.23104	3.1185
3.06149	3.64492	3.20442	3.06002		panel m - INS : GCG expression ratios PT & PH
3.70222	3.53233	3.56073	3.49582			Ctrl
3.63213	3.6341	3.36496	3.80928		bin center	6162 T	6278 T	6382 T	6386 T	6389 T	6401 T	6454 T	6162 H	6278 H	6382 H	6386 H	6389 H	6401 H	6454 H
3.05907	3.67135	3.22973	4.22054		1500		3.7659	9.94792	10.2548	11.1165	14.0116	5.17691	6.59574	5.90517	16.2016	18.6765	29.75	30.7143	6.22328
3.74284	4.67001	3.36076	3.26098		2500		4.25033	8.92116	10.5469	8.26415	12.0192	4.93411	4.24191	5.84314	12.7879	15	17.8947	22.8571	5.72505
3.44394	3.52702	3.04681	4.04453		3500		3.9842	8.83117	12.3077	7.14286	10.3953	5.72954	2.66491	5.54217	8.23529	12.9817	20.1695	18.1818	4.36496
4.94068	3.72133	3.747	3.27028		4500		3.15376	5.70621	6.69927	6.4939	9.59514	4.20922	5.33133	4.55556	6.70139	14.5	20	15.0769	6.3308
4.94719	3.78215	3.41111	3.15403		5500		2.89423	4.91003	6.3834	5.32213	12.7976	2.77885	7.68392	3.6859	5.81761	9.91379	10.098	10.6122	3.77095
3.0443	3.88417	3.60967	3.24092		6500		3.0198	5.06775	4.99246	4.42516	7.15753	3.06636	2.55276	3.15789	6.89542	9.81752	11.4655	12.5301	2.0708
3.06551	3.4609	4.1754	3.13628		7500		3.0625	2.66925	7.52665	4.18251	6.35821	3.1018	2.65385	2.50521	7.70115	6.11765		11.6346	2.73874
3.29785	3.72137	4.06729	3.58902		8500		2.77592	2.59696	3.88013	3.457	7.65101	3.24	1.95918	2.74797	5.75163	6	7.22222	9.23711	2.36364
3.18256	4.1205	3.25392	4.1887		9500		2.9469	2.17039	3.77778	3.31667	6.37333	2.53986	3.79358	2.04265	3.78205	4.67347	11.8289	16.8966	2.26786
3.33029	3.85051	3.23467	3.16776		11250		1.88281	2.50384	3.98383	3.15217	5.70621	2.14876	2.34653	3.24074	2.72045	3.83954	4.75113	11.5732	2.46296
3.29914	3.0325	3.64342	3.66387		13750		1.97959	2.43791	4.56647	3.90675	3.85845	2.09396	1.85981	2.05514	2.5	4.66783	6.94118	16.3818	1.57803
3.13082	4.35319	3.49187	3.30777		17500		1.48	1.89369	4.06398	2.5335	4.43956	1.7907	1.82576	2.27444	3.07942	3.81649	2.93367	5.71429	1.83673
3.40364	3.0728	3.05219	3.71998		30000		1.36723	1.75	3.28976	2.25305	3.44985	1.19876	1.62264	1.28195	2.35905	2.79817	2.21267	4.7963	1.62595
3.47569	3.42336	4.08566	3.10904		70000		1.37912		3.16814	1.81538	3.74332	1.35294	1.09467	0.891065				1.41093	1.11957
3.43234	3.17102	3.87184	4.10478
3.5817	3.56852	3.33335	3.00898
3.05671	3.20637	3.07558	3.30818		panel n - islet cell density PT & PH
3.5168	3.93498	3.27515	3.00677		bin center	Ctrl															AAb													T1DS
3.75956	3.08404	3.01708	3.41459		1500	4.6169	4.66341	4.60234	4.55502	4.5173	4.53291	4.56841	4.54909	4.55529	4.62645	4.55445	4.53323	4.58204	4.51565		4.66919	4.54523	4.59819	4.5701	4.53962	4.57115	4.65291	4.62085	4.55008	4.61139	4.50037	4.56438		4.73171	4.74974	4.68707	4.67854	4.65358	4.6751	4.7485	4.59913	4.77271	4.74241	4.61707	4.65494	4.63063	4.66973	4.68597	4.56483
3.52069	3.92616	3.25423	3.05181		2500	4.50715	4.55721	4.50486	4.48021	4.42395	4.41991	4.49372	4.46583	4.46124	4.53112	4.46298	4.43664	4.48222	4.41303		4.58475	4.46359	4.50361	4.4741	4.42464	4.48976	4.54246	4.51268	4.45632	4.52408	4.4014	4.45382		4.64778	4.64272	4.59046	4.59683	4.55676	4.56819	4.63763	4.4979	4.68429	4.64518	4.53629	4.55325	4.52896	4.5516	4.60756	4.48532
3.91947	3.48512	4.70255	3.55033		3500	4.45219	4.4888	4.45114	4.43332	4.38913	4.38124	4.4129	4.43053	4.40379	4.46319	4.4024	4.38562	4.4282	4.35537		4.51663	4.38844	4.43739	4.4201	4.36133	4.44429	4.49282	4.45153	4.42428	4.46046	4.32336	4.41906		4.59135	4.58186	4.53689	4.56186	4.45544	4.49032	4.57715	4.43101	4.61718	4.59812	4.48447	4.48354	4.46256	4.53816	4.54924	4.43212
4.10823	4.39889	3.82668	3.4909		4500	4.42583	4.45762	4.40531	4.39243	4.3265	4.31944	4.36487	4.38714	4.37009	4.43152	4.38814	4.35984	4.39338	4.3408		4.4864	4.35702	4.39002	4.38952	4.33748	4.411	4.45219	4.45526	4.36614	4.44616	4.3104	4.40793		4.57181	4.57427	4.48999	4.52867	4.49947	4.47643	4.55701	4.38846	4.57631	4.54944	4.45466	4.48332	4.43575		4.53458	4.37998
3.12992	3.25254	3.36322	3.62085		5500	4.40637	4.42482	4.3744	4.37144	4.32152	4.29905	4.35534	4.3297	4.36056	4.40205	4.35102	4.32313	4.36524	4.31156		4.4535	4.29416	4.37186	4.35453	4.29343	4.40485	4.41775	4.41916	4.33212	4.41042	4.27782	4.35788		4.54503	4.49971	4.45796	4.4871	4.38612	4.47365	4.52974	4.36825	4.56288	4.52107	4.44727		4.3867	4.4466	4.44437	4.37488
3.70479	3.29719	3.66316	4.04271		6500	4.37142	4.40958	4.37732	4.33572	4.29979	4.27759	4.3195	4.30451	4.3101	4.38634	4.31326	4.3014	4.34429	4.27697		4.43613	4.30354	4.35096	4.33385	4.2819	4.33413	4.39447	4.3838	4.33514	4.40135	4.26069	4.33041		4.48722	4.49177	4.47197	4.48592	4.41817	4.38952	4.49175	4.33339	4.55671	4.49298	4.41074		4.35361		4.46419	4.3326
3.67605	3.16926	3.14959	3.13001		7500	4.35959	4.39305	4.38435	4.33139	4.27605	4.26658	4.27857	4.3014	4.32679	4.37175	4.31626	4.28605	4.33325	4.26755		4.39529	4.26658	4.33498	4.32895	4.27063	4.34128	4.40305	4.35959	4.34094	4.38446	4.215	4.23134		4.49079	4.48254	4.45271	4.43077	4.4246		4.47605	4.31771	4.47609	4.46663	4.39827		4.37568		4.44809	4.33632
3.43258	3.04883	3.58105	3.83383		8500	4.36095	4.38787	4.33443	4.30257	4.2668	4.24107	4.30203	4.29146	4.30242	4.36556	4.24861	4.27363	4.32705	4.25382		4.40214	4.24979	4.33209	4.29354	4.27059	4.3635	4.40302	4.38598	4.29232	4.34132	4.25171	4.20664		4.46049	4.44056	4.39287	4.45229		4.40362	4.43675	4.31086	4.50679	4.46178	4.42305		4.35077		4.39813	4.31224
3.88458	3.87056	4.0865	3.10799		9500	4.33752	4.3735	4.33991	4.31767	4.24482	4.23905	4.26628	4.24232	4.2479	4.35963	4.29272	4.2743	4.3242	4.26494		4.37334	4.22139	4.31366	4.27163	4.23792	4.31521	4.32619	4.36745	4.25464	4.30537	4.238			4.43326	4.43387	4.40242	4.43411	4.3126	4.33546	4.44168	4.31475	4.5198	4.4248		4.32325	4.35288		4.43295	4.27346
3.81641	3.54145	3.40466	3.33696		11250	4.31645	4.34641	4.31859	4.28448	4.23922	4.21738	4.23997	4.26276	4.26181	4.31792	4.28128	4.244	4.30185	4.23335		4.36483	4.20906	4.29301	4.29126	4.22562	4.22701	4.33345	4.33076	4.28206	4.3371	4.20664	4.23772		4.43529	4.38194	4.38304	4.37999	4.25563	4.29704	4.41772	4.26727	4.48366	4.4081	4.39766	4.28488	4.37359		4.43189	4.26314
3.5175	3.51891	3.52604	3.29471		13750	4.26968	4.33045	4.28486	4.27397	4.19882	4.19918	4.2385	4.29144	4.25139	4.30685	4.25142	4.24472	4.29314	4.21548		4.34524	4.17705	4.27777	4.23517	4.19651	4.27469	4.34242	4.28562	4.25402	4.2721	4.14641	4.17661		4.43977	4.35166	4.3969	4.39289	4.25022	4.37843	4.42274	4.2392	4.47353	4.38362	4.34307		4.35131		4.38849	4.24487
3.12222	3.50744	3.59936	3.28058		17500	4.25869	4.30715	4.28475	4.24465	4.21179	4.17751	4.21898	4.19526	4.22087	4.27896	4.25122	4.24783	4.25542	4.1801		4.32513	4.17661	4.25566	4.22068	4.1829	4.23307	4.30841	4.2824	4.2158	4.3901	4.15803	4.11704		4.38182	4.33662	4.36502	4.3467	4.26715		4.37607	4.22178	4.43127	4.36485	4.35687	4.31831	4.27323		4.37166	4.22575
3.53571	3.70209	3.41138	3.99834		30000	4.2211	4.26029	4.25232	4.21051	4.15491	4.15476	4.1858	4.17676	4.1889	4.26562	4.22274	4.1664	4.23406	4.16233		4.29409	4.10998	4.23555	4.17502	4.15788	4.18974	4.28289	4.26157	4.21171	4.29039	4.13066	4.15625		4.33822	4.3032	4.32744	4.28542	4.18221		4.33768	4.1631		4.2856	4.30829	4.24824	4.24279		4.32911	4.19064
3.41507	4.09753	4.24094	3.28242		70000	4.17304	4.21463		4.16409	4.14186	4.08948	4.13232	4.13682	4.12898				4.20025	4.0859		4.2408	4.07254	4.21418	4.11431	4.10188	4.16453		4.21543			4.09307			4.13745			4.20712	4.12642		4.23932	4.1337				4.12772				4.1351
3.68542	4.03901	3.35178	3.07791
3.58203	3.15616	3.24455	3.5004
3.14795	3.32997	3.51192	3.24991		panel o - solidity PT & PH
3.30283	3.30767	3.3691	3.6451		bin center	Ctrl															AAb													T1DS
4.05681	4.34948	3.2204	3.10673		1500	0.84	0.83	0.83	0.86	0.86	0.89	0.84	0.82	0.83	0.77	0.86	0.86	0.82	0.83		0.8	0.85	0.84	0.84	0.86	0.8	0.82	0.77	0.84	0.76	0.86	0.81		0.68	0.81	0.78	0.76	0.75	0.82	0.79	0.82	0.72	0.8	0.83	0.74	0.74	0.81	0.82	0.78
3.65563	4.24946	3.5325	4.00746		2500	0.85	0.85	0.83	0.85	0.87	0.89	0.82	0.82	0.83	0.78	0.86	0.85	0.82	0.86		0.79	0.87	0.86	0.84	0.86	0.84	0.83	0.8	0.82	0.73	0.85	0.85		0.67	0.83	0.82	0.74	0.76	0.79	0.82	0.82	0.74	0.78	0.85	0.77	0.73	0.85	0.81	0.75
3.38392	3.08515	3.24873	3.31693		3500	0.87	0.86	0.85	0.86	0.85	0.89	0.83	0.83	0.83	0.81	0.87	0.83	0.81	0.83		0.78	0.9	0.87	0.86	0.88	0.89	0.84	0.81	0.8	0.73	0.87	0.83		0.7	0.82	0.8	0.72	0.78	0.79	0.84	0.85	0.77	0.78	0.81	0.76	0.73	0.76	0.81	0.76
3.17167	3.87714	3.08504	3.33254		4500	0.86	0.86	0.86	0.85	0.85	0.9	0.88	0.84	0.83	0.82	0.84	0.81	0.81	0.9		0.79	0.88	0.88	0.84	0.88	0.85	0.84	0.76	0.81	0.71	0.88	0.84		0.7	0.82	0.77	0.77	0.73	0.81	0.81	0.86	0.71	0.8	0.84	0.72	0.75		0.79	0.77
3.40637	3.95692	3.20434	3.11611		5500	0.86	0.87	0.88	0.83	0.87	0.9	0.88	0.84	0.83	0.82	0.86	0.84	0.8	0.88		0.79	0.89	0.87	0.82	0.87	0.82	0.83	0.79	0.8	0.71	0.84	0.86		0.7	0.87	0.82	0.73	0.81	0.83	0.79	0.84	0.74	0.81	0.83		0.76	0.79	0.85	0.77
3.92246	3.43495	3.93044	3.03822		6500	0.89	0.85	0.85	0.84	0.86	0.9	0.85	0.84	0.86	0.82	0.86	0.83	0.79	0.9		0.8	0.9	0.88	0.86	0.89	0.91	0.83	0.79	0.8	0.72	0.86	0.85		0.71	0.84	0.82	0.76	0.7	0.82	0.86	0.82	0.69	0.82	0.95		0.69		0.81	0.79
4.18145	3.31279	3.47449	3.21648		7500	0.86	0.85	0.83	0.82	0.89	0.91	0.87	0.83	0.82	0.82	0.84	0.82	0.81	0.89		0.82	0.9	0.87	0.83	0.87	0.88	0.79	0.8	0.79	0.72	0.92	0.9		0.69	0.84	0.84	0.77	0.72		0.85	0.86	0.76	0.84	0.87		0.72		0.86	0.78
3.29728	3.63241	3.20887	4.04152		8500	0.86	0.83	0.89	0.82	0.88	0.91	0.87	0.89	0.8	0.79	0.86	0.86	0.79	0.85		0.8	0.91	0.91	0.85	0.89	0.83	0.77	0.76	0.79	0.73	0.86	0.9		0.72	0.84	0.82	0.74		0.78	0.85	0.84	0.75	0.8	0.87		0.72		0.83	0.77
3.46795	3.04571	3.8201	3.93024		9500	0.86	0.83	0.85	0.84	0.91	0.9	0.84	0.81	0.85	0.81	0.84	0.81	0.77	0.9		0.83	0.92	0.92	0.87	0.86	0.87	0.8	0.79	0.87	0.75	0.85			0.77	0.86	0.82	0.76	0.84	0.87	0.85	0.82	0.65	0.81		0.82	0.72		0.83	0.78
5.102	3.7113	3.01305	3.70171		11250	0.86	0.86	0.88	0.86	0.89	0.89	0.89	0.82	0.85	0.82	0.86	0.82	0.79	0.9		0.83	0.93	0.91	0.82	0.9	0.89	0.81	0.78	0.73	0.64	0.83	0.91		0.71	0.88	0.86	0.8	0.85	0.88	0.88	0.84	0.77	0.85	0.82	0.84	0.73		0.86	0.81
4.12756	3.80498	3.39787	3.40702		13750	0.87	0.87	0.89	0.83	0.9	0.9	0.9	0.76	0.84	0.82	0.83	0.8	0.75	0.87		0.8	0.92	0.9	0.88	0.89	0.89	0.84	0.82	0.77	0.67	0.86	0.89		0.74	0.84	0.85	0.74	0.88	0.76	0.89	0.86	0.79	0.82	0.84		0.62		0.88	0.85
3.78995	3.70949	4.21848	3.42864		17500	0.87	0.86	0.89	0.87	0.89	0.91	0.88	0.88	0.84	0.84	0.86	0.86	0.77	0.89		0.82	0.92	0.91	0.86	0.88	0.89	0.85	0.78	0.76	0.61	0.87	0.93		0.76	0.89	0.83	0.79	0.77		0.9	0.84	0.8	0.88	0.83	0.82	0.72		0.87	0.8
3.3529	4.0716	3.09381	3.84656		30000	0.88	0.88	0.88	0.85	0.91	0.9	0.9	0.84	0.88	0.84	0.85	0.82	0.79	0.86		0.79	0.92	0.88	0.86	0.86	0.92	0.85	0.75	0.84	0.69	0.85	0.9		0.69	0.87	0.83	0.8	0.85		0.87	0.87		0.91	0.87	0.82	0.56		0.88	0.79
3.16149	3.62436	3.25225	3.39016		70000	0.9	0.9		0.79	0.92	0.9	0.91	0.84	0.88				0.76	0.87		0.81	0.92	0.85	0.86	0.89	0.89		0.73			0.84			0.86			0.79	0.83		0.93	0.88				0.88			0.97
3.6013	3.12698	3.14811	3.19153
4.07999	3.73582	3.52167	3.33411		panel o - circularity PT & PH
3.91109	3.06149	3.13564	4.02753		bin center	Ctrl															AAb													T1DS
4.03987	3.91562	3.47186	3.01009		1500	0.37	0.37	0.37	0.41	0.4	0.44	0.36	0.36	0.38	0.32	0.4	0.41	0.37	0.37		0.31	0.39	0.37	0.38	0.41	0.33	0.36	0.33	0.39	0.31	0.41	0.33		0.2	0.34	0.3	0.27	0.28	0.34	0.31	0.34	0.22	0.32	0.37	0.26	0.28	0.35	0.36	0.33
3.85625	4.08609	3.12156	4.01947		2500	0.34	0.37	0.35	0.37	0.38	0.43	0.34	0.34	0.36	0.3	0.38	0.37	0.35	0.39		0.28	0.39	0.39	0.35	0.39	0.35	0.33	0.33	0.35	0.26	0.36	0.36		0.17	0.36	0.33	0.23	0.27	0.3	0.31	0.33	0.2	0.29	0.36	0.27	0.25	0.36	0.33	0.29
3.87831	3.90896	3.991	3.11284		3500	0.34	0.36	0.35	0.34	0.36	0.41	0.31	0.34	0.34	0.31	0.39	0.33	0.34	0.33		0.25	0.43	0.38	0.36	0.39	0.41	0.32	0.32	0.32	0.23	0.37	0.31		0.16	0.33	0.27	0.2	0.27	0.27	0.33	0.34	0.23	0.28	0.27	0.23	0.25	0.25	0.32	0.27
3.07759	4.1406	3.12607	3.553		4500	0.34	0.36	0.34	0.32	0.35	0.41	0.37	0.33	0.33	0.31	0.33	0.3	0.32	0.4		0.25	0.38	0.4	0.31	0.38	0.3	0.33	0.29	0.32	0.22	0.38	0.29		0.15	0.29	0.27	0.23	0.24	0.26	0.3	0.36	0.16	0.29	0.31	0.19	0.26		0.29	0.28
3.09871	4.46704	3.03882	3.16962		5500	0.32	0.37	0.36	0.3	0.35	0.39	0.36	0.31	0.31	0.3	0.35	0.32	0.32	0.37		0.24	0.4	0.37	0.29	0.37	0.29	0.28	0.29	0.3	0.2	0.33	0.36		0.17	0.34	0.28	0.21	0.29	0.27	0.25	0.32	0.17	0.29	0.32		0.24	0.26	0.35	0.28
3.85414	3.32251	3.52153	3.00147		6500	0.36	0.33	0.33	0.3	0.33	0.38	0.32	0.3	0.34	0.29	0.34	0.32	0.28	0.41		0.24	0.4	0.38	0.3	0.37	0.43	0.28	0.28	0.28	0.19	0.33	0.33		0.16	0.31	0.28	0.24	0.21	0.24	0.33	0.3	0.15	0.28	0.51		0.18		0.32	0.27
3.0172	3.77533	3.55512	3.12454		7500	0.3	0.3	0.31	0.26	0.35	0.4	0.35	0.3	0.3	0.28	0.32	0.29	0.31	0.37		0.25	0.4	0.36	0.26	0.34	0.36	0.25	0.29	0.29	0.19	0.42	0.34		0.14	0.29	0.3	0.24	0.18		0.3	0.33	0.23	0.29	0.32		0.19		0.33	0.22
3.56412	3.37177	3.40413	3.20901		8500	0.31	0.31	0.36	0.26	0.34	0.4	0.33	0.33	0.26	0.27	0.33	0.31	0.27	0.32		0.23	0.38	0.4	0.28	0.35	0.29	0.23	0.25	0.29	0.19	0.3	0.35		0.17	0.27	0.29	0.18		0.19	0.31	0.32	0.17	0.27	0.29		0.2		0.32	0.24
3.03599	3.02202	3.18033	3.01691		9500	0.31	0.31	0.3	0.27	0.35	0.39	0.3	0.25	0.32	0.24	0.28	0.25	0.26	0.37		0.26	0.42	0.42	0.31	0.33	0.34	0.26	0.28	0.35	0.2	0.31			0.18	0.27	0.26	0.2	0.31	0.32	0.33	0.32	0.13	0.28		0.22	0.18		0.29	0.24
4.01412	3.29237	3.68928	3.37546		11250	0.27	0.31	0.33	0.29	0.35	0.36	0.37	0.26	0.3	0.27	0.32	0.26	0.27	0.37		0.24	0.44	0.41	0.24	0.38	0.36	0.24	0.26	0.2	0.13	0.28	0.37		0.15	0.32	0.3	0.22	0.31	0.32	0.33	0.28	0.19	0.31	0.26	0.24	0.2		0.34	0.24
3.25069	3.67768	4.01486	3.28803		13750	0.3	0.31	0.3	0.25	0.37	0.37	0.36	0.19	0.27	0.27	0.27	0.27	0.21	0.33		0.2	0.41	0.38	0.31	0.33	0.32	0.28	0.28	0.25	0.13	0.3	0.36		0.13	0.28	0.24	0.18	0.35	0.16	0.35	0.31	0.21	0.26	0.23		0.11		0.37	0.28
4.36973	3.31156	4.4692	3.16524		17500	0.26	0.3	0.31	0.28	0.32	0.37	0.33	0.29	0.28	0.27	0.29	0.27	0.23	0.34		0.21	0.42	0.39	0.26	0.31	0.38	0.29	0.23	0.22	0.096	0.29	0.35		0.17	0.34	0.25	0.19	0.21		0.36	0.31	0.19	0.31	0.24	0.16	0.16		0.33	0.24
3.48389	3.31877	3.3142	3.4005		30000	0.26	0.3	0.32	0.26	0.35	0.34	0.32	0.2	0.3	0.27	0.27	0.21	0.25	0.31		0.16	0.37	0.34	0.25	0.28	0.36	0.22	0.2	0.25	0.13	0.26	0.3		0.099	0.27	0.23	0.19	0.3		0.29	0.31		0.33	0.29	0.15	0.069		0.33	0.19
3.91335	3.72882	3.00078	3.11434		70000	0.26	0.31		0.2	0.31	0.33	0.32	0.18	0.28				0.18	0.28		0.15	0.34	0.3	0.25	0.27	0.31		0.14			0.2			0.21			0.15	0.21		0.34	0.28				0.2				0.26
3.05812	3.21951	4.08997	3.06119
3.09871	3.01085	3.52674	3.27999
3.01355	4.06362	3.14805	3.69432		panel p - endocrine PT & PH
3.00966	4.7007	3.16723	3.37559		bin center	Ctrl															AAb													T1DS
3.55909	3.78036	3.6857	3.06885		1500	68.6	65.8	64.1	65.4	61.6	65.3	60	51.4	66.7	61.1	66.5	69.3	62.1	64.8		55.8	70.4	61.2	67.2	66.4	69.7	55.6	63.4	69.1	57.9	66.7	69.6		48.4	67.1	65.8	65	58.9	56.7	65.1	65.7	49.9	69.5	72.4	58.5	52.4	66.5	65.9	66.2
3.11866	3.38391	3.11787	3.5349		2500	70.6	71.1	69	70.2	68.1	70.8	64.7	63.6	71.4	65.9	69.5	71.9	66.3	71.2		60.8	74.6	69.3	72.1	70.5	71.4	61.7	66.9	71.7	60.6	70	72.8		51.6	71.9	72.2	67.9	62.3	60.9	71.2	72	50.4	71.8	76.7	61	53	62.8	69.2	67.9
3.11939	3.20107	3.12271	3.13392		3500	74.7	73.3	72.1	72.4	71.3	71.1	69.2	67.6	72.8	69.2	71.9	71.4	66.8	71.4		63.6	76.8	73.6	73.8	74.3	73.7	64.1	70.7	69.9	59.3	73.1	74.2		54.4	72.6	74.5	69	64.9	61.6	74.1	76.3	54.4	73.5	70.5	64.1	53.7	66.3	74.4	68.8
3.62492	3.34569	3.44588	3.20583		4500	74.6	75.6	75.5	73.6	72.9	73.8	73.4	70.1	71.6	72.8	70.4	70.8	67.3	75		67.9	78.6	76.8	74.7	76.3	75.3	69.1	68.5	74.1	56.4	73.2	73.4		59.3	72.1	71.2	70.2	61.6	64	75.1	77	53.4	74.1	77.9	63	54.1		70.3	71.1
3.41312	3.19797	3.76206	3.32183		5500	72	75.1	76.4	75.1	74.8	73	75	69.6	75	71.4	70.6	73.2	69.1	78.5		68	78.2	76.8	72.5	75.7	73.8	69.6	66.5	77.3	55.6	73.7	77.9		56.3	73.8	76.5	68.6	69.9	70.7	72	76.8	51.3	75.1	79.1		53.9	67.3	73.2	71.3
3.65395	3.30972	3.61903	3.11978		6500	71.4	77.4	76.3	74.7	74.4	75.1	73.9	69.5	76	72.1	73.6	73.5	67.6	78.6		71.5	80.1	80.2	75.9	76.7	73.1	70.7	66.2	75.6	58	74.8	76.6		56.6	73.2	78.3	70.9	66	66.6	75.4	78.2	57.1	75.6	83.6		52.4		72.4	71
4.13496	3.87768	3.35832	3.51231		7500	72.5	74.4	70.5	73.6	76.7	74.1	75.4	69	75.4	72.2	73.7	72.7	68.8	78.8		73.3	81.5	76.2	75.4	78	73	70.2	70.2	72.5	64.5	76.5	76.8		55.1	76.5	78	70	68.6		78.1	79.4	58.7	76.2	81.3		52.1		77.3	70.5
3.32748	3.6451	3.8938	3.20483		8500	72.5	75.8	78.4	76.4	76.2	74	76.5	76.9	75.7	71	73.4	73.7	68.3	78.9		72.2	80.4	80.8	77.1	75.3	72.3	69.4	68.4	77.5	58.9	75.9	76.7		52.6	73.8	74.8	72.9		72.5	76.5	81.5	58.5	74.9	79		50.9		71	69.6
3.6277	3.5954	3.44706	3.11783		9500	72.2	73.8	77.1	74.3	79.5	74.9	74	70	74	74.1	67	67.9	64.8	78.4		76.3	81.1	80.4	76.5	79.3	75.9	62.3	63.4	72.6	59.8	74.1			59.1	72.6	74.9	74	71.2	66.2	76.2	80	50.6	75.5		64.6	47.6		70.1	75.3
3.40776	3.64443	3.02719	3.99285		11250	69.5	79.3	75.2	77.9	79.3	74.5	78	75.4	74.1	70.7	73.7	73.2	67.9	79.9		74.7	81	81.6	75.9	77.4	73.7	64.6	68	73	58.4	74.2	76.7		60	74.3	79.6	73	71.6	71.7	78	79.2	60.8	75.6	79.1	70	53.3		74	74.2
3.9062	3.43331	3.09177	3.56673		13750	72.8	78.2	79.6	78	77.3	74.2	80.1	67.9	75.9	71.3	74.3	71.9	66.1	76.5		73.7	78.2	80.2	77.3	78.1	74.7	68.2	68.3	75.3	53.8	74.9	74.4		60.6	74.5	79.1	68.5	73.2	65.8	76	81.8	59.2	75.1	78.8		47.9		74.2	71.7
3.17935	3.3803	3.48197	3.67826		17500	72.8	77.8	79.3	79.8	80.1	75.2	79.4	76.5	74.4	71.2	72.9	73.2	66.3	78.1		76.1	80.1	81.5	78.3	75	73	71.5	63.5	73.3	65.6	73.8	76.2		59.3	73.4	79.1	71.3	73		78.4	81.3	59	78.7	78.8	60.4	50.5		74.5	71.3
3.15308	3.76413	3.80421	3.98449		30000	72.5	79.7	79.3	79.3	80.2	74.6	80.1	73.1	76	75.4	74.3	73.9	69.5	76.7		74.4	78.6	79.3	77	75.9	74.8	69.6	61.1	72.5	69.2	72.7	74.6		52.4	73.7	78.9	73.5	70.6		77.1	81.4		74.8	72.3	67.1	44.8		68.5	72.5
3.03189	3.92458	3.6544	3.20292		70000	70.4	80.5		75.9	79.3	74.5	75.9	75.3	75.3				68.2	78.3		78.5	78.5	72.9	77.1	72.9	74.2		60.5			71.1			50.4			72	70.5		80	80.4				63.9				78
3.54771	3.11498	3.10585	3.62657
3.54641	3.85233	3.13392	3.13143		panel p - CHGA PT & PH
4.45549	3.07033	3.55654	3.42711		bin center	Ctrl															AAb													T1DS
3.39088	3.08034	3.43943	3.01733		1500		52.4	45.6	52.3	45.4	41.4	43.5	40.3	36.7	28	46.8	36.6	28.8	41.4		46.9	58.9	58.3	47.8	52.6	64	42.1	22.4	31.7	25.3	51.1	59.9		36.8	62	61.9	58.8	43.8	48.9	58.3	60.9	36.2	60.4	67.4	33.6	13.2	39.4	54.7	36.3
4.12204	3.85142	3.09902	3.53622		2500		57.3	51.6	57.9	53.7	47.1	50.6	51.3	47.3	34.6	51.5	43.1	36.5	50.7		52.4	61.2	65.9	52.1	57	67.9	48.7	30.9	38.2	29.1	55.7	65		39	68.6	68.6	63.2	48.6	54.3	66.5	67.1	39.1	63.5	73.4	32.6	10.9	41.5	58.3	40.7
3.38046	3.02243	3.53209	3.22814		3500		61	59	60.1	58.5	49.9	53.7	56.6	45.8	36	55	42.2	36.5	52.9		56.2	64	70.4	52.9	61.7	67.3	53.2	36.2	39.2	29.9	60.1	63.5		39.4	69.1	71.7	65.4	53.7	53.5	69.8	70.1	42.4	65.2	66	36.9	11	43.1	66.3	40.7
3.45298	3.50753	3.84865	3.08828		4500		57.8	63.8	63.1	60.6	51.8	57.9	55.7	47.1	41.5	53.8	45	36.2	59.4		60.5	69.7	73	56.5	65.2	63.5	58.7	33.5	51.9	26.9	59.8	68.4		45.3	68.3	68.2	67.5	45.7	55.5	71.6	73.3	46.3	64.9	74.2	36.6	11.4		60.1	46.6
3.18786	4.06856	3.36888	3.43758		5500		59.1	64.7	64.8	62.4	50.3	59.1	54.1	49.9	39.3	53.2	47.3	44.6	63.8		61.1	65.2	73.8	55.1	65.4	71.3	58.4	31.6	58.9	26	56	65.4		40.5	70.4	73.2	64.4	59.3	64	66.5	67.3	38.3	66.4	75.3		12	45.4	56.4	47.1
3.19008	3.51526	3.00078	3.63319		6500		62.2	63.7	66.1	63.9	55.2	58.6	59.9	55.5	43.9	57.2	51.9	40.2	60.4		64.5	67.9	76.9	58.7	65	62.2	59.9	35.6	62.8	35.8	63	64.3		44.4	70.5	75.7	66.8	55.4	59.4	68.3	70.2	48.3	65.3	79.5		12		63.2	53
3.14943	3.69197	3.34427	3.14504		7500		61.6	58.6	64.3	66.6	54.7	59.8	59.5	55.1	41.5	58.1	47.9	39.3	65.4		66.6	69	72.6	57.9	67.1	65.7	58.8	42	53.2	42	67.5	47.1		40.6	72.6	75.7	67.5	60.9		69	75.7	50.8	69.3	75.8		13.6		64.9	60.6
3.97626	3.49202	3.75079	3.97942		8500		56	67.1	67.8	65.3	54.8	62.1	70.9	53	42.3	55.7	56.4	40.9	61.7		64.3	67.6	78.1	58.7	64.1	68.7	62.3	36.4	59.2	32.2	63.8	45.3		37.1	70.4	72.6	70		64.6	72.6	77.6	49.9	67.1	74.7		14.3		56.6	40.1
3.16705	3.42459	3.65549	3.03735		9500		61	66.3	65.1	71.8	58.1	57.5	58.4	54.1	49.5	55.9	43.9	32.7	65		70.1	72	77.4	62.8	68.9	68.4	51.9	31.3	51.1	39.3	62.3			46.4	69.3	71.7	70.3	60.7	57.5	73.3	74.5	40.5	68.9		40	13.4		53.6	62.9
3.11634	4.2978	3.20747	3.28459		11250		63.5	64.6	69.3	70.7	57.2	65.1	67	53.3	39.5	61.9	55.4	42.3	63.4		69	70	77.4	62.8	66.5	54.3	55.3	36.3	47.7	27.5	59.5	54.1		45.2	70.4	76.7	69.9	63.1	62.3	65.9	74.3	50.2	67.7	75.5	53.4	22.9		63.8	61
3.36457	3.81544	3.14789	3.91023		13750		62.6	66.9	69.8	68.9	59	67.6	60.8	55.8	42.6	61.4	54.2	39.4	63.3		67.9	66.8	76.9	64	68.1	60.1	58.5	38.6	58.3	29.3	65.4	44.6		44.5	69.9	76.6	65.3	64.7	57.2	71.4	79	50.6	63.3	73.5		14.8		60.8	64.7
3.4427	3.72396	3.15427	3.1819		17500		62.3	67.7	71	72.6	59.5	66	69.6	50.5	43.6	60.5	60.3	43.8	65.3		70.2	68.5	77.2	66.2	64.6	64.8	64.9	34	52.9	46.8	62	54.7		40.3	68.7	77.1	68.9	54.4		72.5	74.7	41.8	74.9	74.1	36.2	14.3		66.1	58.4
3.00638	3.74141	3.00954	3.25551		30000		62.6	68.2	70.4	72.1	62.9	68.6	64.6	56.7	46.3	63	61	50.6	59.9		68.2	67.1	74.4	65.7	65.9	64.1	61.4	33.6	65.1	54.7	62.1	56.4		36.2	67.8	75.5	70.8	60.6		72.1	76.6		71.6	66.6	54.2	11.5		55.7	63
3.2055	3.15561	3.5475	3.85705		70000		63.8		66.5	70.7	62.8	63	65.7	56.9				53.2	65.3		71.9	66.5	67.3	67.1	62.9	65.8		31.6			61.9			22.9			68.8	61.2		74.1	75.6				42.3				72.3
3.30905	3.00826	3.05831	3.45888
3.15697	3.13827	3.67811	3.40159
3.31534	3.22912	3.79231	3.77331		panel q - ProINS PT & PH
3.17117	3.77218	3.29511	3.42188		bin center	Ctrl															AAb													T1DS
4.55265	4.63581	3.29475	3.15421		1500	51.7	53	42.1	54.7	44.2	49.7	44.1	37.3	44.1	41	40	36.4	24.5	38.5		40.1	23.2	38.7	47.5	36.1	7.12	45.1	16.1	24.9	25.8	35.8	12.3		0.85	1.01	1.19	1.91	7.33	9.71	2.08	18.8	0.43	0.55	0.93	6.54	0.19	0.11	0.13	19.8
3.31437	3.01624	3.53307	3.66074		2500	54.3	59.4	49.8	59.7	50.1	54.8	48.3	39	54.6	48.6	45.6	41.2	30.3	43		47	31.8	48.5	49.9	44	8.22	49.1	25.7	32.7	28.7	40.4	12.1		0.58	2.59	0.54	2.05	13.5	12.5	4.14	26.1	0.33	0.62	0.015	19.3	0.00272	0.015	0.034	23.7
4.57182	3.09451	3.35664	3.13609		3500	56.7	61.9	54.9	63.4	49.4	53.1	51.7	43.6	52.8	50.8	49.6	38.3	28.6	42.5		46.9	40.9	51.3	55.6	41.8	13.5	52.8	31.5	31.2	28.8	42.2	17		0.24	2.38	0.21	2.45	23.4	20.5	4.01	29	0.3	0.36	0.36	13.5	0.19	0.00667	0.00571	25.1
3.09156	3.3991	3.94122	3.05572		4500	56.7	63.6	61.5	63.2	52.1	55.2	54.8	48.7	53.1	55.8	45.2	37.5	26.5	48.1		52.9	41.4	52.9	51.4	46.8	13.2	55.4	25.4	40.5	23	46.4	8.05		0.2	2.36	2.09	1.16	8.4	10.2	0.69	36.5	0.78	0.82	0.015	19.7	0.00363		0.052	30.4
3.62333	3.34588	3.87688	3.23927		5500	47.3	63.7	59.5	63.7	49.9	55.8	52.5	52.2	55.7	49.1	42.6	40.5	34	50.6		53.7	44.6	48.1	50.2	42.5	3.41	52.3	20.9	50.7	24.5	39.2	23.8		0.77	5.01	3.72	10.2	24.6	12.4	0.75	41.1	0.37	1.08	0.024		0.024	0.00903	0.024	25.9
3.22373	3.77674	4.07295	3.13328		6500	49.7	64.7	60	58	49.4	52.8	51.2	39.2	58.2	53.4	50.5	43.6	28.6	44.4		54.6	44.4	50.3	53	45.7	25.3	57.8	23.7	45.8	30.9	38.2	18.3		1.18	7.42	0.05	8.83	26.2	11.5	5.55	43.2	0.24	0.5	0.016		0.00519		0.017	29.3
3.88432	3.08916	3.2714	3.45769		7500	49.7	59.9	50.1	62.6	50.2	50.8	52	42.9	55	53.6	49.7	35	29.3	49		57.3	49.8	52	50.9	46.5	10.6	55.8	33.6	31.2	31.4	44.4	49.4		0.2	4.25	0.11	3.84	17		4.67	34.8	0.46	1.09	0.033		0.00732		0.00977	36.1
3.70662	3.62299	3.42455	3.39463		8500	40.3	64.5	53.4	61.3	47.8	51	52.9	35.9	55.1	46.5	47.8	43.6	27.9	46.7		52.1	44.2	42.7	53	38.6	6.28	50.3	28.4	41.5	27	40.2	53.8		0.92	6.46	0.019	5.48		7.35	4.41	37.6	0.44	2.27	0.00732		-0.00122		0.063	23
4.87476	3.31963	4.12135	3.74399		9500	49.8	59.6	51.9	59.7	49.6	49.4	49.5	45.8	52.1	56.9	44.3	40.7	17	45.3		58.6	45.7	44	45.4	39	16.9	47.7	13.6	35.2	32.2	35.8			0.28	4.79	0.081	7.65	27.4	22.3	7.65	32	0.23	1.36		30.9	0.00519		0.013	34.3
3.36367	3.19866	4.36751	3.99235		11250	44.8	63	50.6	60.7	47.3	48.2	49.3	39.6	56.6	41.4	48.7	39.9	28.4	42.5		57.7	50.2	49.8	46.9	39.6	39.6	47.8	28.3	31.3	26	37.3	35.4		0.52	11.9	0.051	7.43	35.9	13.5	4.01	43.6	0.8	3.05	0.036	33.9	8.3		0.014	33.6
4.01849	3.382	4.12976	3.07613		13750	48.9	58.8	61.9	60.7	47.7	43.1	50	27.9	57	41	47.2	40.4	23	35.4		55.1	47.8	43.2	45	38.3	24.9	46.7	30.6	37.3	26.9	39.2	45.1		1.41	13.8	0.065	6.73	28.9	12.7	2.12	40	0.54	3.5	0.033		0.00519		0.017	38.4
4.10126	3.44829	3.61172	4.00349		17500	32.2	53.9	47.1	61.7	43.4	45.4	46	31	50.4	46.4	49.5	37.6	24.6	40.1		58.6	43.8	48	45.8	27.4	15.1	50.2	22.6	30.3	33.1	33.7	40.6		1.28	7.07	2.83	5.58	25.8		8.3	42.7	3.4	0.64	0.021	17.8	0.00305		0.018	34
4.08327	3.9818	3.78716	3.72176		30000	37	54.9	50	58.1	40.7	39.1	39.9	28.9	51.2	47.1	46.8	37.2	27.1	32.4		54	41.8	39.1	41.5	25.1	19.3	43.7	23.1	29.8	30.8	27.8	33		3.7	6.14	5.66	6.5	27.5		15.4	42.1		13.6	2.46	4.75	0.012		0.013	33.7
3.72574	3.24996	3.12636	4.02949		70000	29.4	51.1		50	33.9	36.3	33.9	24.9	45.5				26.5	23.9		51.9	38.8	30.1	34.7	23.9	14.5		21			21.6			12.8			7.1	23.7		26.2	34.9				22.8				36.6
3.17629	3.68948	3.66709	3.24117
3.4966	3.3662	3.90832	3.30313		panel q - INS PT & PH
3.72315	3.15543	3.18221	3.65396		bin center	Ctrl															AAb													T1DS
3.80295	3.3694	3.54973	3.98309		1500		29.6	19.1	32.2	22.9	24.1	27.8	21.7	13.7	20.9	25.4	11.9	12.9	26.2		27.9	10.4	27.6	21	25.1		28.3	9.65	5.74	20.8	21.5	1.48		0.0048	2.02	0	1.14	5.63	16.4	3.16	13.3	0.11	1.08	0.71	1.15	0.023	0.078	0.21	11.1
3.28899	3.97401	4.06793	3.01557		2500		32.6	21.5	27	21.9	25	33.7	24.9	14.9	21.1	30.6	13.6	14.4	30.4		29.6	16.2	33.3	20.3	24.8		31.2	15.5	7.62	23	22.4	0.34		0.29	3.79	0.0047	2.81	8.23	18.2	6.18	18.9	0.089	1.41	0.097	2.3	0	0	0.027	16.3
3.16687	3.20777	3.40553	3.63663		3500		35.3	20.4	28.8	22	26.3	32.2	20.2	13.8	21	28.3	11.9	12	29.9		30.3	20.9	33.8	20.6	25.4		34.1	16.7	9.58	21.6	19.6	0.74		0.54	3.7	0.074	2.41	15.4	22	6.2	17.7	0.17	0.45	0.024	1.12	0.0082	0	0.024	13.3
3.98109	3.05511	3.24105	4.0207		4500		28.1	20.2	27.4	21.3	23.7	33.8	17.7	12.3	19.3	29	12.2	9.8	33.3		34.8	17.5	33.4	15.4	30.1		39	13.3	10.4	18.4	16.4	0.55		0.00702	5.66	0	1.62	7.52	11.2	1.61	25.9	0	2.06	0	0.2	0		0.024	9.9
3.75035	3.19	3.21267	3.25522		5500		30.1	19.1	32.3	19	21.5	28.9	28.2	11.5	18.5	23	10.3	10.4	27		37.5	24.5	31.5	18.9	24.2		31.5	11.4	13.6	18.7	18.1	0.99		1.18	8.86	0.076	2.4	14.7	16.5	1.97	15.7	1.29	2.23	0.074		0.01	0	0	8.36
3.55944	3.20726	3.67985	3.24117		6500		30.5	18.7	33.1	20.4	20.9	26.8	25.4	13.2	21.1	26.9	13.3	10.4	23.4		37	20	27.6	18.4	24.7		31.1	12.4	6.39	20.3	19.9	1.5		1.22	9.13	0.05	4.07	11.6	12.4	7.88	32.4	0	1.14	0.024		0		0.049	15
4.37991	3.69978	3.38876	3.21296		7500		34.3	13.8	35.3	22	21.3	25.9	27.6	9.62	20.1	26	10.7	12.1	30.4		41.8	19.4	30.4	15.9	23.5		43.8	18.5	11.8	21.8	17.1	1.75		0.44	3.47	0.016	2.97	10.4		5.93	20.5	0.91	2.35	0.029		0		0	21.8
3.79922	3.07111	3.72198	4.34138		8500		24.9	15.4	24.6	20.5	22.8	32.4	28.8	16.9	17.6	24.3	16.9	8.96	31.2		30.1	21.3	31	17.5	24.2		30	15.6	14.7	18.9	18.8	2.54		1.63	8.4	0	4.54		5.71	4.56	23.1	0.36	5.42	0.1		0		0.019	7.8
3.01191	3.24935	3.30991	4.38004		9500		33.3	10.7	22.1	19.9	23.9	22.3	27.2	18.2	17.7	22.9	8.99	9.8	25.4		42.6	18.3	32.6	17.9	21.9		25	8.99	10.3	19.8	17.1			0.9	7.35	0.019	3.47	12.6	18	9.41	20	0.071	3.05		2.33	0		0.00977	5.93
3.2275	3.8806	3.4078	3.68824		11250		24.1	16.3	34.5	20.3	20.2	26	23.7	14	14.5	26.8	10.5	9.49	26.6		41.5	24.1	28.3	14.9	19.7		27.9	13	7.04	20.1	13.7	1.81		1.61	14.4	0.00448	7.01	23.1	14	4.83	25.1	2.1	4.74	0.024	0.62	0.13		0.00391	18
3.99155	3.55866	3.03141	3.19078		13750		29.1	7.46	31.6	24.3	16.9	31.2	19.9	8.2	12.1	26.7	11.8	9.01	27.3		36.3	23.2	25.7	18.6	20.8		30.1	14.9	8.32	19.4	17	1.82		2.65	9.74	0.04	4.97	17.2	16.9	3.24	25.5	2.17	5.76	0		0		0.0061	12.1
3.71505	4.21574	3.94018	3.59291		17500		25.9	17.1	34.3	20.8	20.2	23.1	24.1	12.1	19	28.7	11.5	8	27		41.6	24.5	28.6	12.6	16.8		32.8	11.3	8.83	20.9	13.6	0.63		5.64	13.7	0.35	3.57	16.2		10.5	24.4	6.52	2.39	0.039	1.33	0.00305		0.028	6.19
3.03109	3.89962	3.39127	3.06281		30000		24.2	16.1	30.2	20.3	22.7	19.3	25.8	9.73	15.9	30.5	4.89	7.77	21.3		38.1	20.1	23.5	13.1	16.3		26.3	11.1	12	18.8	14.2	1.88		5.98	13.5	1.4	6.36	16.4		18.3	26.8		23.7	0.00519	0.43	0		0.00163	13.3
3.09124	3.74635	3.07573	3.44105		70000		25.1		35.8	23.6	21	13.8	18.5	7.28				6.97	10.3		39.8	21.2	21.5	12.5	14.1			8.25			11.4			17			8.37	15.7		30.2	21.8				0.79				14.5
3.3667	3.17878	3.05488	3.32261
3.1754	3.33828	3.5919	3.5774		panel q - IAPP PT & PH
3.42566	3.60367	3.08318	4.60371		bin center	Ctrl															AAb													T1DS
3.46315	3.88062	3.5527	3.16259		1500	13.4	25.1	21.4	33.9	27.3	13.2	19.9	20.5	25.4	24.8	24.6	20.7	13.3	20.8		22.2	8.85	24.7	17.8	4.33	0.94	28.3	6.38	14.7	14.1	6.72	6.87		0.026	0.27	0.1	0.4	4.14	0.24	0.76	2.53	0.04	0.39	0.59	3.35	0.18	0.00732	0.062	11.8
3.49093	3.00518	3.38369	3.89787		2500	14	29.7	24.5	37.2	30.8	13.9	21.8	19.3	33.7	28.8	29.9	23.1	17	24.3		26.8	12.1	29.8	17.3	4.86	1.53	30.7	10.4	17.6	15.7	7.37	5.73		0.015	0.45	0.069	0.94	6.73	0.42	1.44	4.34	0.046	0.15	0.021	7.89	0.18	0	0.04	12.5
3.3967	3.27397	3.29752	3.87907		3500	13.8	31.6	25.8	38	29.6	15.7	22.7	21.1	31.5	29.4	30.4	20	15.4	25.9		27.8	13.7	30.3	16.7	4.45	1.92	35.5	11.8	16.4	14.9	7.56	8.94		0.022	0.33	0.16	0.9	12.8	1.31	1.53	3.52	0.011	0.084	0.028	6.42	0.13	0.015	0.089	14.2
3.09812	3.33353	3.75042	3.50649		4500	11.3	27.8	28	39.6	29.3	15.2	23.1	22.2	32.4	33.7	27	20.9	14.9	29.7		31.1	14.4	28.4	14.8	4.83	1.1	37.2	8.51	23	13.1	7.41	3.8		0.00793	0.22	0.068	0.23	5.09	0.36	0.32	6.25	0	0.25	0.087	8.03	0.054		0.097	16
3.3626	4.32227	4.044	3.3479		5500	11.7	27.7	25.8	40.5	31.1	14.3	19.7	24.2	32.4	26.8	25.4	20.3	20.3	27.6		31	14.9	26.9	14.7	4.23	0.77	33.6	5.92	31.1	12.9	6.05	9.27		0.00839	1.16	0.048	1.64	12.7	0	0.41	2.75	0.28	0.19	0.2		0.021	0	0	12.4
3.25701	4.02498	3.41537	3.43642		6500	13.2	28.4	23.8	39	27.2	15.7	19.4	21.6	34.1	30.8	29	23.6	16	22		31.7	14.5	26.4	15.4	4.48	3.87	34.3	7.15	25.4	15.7	6.27	9.51		0.036	1.03	0.21	1.27	12.6	0.66	2.13	7.57	0	0.1	0.67		0.11		0.19	13.1
3.68428	4.03458	4.49323	3.34906		7500	14.4	29.9	17.9	39.7	28.3	14.3	18.6	21.9	32.3	30.8	30.1	18.6	17.1	25.5		33	13.1	28	14.2	4.69	0.38	38.7	12.4	16.5	17.5	7.67	14.5		0.00198	0.44	0.24	0.79	6.04		1.27	3.85	0.039	0.39	0.39		0.054		0.068	15.6
3.10212	4.49517	3.93619	3.58406		8500	6.97	25.6	20.4	40.3	26.4	13.7	20.1	24.4	33.7	27.2	27.3	24.5	16	24.9		28.1	12.6	24.7	16.4	3	1.16	31.9	9.97	25.3	14.8	6.42	21.8		0.028	0.91	0.2	1.22		0.87	1.71	5.1	0.14	0.74	0.38		0.12		0.012	13.5
3.34484	4.37745	3.92676	3.60446		9500	6.68	29.3	17.3	37.6	27.4	15.5	18.9	24.1	30.1	30.2	29.5	16.6	9.94	21.5		33.7	13.3	25.1	13.5	3.85	1.56	31.9	4.68	21.8	15.9	6.21			0.05	0.91	0.019	1.67	12.5	0.21	2.45	6.14	0	0.39		12.2	0.021		0	18.7
3.00411	3.66202	3.76286	3.39754		11250	11.5	25.8	21.2	39.2	25.3	13.4	19.2	18.6	33.1	22.3	31.6	21.1	16.9	22.1		32.8	14.5	26.2	14.8	3.17	4.41	29.9	6.59	17	12.7	4.68	14.7		0.065	2.42	0.087	1.76	17.5	0.8	1.4	6.05	0.14	0.45	0.039	11.8	0.91		0.024	18.4
3.98239	3.83478	4.22596	3.69531		13750	13.6	25.1	19.8	39.5	25.6	12.4	20.7	13.8	31.7	21.7	30.3	19.3	10.4	18.4		30	15.5	21.5	15	4	2.56	29.5	10.1	21.1	13.1	5.71	17.8		0.017	3.42	0.00391	1.26	14.3	0.47	0.82	6.18	0.018	0.76	0		0		0.021	20.4
3.61071	3.60106	3.87675	3.07254		17500	7.09	22.6	21.2	38.8	23.1	14.5	15.7	17.2	29.8	25.7	32.5	15.7	15	21.4		32.8	13.6	24.1	13.7	2.06	2.58	32.7	6.19	17.7	16.3	3.55	17.4		0.17	1.28	0.34	1.41	11.8		2.53	5.41	0.29	0.28	0.16	5.81	0		0.03	16.2
3.37537	3.59551	3.67627	3.74077		30000	9.74	22.7	21.9	37.2	20.3	15.7	12.9	16	30.1	25.2	33.4	14	17.1	15.5		28.6	11	19.5	12.1	2.07	3.31	26.4	6.47	16.6	17.9	3.8	11.8		0.35	2.14	0.78	2.25	12.9		5.77	5.26		3.79	0.076	1.55	0		0.00163	17.8
3.50565	4.0417	3.33881	3.30931		70000	5.98	22		35	16.1	10.9	11.4	10.2	26.3				11.4	9.49		28.6	12.6	15.9	12.4	2.22	3.72		5.38			2.99			0.6			3.16	14.1		9.53	3.94				10				18.3
3.54404	3.65674	4.08912	3.42999
3.57912	4.1021	3.32958	3.26155		panel q - GCG PT & PH
3.44138	3.61358	3.81333	3.02682		bin center	Ctrl															AAb													T1DS
3.17359	3.62446	3.99252	3.0221		1500	4.73	7.86	1.92	3.14	2.06	1.72	5.37	3.29	2.32	1.29	1.36	0.4	0.42	4.21		5.01	14.4	9.92	4.88	5.09	5.49	1.61	1.62	1.02	1.3	2.96	2.24		14.9	23.4	13.8	17.5	3.49	3.95	18.1	11.3	14	11.6	15.2	4.18	0.24	0.84	15.6	1.33
4.55073	3.32471	3.51675	3.5251		2500	6.83	7.67	2.41	2.56	2.65	2.08	6.83	5.87	2.55	1.65	2.04	0.76	0.63	5.31		4.77	11.5	9.6	7.17	5.64	8.75	3.12	2.57	0.77	1.52	4.32	2.54		18.6	24.7	16	18.9	3.78	4.66	22.1	10.2	13.7	12.7	13.7	3.9	0.096	0.18	18.6	1.6
4.76731	3.92547	3.47727	3.3491		3500	7.01	8.86	2.31	2.34	3.08	2.53	5.62	7.58	2.49	2.55	2.18	0.59	0.66	6.85		6.96	13.4	10.5	5.94	7.21	5.67	3.16	2.72	1.56	0.73	3.72	1.32		19.9	28	20.1	18.9	3.85	3.32	26.3	10.4	15.3	14.2	14.9	8.93	0.23	1.84	22.1	1.61
4.61725	3.22034	3.32286	3.04856		4500	7.57	8.91	3.54	4.09	3.28	2.47	8.03	3.32	2.7	2.88	2	0.61	0.65	5.26		5.79	12.6	12.2	7.35	6.97	5.2	3.66	2.51	2.58	1.34	2.75	1.65		22.9	27.5	16	21.9	3.95	7.59	26.3	9.93	12.6	12.8	10.9	6.8	0.068		21	0.58
4.2331	4.28734	3.76094	3.47084		5500	10.8	10.4	3.89	5.06	3.57	1.68	10.4	3.67	3.12	3.18	2.32	1.02	0.98	7.16		6.74	14.4	13.9	6.14	8.64	5.67	5.88	2.72	2.04	0.23	5.23	1.42		21.8	29.4	17.3	16	5.27	10.1	26.6	7.79	16.8	15.1	17.5		0.18	1.46	19.1	1.41
3.70246	3.76188	3.31524	3.25222		6500	8.69	10.1	3.69	6.63	4.61	2.92	8.74	9.95	4.18	3.06	2.74	1.16	0.83	11.3		6.45	12.6	13.9	9.42	7.95	3.94	2.82	3.43	1.46	1.03	6.09	1.5		22.1	26	25.5	16.8	1.92	9.86	28.8	7.63	12.4	15.3	12.6		0.21		26.2	2.18
3.08397	3.69399	3.53566	3.26385		7500	10.7	11.2	5.17	4.69	5.26	3.35	8.35	10.4	3.84	2.61	4.25	0.26	1.04	11.1		7.46	13.7	10.5	9.07	9.37	6.37	5.03	4.25	5.06	2.93	6.25	0.55		22.6	29.1	19.7	17.8	3.89		25.5	11	12.3	16.6	19.9		0.32		25.6	1.93
3.75673	3.40725	3.32672	3.86473		8500	13.2	8.97	5.93	6.34	5.93	2.98	10	14.7	6.15	3.06	4.05	2.34	0.97	13.2		8.44	14.8	17.9	10.6	9.2	11.8	6.56	1.86	3.91	2.58	6.83	0.91		21	27.7	14.2	21.8		12.1	25	12.5	17.9	13.5	12.5		0.31		20	1.43
3.16625	4.04931	3.98928	4.13279		9500	8.83	11.3	4.93	5.85	6	3.75	8.78	7.17	8.91	4.68	4.9	0.76	0.58	11.2		8.89	10.2	17.9	14	10	4.38	3.81	2.61	4.59	2.5	7.42			24.1	28.1	18.7	20.5	6.01	7.73	26.2	8.33	14.6	15.4		2.84	0.22		25.6	2.05
3.29155	3.34185	3.4818	3.84278		11250	12.6	12.8	6.51	8.66	6.44	3.54	12.1	10.1	4.32	5.33	6.98	2.21	0.82	10.8		9.12	14.1	15	12.7	9.32	1.25	5.42	3.4	3.5	2.47	5.33	2.07		24.5	23.9	20.2	20	6.6	9.3	28.4	8.35	16.3	12	14.9	1.19	0.4		26.4	4.67
3.18974	3.79443	3.07111	3.59801		13750	11.3	14.7	3.06	6.92	6.22	4.38	14.9	10.7	3.99	4.84	5.72	1.7	0.55	17.3		9.81	11.7	17.3	16.3	11.4	5.7	8.49	2	4.04	3.84	8.08	0.8		23.8	22	21.9	17.7	7.59	9.12	31.4	10.7	18.4	10.4	13.1		0.5		26.2	0.65
3.4833	3.535	3.74772	3.40156		17500	18.7	17.5	9.03	8.44	8.21	4.55	12.9	13.2	5.32	6.17	7.52	3.92	1.4	14.7		9.27	13.2	15.9	14.7	12	7.94	7.55	2.38	3.26	6.01	8.99	0.89		24.3	26.9	20.7	18.7	6.16		30.1	8.19	12.8	24.2	14.3	9.43	0.35		25.2	1.3
3.38862	3.2806	3.10264	3.19739		30000	15.9	17.7	9.2	9.18	9.01	6.58	16.1	15.9	7.59	6.74	10.9	2.21	1.62	13.1		11.1	12.8	17.3	16.2	13.5	9.77	8.94	2.43	7.3	7.59	9.58	1.57		20.9	29.6	19.1	16	10.2		26.4	8.48		15.6	18	5.18	0.25		23.6	2.07
3.62005	3.08821	3.0859	3.41611		70000	14	18.2		11.3	13	5.61	10.2	16.9	8.17				4.94	9.2		16.5	11.9	18.7	16.2	11	9.18		1.82			10.7			15.2			14.8	14.5		21.7	9.84				5.87				4.89
3.5692	4.43858	3.53302	3.27203
3.05335	3.01695	3.07628	3.79786		panel q - SST PT & PH
3.42659	3.44475	3.55399	3.35516		bin center	Ctrl															AAb													T1DS
3.55072	3.57202	3.58677	4.08167		1500	3.14	5.97	13.1	5.31	5.19	3.87	2.41	5.86	4.63	8.32	3.99	3.34	2.93	1.95		3.74	7.73	3.99	6.3	6.94	4.24	3.37	4.84	4.06	5.45	6.05	5.38		12	11.6	7.62	11.3	20.1	6.95	15.1	6.11	13.8	10	9.99	19	7.22	3.62	19.3	3.77
3.48565	3.3768	3.26696	3.02934		2500	2.67	5.07	10.7	3.1	5.55	3.32	2.89	5.47	4.61	8.21	3.22	3.1	3.35	3.78		2.91	9.62	3.94	6.12	5.85	1.7	2.48	4.3	3.07	6.01	5.53	2.41		13	9.23	7.62	7.57	16.5	4.72	11.6	5.07	12.1	8.28	5.09	12.7	5.64	3.98	17.8	4.27
3.50618	3.33029	3.42847	3.2701		3500	1.75	5.24	7.59	4.15	4.55	2.74	2.68	4.84	3.49	7.44	3.03	2.41	3	3.06		2.77	6.77	2.95	4.93	6.56	1.47	3.42	3.06	2.72	4.26	4.04	4.07		13.2	8.53	6.79	6.73	10.3	3.34	14.6	4.56	13.3	8.08	6.22	14.2	6	5.37	14.6	2.97
3.51351	3.80583	3.05219	3.80941		4500	2.32	4.54	5.03	4.02	4.28	2.53	3.35	1.35	4.62	7.37	3.35	2.76	2.55	3.46		2.33	5.09	3.2	4.75	5.93	4.09	2.65	3.4	2.95	4.92	3.22	4.06		11.2	9.05	5.73	8.09	23.5	5.97	13.3	5.68	9.61	9.43	5.16	10	5.29		18.2	4.92
3.47946	3.01199	3.19667	3.33171		5500	2.28	4.12	4.68	3.75	3.31	1.87	3.77	4.26	4.68	6.74	2.97	2.92	2.35	2.96		3.05	4.88	3.07	6.66	5.86	2.46	2.12	4.31	1.44	3.97	4.91	3.76		13.5	7.7	4.08	5.29	10.5	7.81	13.7	2.67	13	8.85	8.88		7.02	2.68	12.7	0.59
4.02871	3.68687	3.80109	3.28585		6500	2.13	4.84	4.77	3.8	4.49	3.05	2.88	1.88	3.78	7.33	3.45	2.68	2.18	3		2.65	4.19	2.38	5.08	3.45	1.43	1.14	3.9	1.66	2.94	4.16	2.08		12.8	6.14	5.7	7.54	7.41	3.82	13.2	4.15	12.9	10.7	6.52		5.1		18	1.96
3.71287	3.5652	3.05258	3.87697		7500	2.99	4.46	8.02	3.51	4.04	1.97	2.78	1.31	3.79	7.38	2.57	2.66	3.13	3.72		2.91	3.5	1.98	5.93	4.61	1.69	4.61	3.87	1.78	4.81	2.41	1.49		13.3	7.96	4.21	5.4	10.4		13.1	4.18	10.8	9.82	5.92		7.62		22.6	5.31
4.1019	4.20269	4.13942	3.16179		8500	1.81	4.15	7.36	3.52	4.67	2.75	3.26	6.21	4.03	8.65	2.57	3.04	4.02	3.3		2.24	5.1	2.14	6.22	6.67	2.98	1.33	2.39	1.96	4.01	5.49	1.37		10.5	6.08	4.37	5.06		6.86	11.6	3.19	12	7.52	6.33		5.29		16	1.86
3.89625	3.81542	3.82056	3.75442		9500	1.74	4.76	5.27	4.68	3.69	3.54	2.62	4.8	3.43	7.23	2.29	3.22	1.61	3.81		3.03	2.9	2.93	4.42	5.59	1.32	1.44	2.8	1.79	4.47	4.78			10.8	7.42	4.93	4.73	8.18	2.12	11.2	3.78	12.4	8.17		2.88	7.93		16.1	3.29
3.31057	3.77392	3.14761	4.0122		11250	2.14	5.04	5.63	5.55	4.89	2.58	2.66	4.82	3.87	7.06	3.67	2.41	3.04	2.69		3.34	3.86	2.95	4.55	5.37	0.25	1.55	1.71	2.16	5.3	3.88	1.45		13.7	7.12	4.57	5.53	4.34	7.34	12.8	3.81	13.3	7.96	4.9	2.71	5.37		18.6	2.59
4.27365	3.77846	3.94635	3.6937		13750	1.88	4.67	4.02	4.79	5.59	2.75	3.07	4.19	3.4	6.92	4.03	3.38	2.56	3.86		3.11	4.17	1.88	6.31	5.75	2.58	2.71	2.87	1.54	5.31	2.88	1.71		11.5	4.75	4.53	4.93	6.38	4.02	13.7	3.47	10.7	7.4	7.74		7.08		22	2.12
3.09566	3.51793	3.31704	3.60322		17500	2.36	5.09	8.76	5.62	4.12	2.66	3.12	2.87	5.26	6.85	4.13	2.93	2.92	3.57		3.33	5.75	2.45	5.26	5.19	1.97	2.51	2.16	1.15	11.2	3.23	1.89		12.1	8.06	4.32	3.51	3.25		14.5	3.95	11.9	13.4	7.25	3.56	8.1		16	1.77
3.22298	3.01728	3.27258	3.43254		30000	2.61	5.54	5.65	5.09	5.85	3.55	2.75	5.01	5.41	8.67	5.06	2.12	3.62	3.77		3.56	4.34	2.1	5.34	5.85	2.44	2.55	2.25	1.68	5.6	5.28	2.65		9.56	9.23	4.66	3.22	6.54		8.68	3.73		8.05	7.1	5.43	7.74		11	3.02
3.72502	4.04653	3.79026	3.47934		70000	2.95	6.65		5.49	6.08	3.86	1.3	5.57	5.25				4.68	3.77		5.22	5.44	1.67	5.82	5.09	2.66		2.34			4.29			5.59			2.72	6.92		7.36	4.29				3.81				5.19
3.61047	3.98863	3.06363	3.32758
3.37262	3.39243	3.20458	3.28303
3.13688	4.14373	4.33088	3.50852
3.70252	3.83396	3.36382	3.81228
3.30083	3.45242	3.72748	4.35705
3.59408	3.24259	4.36845	3.18786
3.3534	3.57308	3.31439	3.7938
3.0794	3.34629	3.5307	3.06285
3.48669	3.40683	3.16912	3.00389
4.32965	3.79136	3.0136	3.63365
4.34767	3.36331	3.11922	3.13274
3.10305	3.84162	3.66159	4.25646
3.78753	3.51355	3.77206	3.34094
3.35211	4.97127	3.04852	3.21013
3.11331	3.29327	4.46563	4.02829
3.00924	4.04065	3.38046	3.37282
3.05668	3.22999	3.23684	4.33508
3.51294	3.88643	3.34272	3.30237
4.30491	4.00662	3.00544	3.54701
3.25079	3.0936	3.14842	4.08791
3.90375	4.05979	3.8438	4.58866
3.08214	3.56635	3.70172	3.16897
3.21601	3.32025	3.04112	3.02861
3.76998	3.93893	4.03901	4.49645
3.40782	4.1155	3.03395	3.06532
3.69656	3.53836	3.11754	3.34829
3.49761	3.08264	3.41231	3.20197
3.46019	3.36938	4.3291	3.67362
4.75193	3.51997	3.08012	3.0616
3.38258	3.37249	4.01382	3.21603
3.75317	4.27167	3.10326	3.78187
4.49033	3.65791	3.15845	3.09142
3.03362	3.59334	3.8536	3.49007
4.65831	3.5263	3.63601	3.97258
3.64402	3.37186	3.35813	3.77527
3.01574	3.64356	3.4128	3.62578
3.06648	4.06787	3.59418	4.04787
3.42246	3.77237	3.15256	3.75305
3.94667	3.74892	3.17679	3.30771
3.27736	3.11724	3.15869	3.03922
3.74677	3.74981	3.34282	4.15864
3.28224	4.08527	3.19438	3.31469
3.252	3.42742	3.29994	3.20142
3.21418	3.67643	3.07507	3.49912
3.4514	3.68936	3.15388	3.59796
3.42341	3.46863	3.10133	3.91197
3.52282	4.2537	3.23807	3.61262
3.17869	3.01166	3.01636	3.068
3.26479	3.89028	3.63186	3.26468
3.74254	3.16876	3.73126	3.45339
4.25594	3.23231	4.74964	3.38025
3.07129	3.44185	3.1986	3.78017
3.93318	3.20626	3.40297	3.04151
3.19468	4.31894	3.18099	3.12156
3.02189	3.30554	3.95381	3.67504
4.75256	4.23979	3.03663	3.65405
3.57768	3.94728	3.63744	3.09195
4.15073	3.87681	3.01275	3.07878
4.2004	3.76547	3.1574	3.02375
3.2011	3.79865	3.88789	3.84245
3.39055	4.11466	3.01339	3.54861
3.71964	4.20152	4.50865	3.52197
3.42797	3.68379	3.1174	3.73531
4.55586	4.14112	3.74286	3.07185
4.35458	3.70283	3.25195	3.60668
3.48103	3.04191	3.76631	3.74461
3.61777	3.78999	3.60388	3.19343
4.39432	3.62058	3.77051	3.3138
3.46201	4.04613	3.94928	3.23596
3.32439	3.46706	3.2831	3.08629
3.64843	3.12859	4.25455	3.01916
4.9055	3.02882	3.41552	4.49477
3.52447	3.23942	3.81386	3.39175
3.88025	3.34721	3.70303	3.25329
3.10261	3.4962	3.17586	3.72325
3.52879	3.60488	3.03675	3.01799
3.33375	4.03667	4.22644	3.21825
3.94793	3.20892	3.16471	4.22649
3.1697	4.13692	3.3162	3.21588
4.38655	4.06643	4.71514	3.08221
3.86177	3.40849	3.18418	3.92602
3.96926	3.15385	3.20276	3.87885
3.55862	3.33439	3.54069	3.34856
3.11518	4.40228	3.38703	3.12097
3.4522	4.03011	3.26021	4.06201
3.81741	4.08662	3.20181	3.36896
3.68559	4.08922	3.84519	3.99119
3.73165	3.8314	3.21762	3.97573
3.50136	3.21667	3.16194	3.15725
3.30185	3.01267	3.03218	3.72368
3.25481	3.05751	3.1456	3.06848
3.37311	3.91805	3.28589	3.61587
3.29325	3.23505	3.54187	3.34368
4.98565	3.65461	3.35141	4.17715
3.0293	3.42909	4.27254	3.1412
3.65841	3.86469	3.1771	3.20295
3.91858	3.8217	3.67761	3.67964
3.06629	3.27704	3.55563	3.0141
4.0309	3.0325	3.01149	3.00108
4.28496	3.74147	4.63048	3.06491
4.41457	3.71261	3.37453	3.01017
3.28738	3.08124	3.32272	3.02102
4.87103	3.3748	3.24699	3.01448
3.11518	3.13101	3.05637	3.29794
3.2396	3.23457	3.32342	4.20845
3.05088	3.46633	3.80889	3.22611
3.99748	4.22096	3.51579	3.58065
3.37981	3.45462	3.81291	3.12395
3.18946	3.04036	4.05193	3.10687
4.54403	3.08128	3.6882	4.49773
3.41741	4.02982	3.06978	3.22285
4.05576	3.2401	3.02086	3.06145
3.321	3.65852	4.19903	3.67227
3.62165	3.21251	3.31076	3.13609
3.39759	4.00144	4.24624	3.32547
3.41402	3.13469	3.99525	3.31714
4.66216	3.51626	3.53744	3.05223
3.32292	3.31465	3.93256	3.16074
3.08055	3.20825	3.36182	4.12072
3.17742	3.12044	4.06232	3.26069
3.23601	3.82825	3.5648	3.69166
3.65197	3.05373	3.81869	3.57417
3.04218	3.09885	3.68974	3.33325
3.51574	3.47484	3.14962	3.08622
4.06503	3.91018	3.08275	3.01448
3.04265	3.02563	3.25878	3.35209
3.36998	3.41263	4.09984	3.22881
3.56185	3.36855	3.62513	3.27683
3.2023	3.16545	4.66583	3.53249
3.39926	3.01055	3.05015	3.20474
3.18301	3.20666	3.59888	3.09036
3.5661	3.79093	3.06807	3.05736
4.43704	3.75284	4.2647	3.14161
3.65824	3.65868	3.8193	3.16862
3.64959	3.84906	3.23004	3.17418
3.50876	3.3582	3.43599	3.60254
3.03145	4.14418	3.38989	3.36907
3.55339	3.05246	3.80907	3.28637
3.51456	3.2042	3.2913	3.44135
3.68158	3.32243	3.77288	3.30025
3.30047	3.78794	3.72077	3.7481
3.53825	3.26255	4.49862	3.56565
3.22339	3.59715	3.22647	3.23467
4.27612	3.3778	3.5278	3.00856
3.97899	3.6532	3.1801	3.63778
3.85761	3.04072	3.7496	3.39615
3.01364	3.26534	3.92927	3.5792
4.25205	3.73398	3.33668	3.35574
3.72744	3.04127	3.16708	3.66284
3.07976	3.40961	3.69854	4.12423
3.82596	3.53875	3.31981	4.62444
3.68358	4.04441	3.20347	3.82178
3.63665	3.90998	3.61621	4.1116
3.34054	3.37379	3.41407	3.95239
3.71828	4.39402	3.47932	3.64662
4.44233	3.06915	3.05196	3.00471
3.73862	3.80385	3.20227	3.33885
4.50312	4.54655	4.50751	3.35826
3.21917	4.18024	3.18415	3.82383
3.56078	3.28479	3.46276	3.73418
3.41191	3.72972	3.53001	3.04805
3.38112	3.92968	3.18735	3.68061
3.09177	3.42982	3.69373	4.00723
3.43476	3.5421	3.69145	3.35328
3.08753	4.14891	3.46848	3.28463
3.3012	4.36391	3.78592	3.99263
3.6341	4.25828	3.36749	4.16823
3.34801	3.94165	3.36335	3.0786
3.29605	4.26101	3.19184	3.87276
3.08217	3.70203	3.44456	4.76865
3.76776	3.50759	3.37511	3.74915
4.11634	3.451	4.23777	3.78828
3.10202	4.34396	4.23578	3.3967
3.51681	3.09146	3.4767	3.13155
4.73578	3.60523	3.65296	3.43697
3.11156	3.84406	4.0428	3.73429
3.72355	3.08728	3.1322	3.44657
3.14448	3.53576	3.07339	3.50927
3.42313	3.31597	3.33868	3.0335
3.73279	3.52555	3.14755	4.27622
3.72733	3.19543	4.07494	3.18344
3.35374	3.13653	3.97254	3.33834
3.52005	3.66804	3.76075	3.47031
3.83588	4.47743	3.28274	3.8638
3.39139	3.21577	3.56473	3.14423
3.26399	4.04359	3.91172	3.05216
4.293	4.29464	3.53353	3.58835
3.39219	3.01187	3.11714	3.25561
4.10342	3.55287	3.75132	3.22848
4.12889	3.79773	3.12982	3.32288
3.48693	3.99797	4.11398	3.27798
3.4043	3.63087	3.34001	3.51436
3.1823	3.4893	3.78789	4.48978
3.24147	3.85517	3.11421	3.04399
3.51754	3.86867	4.1752	4.69687
3.84212	3.48421	4.53286	3.68219
3.03483	3.02975	3.30617	3.19634
3.27214	3.07067	3.30049	3.46593
3.94313	3.08411	3.31184	3.185
4.06601	3.55382	3.80227	3.42323
3.746	3.73245	4.00372	3.3467
3.52065	3.26562	3.09405	3.00736
3.01578	3.16814	3.06442	3.37109
4.12429	3.01494	3.10319	3.14345
3.29813	3.51789	3.26155	3.38037
3.42344	4.1902	3.24785	3.25722
3.00522	3.16173	3.08568	3.25957
4.24189	3.68561	3.42221	3.14267
3.2168	3.61512	3.36741	3.88117
3.72221	3.21869	3.95584	3.37302
3.08286	3.43853	3.03358	3.3119
4.03807	4.19527	3.02407	4.19401
3.232	4.44789	3.1648	3.54919
3.00595	3.64391	3.5591	3.8521
3.69654	3.39175	3.39194	3.58871
3.13685	4.17458	3.47306	4.03075
3.84034	3.46091	3.14644	3.16513
3.13529	3.41956	3.50891	3.07536
3.36726	3.52563	3.42114	3.27497
3.28742	3.58624	3.26043	3.70248
4.88957	3.74966	3.27212	4.24231
4.33919	3.21987	3.74998	3.25619
3.15776	3.53998	3.37965	3.66363
3.1778	3.29918	3.27457	3.08785
3.33389	3.43673	3.32591	4.59205
3.04348	4.0256	3.16655	3.8571
4.12304	3.43273	3.48028	3.01022
3.5036	3.98343	3.74017	3.66627
3.41837	3.7775	3.27033	3.02902
3.06021	3.06815	3.09812	3.19797
3.17269	3.56889	3.02715	4.22397
3.65586	3.54115	4.07575	3.38528
3.24336	3.84785	3.2351	3.4299
3.69939	3.27149	3.2675	3.42487
3.69764	3.54854	3.63096	3.03149
3.17731	3.16197	3.83461	3.83531
4.54735	3.82416	3.22227	3.04731
3.45439	3.38897	4.04701	3.6586
4.11927	3.45758	3.27967	3.34629
3.18213	4.22339	3.24324	3.53681
3.35093	3.06815	3.76299	3.82513
3.27175	3.91638	3.60284	3.12401
3.90513	3.14273	3.8088	3.34197
3.15752	3.63618	3.29438	3.06718
3.69755	4.506	3.32738	3.10082
4.67316	3.84316	4.00346	3.03767
3.41024	4.04834	3.07151	3.50331
3.46722	3.09726	3.2903	3.22996
3.12814	3.97264	3.71102	3.64089
3.97346	3.95247	3.34372	3.32889
3.29511	3.52577	3.02284	3.42416
3.01085	3.20033	3.13985	3.23664
3.82508	3.62148	3.17624	3.2414
4.48624	3.1656	3.5619	3.85345
3.06427	3.9387	3.18506	3.08615
4.02054	4.11818	3.32997	3.3061
3.15585	3.64899	3.95185	3.01778
3.80182	3.14167	3.27788	3.37725
4.03	3.64218	3.85603	3.52967
3.8494	3.20577	3.43522	3.71457
3.65902	4.57011	3.56994	3.12519
3.79451	4.19534	3.14236	3.23134
3.17647	4.43027	4.22204	3.5543
3.698	3.72123	4.23443	3.46782
3.18591	3.1231	3.10254	3.35524
3.15987	3.63009	3.53769	3.17362
4.04056	3.41999	3.57417	3.26524
3.60439	3.78341	3.16915	3.45131
3.41592	3.29427	3.02694	3.40934
3.55618	3.36491	3.13348	3.95932
4.20897	3.82007	3.8475	3.03109
3.22383	3.20407	4.42727	3.38982
3.30432	3.51163	3.46586	3.83804
3.39431	3.78372	3.75272	3.53796
3.38883	3.42933	3.58265	3.47375
3.21304	3.48715	3.87602	3.83862
4.81569	3.40651	3.05576	3.36154
3.65459	3.66264	3.0525	3.20766
3.35911	3.8801	3.0778	3.11628
4.60456	4.01314	3.35417	3.05142
4.45085	3.12594	3.74598	3.09753
3.50994	4.19032	3.16557	3.53139
3.15467	3.57954	4.14044	3.65509
3.59085	3.06651	3.24819	3.1656
3.35761	3.29927	3.1121	3.17249
3.0106	3.89554	3.07987	3.46602
3.40646	3.86813	3.62027	3.42568
3.11935	3.07886	3.88161	3.22858
4.1703	3.36566	3.50655	3.61501
3.57805	3.80874	3.7785	4.12614
3.79753	3.55036	3.56542	3.79698
3.09757	3.85884	3.40291	3.03878
3.12623	3.43364	3.41604	3.68599
3.49319	3.49716	3.5717	3.15957
3.62612	3.59399	3.29453	3.054
3.57392	3.12326	3.28353	3.53657
3.56819	3.32303	3.04759	3.38559
3.16785	3.70205	3.2449	4.01452
3.21139	3.81338	3.36654	4.04778
3.60181	3.24566	3.44265	3.17354
3.19332	4.3254	4.37066	3.09061
4.24851	3.19521	3.83106	3.53052
3.00937	3.82328	3.15128	3.56902
3.61959	3.87336	3.11062	3.86091
3.53434	3.72656	3.75025	3.00783
4.30879	4.03409	3.42093	3.48359
3.71998	3.1351	3.48735	3.84632
4.28082	3.38922	3.42446	3.16083
4.29023	3.14792	3.89009	3.65989
3.67727	3.24817	3.06285	3.97529
3.03551	4.1004	3.11524	3.18946
5.01016	4.40643	3.33298	4.28059
4.13482	3.87085	3.47145	3.54539
3.45841	3.59413	4.22723	3.29124
3.79743	4.17711	3.74436	3.76435
4.5154	3.94092	3.74446	3.37179
4.86172	3.16191	3.86066	3.06013
3.20265	3.65866	3.0057	3.04462
3.40214	3.17843	3.51676	3.54125
3.20426	3.13799	3.49907	3.76116
3.29259	3.39947	3.02857	3.39948
3.09992	3.11371	3.76188	3.05273
3.88732	4.27933	3.52165	3.1507
3.35557	3.41101	4.06576	3.54578
4.38465	3.48945	3.53273	4.0367
3.03937	4.12609	3.53569	3.22673
3.36404	4.02845	3.0799	3.13947
4.55092	3.11368	3.92053	3.5801
4.31554	3.71775	4.43214	3.42682
3.20011	3.32199	3.36025	4.29042
3.10261	3.95489	3.24544	3.17638
4.27202	4.01266	3.24413	3.82741
3.64591	3.5238	3.4924	3.38444
3.26181	3.23162	3.8526	3.53396
3.52328	3.18119	3.36021	3.55653
3.26423	3.58574	3.50907	3.43556
3.72315	4.03765	4.10856	4.35981
3.50438	3.12195	3.07317	3.06741
3.65875	3.90706	3.494	3.62004
3.14755	3.61356	3.7589	3.21961
3.35266	3.27754	3.16935	3.15433
3.1525	3.28974	3.96253	4.34931
4.38252	3.7048	3.34674	3.00741
4.65184	3.31842	3.54906	3.00958
3.41472	3.15887	3.03874	4.0325
3.38931	3.63309	3.08888	3.81047
4.11882	4.15397	4.37421	3.01431
3.12778	3.1181	3.65838	3.06882
3.31486	3.45986	3.58833	4.31059
3.07196	3.59606	3.3723	3.7785
3.57125	3.10154	3.56899	3.71404
3.60588	3.68964	3.11434	3.77217
3.01561	3.054	4.07421	3.40273
3.06867	3.98939	3.50715	3.7304
4.80133	3.14386	3.44793	4.2322
3.76334	3.13408	3.1181	3.30709
3.19543	3.28375	3.23315	3.14358
4.11714	4.19248	3.49478	3.06055
3.16882	3.5667	3.56828	3.4318
3.31347	3.23769	3.13777	3.97402
3.4432	3.40162	3.29846	3.45556
4.27804	3.11491	3.53044	3.0445
3.76848	3.38371	3.04988	3.27825
4.07059	3.67308	3.78886	3.32467
3.92834	3.26069	3.22147	3.73829
3.62372	3.44137	3.25105	3.49223
3.29391	3.604	3.06703	3.07309
3.08916	3.53933	3.45995	3.47344
4.00516	3.75383	4.09431	3.23937
3.09972	3.04127	3.80833	3.25928
3.17998	3.80493	3.58975	3.39735
3.95108	3.7448	3.07598	3.50307
3.87606	3.59601	3.01034	3.39457
3.20374	3.51428	3.52775	3.4482
3.42788	3.37581	3.64891	3.31852
4.82147	3.16542	3.33203	3.14817
3.38855	3.1905	3.89838	3.40302
3.76887	3.93968	3.9228	4.17447
4.09911	3.97874	3.54631	3.6314
3.56036	3.34735	3.73991	3.15921
3.57857	4.36896	3.60241	3.88197
3.70107	3.18577	3.82951	3.51512
3.20685	3.49365	3.24642	3.04692
4.0493	3.19747	3.02625	3.45571
3.17664	3.37477	3.14085	3.80528
3.90107	3.515	3.37927	3.47647
3.69893	4.12593	3.86027	4.41476
3.16782	3.76575	3.52456	3.36739
3.65181	4.00982	3.29436	3.22796
3.00937	3.47013	4.24011	3.17214
3.76981	3.73703	3.37987	3.04068
3.30876	3.31963	3.34357	3.78074
3.44312	3.38353	3.39822	3.12675
3.49382	4.6051	3.79403	3.71505
3.65966	3.13427	4.03486	3.48022
4.40425	3.1486	3.45059	3.29807
3.05169	3.70063	3.32311	3.47796
3.06595	3.23593	3.28773	3.01636
3.28744	3.4817	3.80628	3.83441
3.35455	3.3272	3.52884	3.0291
4.07809	4.06411	3.0114	3.41462
3.2921	3.82185	4.08695	3.04755
3.38769	3.40088	3.02514	3.08314
3.50412	3.1274	3.88812	3.85127
3.26283	3.34169	3.24591	3.13223
3.08095	4.14144	3.42275	3.22256
4.87919	3.38367	3.45387	3.17961
3.2944	4.14614	3.12251	3.27713
4.54576	3.13059	3.46928	3.09086
3.34486	3.38106	3.55855	4.22255
4.73149	3.83768	3.36713	3.22596
3.10911	3.71236	3.1245	3.43003
3.06569	3.67034	3.88783	4.04366
4.37988	3.64284	3.06435	4.18083
3.39356	3.57893	3.41206	3.72301
3.07196	3.75865	3.18665	3.00255
4.61319	3.23472	3.56361	3.14937
3.61504	3.00962	3.6074	3.09968
3.99666	3.27261	3.06055	4.16739
3.0182	4.35624	3.19061	3.33351
3.1653	3.39436	3.93493	3.49208
3.46345	3.67891	3.18021	3.61698
3.53921	3.30535	4.12095	3.32578
3.68113	3.01808	3.40514	3.07518
3.65785	3.6818	3.03547	3.02808
3.44855	4.17418	3.22136	3.13133
3.18412	4.05901	3.79171	3.14314
3.12522	3.26069	3.57977	4.0806
3.26188	3.14217	3.35835	3.84859
3.71601	3.15869	3.25288	3.13309
3.92349	4.29673	3.16391	3.5999
3.42672	3.70994	3.04899	3.10336
3.58278	3.91765	3.90138	3.053
3.26935	3.54079	4.04971	3.49364
3.23802	3.70664	3.7286	3.12538
4.67028	4.13175	3.03802	3.22347
3.08296	3.96873	3.09944	3.26724
3.26226	3.33407	4.24513	3.92419
3.16411	4.09235	3.06281	3.73386
3.18741	3.10154	4.26172	3.71124
3.70514	3.85673	3.37791	3.4884
3.72852	3.54643	3.35147	3.13261
3.02235	3.33538	3.031	3.66829
3.74262	4.03083	3.85672	3.77988
3.26743	4.09737	3.68142	3.33528
4.57895	3.54557	3.12117	3.25765
3.26797	3.7087	3.3996	3.9569
4.28262	3.18971	3.95234	3.46651
3.11364	3.04556	4.13099	3.05881
3.11511	3.04135	3.05538	3.06465
4.11034	3.92479	3.5446	3.69639
4.02707	3.57454	3.53205	3.01733
3.75502	3.35182	4.26737	3.57519
3.37754	3.8356	4.08601	3.07365
3.03511	3.84563	3.80217	3.80708
3.23162	3.35622	3.68754	3.11734
3.10452	3.26633	3.40829	3.52889
3.21018	3.63965	3.74959	3.25873
3.98464	3.26031	3.42424	3.73682
3.33254	3.43796	3.90933	3.6375
4.6981	3.31281	3.22588	3.65182
3.17085	3.50211	3.50118	3.4907
3.26951	3.59529	4.30072	3.22577
3.04442	3.02576	3.75418	3.04599
4.37506	3.48508	3.0291	3.66145
3.2061	3.61919	4.15859	3.3293
3.11126	3.80019	4.10338	3.14774
3.3185	3.4829	3.87942	3.16289
4.40567	3.43772	3.28461	3.22845
3.27485	3.25025	3.77963	3.16776
3.6673	3.13165	3.35234	3.19198
3.60548	3.48113	3.50822	3.39947
4.34179	3.50379	3.06822	3.38973
3.52324	4.08978	3.22722	3.07835
3.62848	3.20352	3.06183	3.7266
3.84371	3.46636	3.32222	3.10884
3.40071	3.02346	3.33883	3.22986
3.12542	3.23915	3.09899	4.06016
3.04599	3.09068	3.24783	3.69571
3.46449	3.29929	4.22929	3.13691
3.35854	3.80342	4.09085	3.57053
3.85994	3.00471	3.02877	3.42154
3.92972	3.33498	3.23792	3.62528
3.03898	3.87409	3.12169	4.00463
3.32399	3.39249	3.22588	3.97816
3.34171	3.59336	3.41481	3.32366
3.07609	3.3667	3.63751	3.63155
3.34445	4.17354	3.46596	3.00629
3.68879	3.70265	3.55616	3.90732
4.00709	3.30871	3.19184	3.00074
3.13732	3.50753	3.57004	3.05026
4.33782	4.00366	3.73486	3.70556
3.10802	3.69446	3.46093	3.1212
3.01883	4.25574	3.96577	4.12457
3.04642	4.0684	3.66656	3.04501
3.59242	3.04677	3.03052	3.82635
3.23764	3.08084	3.57905	3.35685
4.11254	3.55737	3.76283	3.31473
3.85288	3.13277	3.18364	4.09538
3.19813	3.32726	3.30944	3.43913
3.36884	3.5691	3.2045	3.02551
4.74198	3.26865	3.27247	3.2804
3.81286	3.5703	3.00668	3.48926
3.28677	4.1193	3.00894	3.66562
3.63067	3.54562	3.96615	3.4186
3.55888	3.64703	3.49932	3.68407
4.69242	3.84295	4.31412	3.31944
3.47166	3.00535	3.44648	3.1672
4.85047	3.27759	3.33203	3.68566
3.26064	3.74007	3.53154	3.25166
3.72179	3.89978	3.64431	3.69196
4.8248	4.05571	3.91957	3.89011
3.51001	4.19654	3.49991	4.26006
4.42937	3.63686	3.48921	3.91982
3.83208	3.57628	3.57919	3.18566
4.57657	3.81547	3.20415	3.50857
3.51698	4.51152	3.84747	3.29095
3.05576	3.96161	3.13732	3.52677
3.96883	4.0616	3.78365	4.04253
3.53103	3.61214	3.32296	3.77772
3.6982	3.65899	3.57988	3.47953
3.14436	3.42356	3.70018	3.54617
3.46861	3.16474	3.40273	3.17993
4.59861	3.10158	3.8742	3.18116
3.97963	4.31208	3.17618	3.14373
3.64514	3.57484	3.32632	3.1229
3.0125	3.09426	3.82401	3.00937
4.50266	3.43427	3.44359	3.01737
3.91103	3.50413	3.6785	3.59446
3.46075	3.68783	3.27432	3.03771
3.75293	4.10831	3.93594	3.19234
4.11985	3.82867	3.73845	3.27492
3.69588	3.35604	3.47091	3.5643
3.43011	3.59576	4.01177	3.75758
3.16149	3.23368	4.0885	3.08803
3.00337	3.81692	4.35875	3.49293
4.55262	3.55766	4.34908	3.02861
3.10483	3.72728	4.02133	3.89175
4.74701	3.88866	3.4616	3.12159
3.03141	3.31129	3.54335	3.86789
3.03535	3.88853	4.08853	4.06117
3.07166	3.82859	3.19379	3.19349
3.31294	3.51813	3.22453	3.16161
4.8243	3.20866	3.21069	3.24005
3.60737	3.03886	3.79666	4.39719
3.4368	4.63665	3.43149	4.12891
3.17731	3.18466	4.18265	4.1328
3.14408	3.04731	4.38958	3.02768
3.0983	3.52438	3.50124	3.62162
3.13363	3.32338	3.52054	3.36526
3.44744	3.71581	3.99855	3.03165
4.44712	4.06485	3.24716	3.52821
3.37903	3.61991	3.68877	4.29801
3.52085	3.44997	3.62098	3.11876
3.55348	3.40176	3.20847	3.03643
3.60507	4.44618	3.15327	3.32958
4.05716	3.4916	3.95631	3.2441
3.23779	3.04313	3.13881	3.0221
3.23676	3.27554	3.3122	3.87204
3.17806	4.47964	3.66224	3.07493
3.51663	3.61421	3.70382	3.21195
3.0192	3.42361	4.05354	3.50435
3.43546	3.66802	3.2566	3.14107
4.10282	3.36736	3.34223	3.00004
3.40961	3.38555	3.09608	3.37046
3.18336	3.61852	3.0026	3.00911
3.36061	3.54696	3.20801	3.95864
3.07849	3.94556	3.11441	3.45372
3.19684	3.28303	3.6785	3.4828
3.08059	3.27609	3.01017	3.03342
3.91209	3.05316	3.01845	3.37782
3.32327	3.24986	3.39534	3.12051
3.17487	4.68091	3.24005	3.02057
3.73062	3.69075	3.27642	3.3256
4.66885	3.24125	3.75197	3.89038
3.60158	4.01206	3.36384	3.42295
3.48559	3.5437	3.12642	3.46063
3.4494	3.42988	3.01233	3.93838
3.88711	3.04167	3.04583	3.21601
3.00017	3.94373	3.72041	3.56803
3.48522	4.01441	3.43051	3.05042
3.29907	3.93395	3.21184	3.19706
3.31488	3.65634	3.73561	3.11823
4.04114	3.00621	3.04493	3.5937
3.97305	3.74502	3.45384	3.27434
3.38645	3.04751	3.13849	3.20466
4.00903	3.05827	3.5063	3.07181
3.03515	3.39554	3.29418	3.65705
4.51227	3.30882	4.17034	3.19257
3.13242	3.22266	3.85714	3.86358
4.14072	3.3836	3.31553	4.03726
3.77418	3.06438	3.28634	3.62575
3.4351	3.22861	3.48028	3.61397
3.16569	3.42869	3.94015	3.39268
3.16155	4.01918	3.80136	3.40788
3.15112	3.80339	3.05595	3.22084
3.63948	3.21447	3.99621	3.37027
3.17903	3.41014	3.21224	3.29658
3.62115	3.60671	3.28391	3.3145
4.65156	4.09178	3.59393	3.68996
3.26837	3.25513	3.35755	3.04937
3.82104	3.58947	3.1321	3.12248
3.82379	3.86241	3.91843	3.33798
3.56205	3.33933	3.12271	4.18763
4.81383	3.65473	3.7	4.73421
3.98806	3.29427	3.16489	3.75218
3.3038	3.3129	3.95191	3.35336
3.51619	3.65151	4.04023	3.58062
3.7777	3.06804	3.13663	4.31927
3.18384	4.0165	3.21304	3.05937
4.15335	3.0835	3.09489	3.28092
3.29728	3.57367	3.23139	3.89005
3.48065	3.31639	3.56283	3.65784
3.8946	3.42911	4.29814	3.19329
3.44256	3.60989	3.35324	3.28708
3.42211	3.7888	3.04708	3.58448
3.01351	3.55705	3.48714	3.50938
4.58786	3.98068	3.73876	3.39792
3.07074	3.03631	3.31631	3.79313
4.38547	3.5755	4.56324	3.66739
3.23211	4.08537	3.57708	3.50368
4.02347	4.12043	3.50904	3.7925
3.44648	3.26406	3.07682	3.54594
3.08023	3.38528	3.24494	3.66572
3.46629	3.12034	3.97106	3.18679
3.67426	4.08532	3.78038	4.51994
3.51755	3.76265	3.25159	3.0016
3.18873	3.43843	4.05356	3.01728
4.55501	4.00059	3.44986	3.16104
4.0038	3.85093	3.29765	4.02133
4.51557	4.00127	3.23634	3.53832
3.14734	3.84313	4.31252	3.69084
3.29732	3.44365	3.53181	3.82191
3.74828	3.57619	3.77471	3.8878
3.03125	3.74843	3.07544	3.98356
4.22481	3.32307	3.68061	3.16679
3.9769	3.08336	3.09262	3.5521
3.34418	3.6123	3.3818	3.05767
3.12895	3.36451	3.0558	4.2271
3.87938	3.14545	3.33608	3.36001
3.26171	3.0477	3.91919	3.64802
3.3635	4.1514	3.96915	3.50922
3.23195	3.00792	3.97202	3.13634
3.57985	3.88796	3.24286	3.53713
4.20352	3.22298	3.91099	3.18435
4.31477	3.4902	3.07317	3.01423
3.26361	4.06372	3.86863	3.68196
3.07954	3.41014	4.10435	3.32752
3.91737	3.23086	3.02123	3.1259
3.34633	4.01303	4.19301	3.94822
3.1682	3.43419	4.15422	3.19712
3.26759	3.68681	3.36916	3.55449
3.50527	3.09103	3.39522	3.20612
3.2595	3.37133	3.35292	3.08661
3.2285	3.51495	3.92297	4.1296
3.30944	3.36534	3.09705	3.12613
3.46648	3.56273	4.08993	3.42234
3.44066	3.99641	3.61309	3.01423
3.57951	4.11001	3.24991	3.34743
3.41083	3.50181	3.92045	3.92827
3.43903	3.6058	4.17684	3.20363
3.71208	4.26271	3.457	3.9285
3.12064	3.80982	4.01886	3.7257
4.23872	3.14879	3.42436	3.27598
4.10063	4.04352	3.09944	3.42215
3.42099	3.42477	3.24499	4.43468
3.60128	3.29774	3.55925	4.26515
3.64589	3.17528	3.54342	3.81603
4.48158	3.19407	3.54132	3.29848
4.23451	3.91724	3.62037	3.34498
3.8155	3.46046	3.48015	3.18935
3.73029	3.48317	3.68641	3.37262
3.91673	3.4946	3.92286	3.55273
3.88783	3.3967	3.05104	3.12788
3.56303	3.74716	3.53177	3.0228
3.73486	3.3601	3.38514	3.22261
3.85085	3.67877	3.07463	3.11448
3.65165	3.54055	3.4643	3.53997
3.53361	3.57385	3.64632	3.65883
4.21171	3.09205	3.19454	3.80605
3.35096	3.9253	3.50225	3.94945
3.57048	3.98222	3.84538	3.45171
3.11301	3.77777	4.18535	4.08424
3.32216	3.79206	3.15494	3.14448
4.06884	3.03169	3.2116	3.96993
3.77929	3.45361	3.11414	3.24279
3.36154	4.34966	3.05664	3.26602
3.92671	4.14576	4.09519	3.90812
4.76456	3.24082	4.44329	3.13008
3.36618	3.84047	3.07405	3.3529
3.05671	3.19226	3.83106	3.77798
3.76683	4.44015	3.33887	3.53505
3.78908	3.48789	3.27309	3.43284
3.3485	3.29057	3.37586	3.23563
3.97522	3.95021	4.0761	3.35054
3.65579	3.07474	3.12421	3.47117
3.55161	3.17164	3.51936	3.58761
4.05334	4.24933	4.70505	3.47719
3.65915	3.10058	3.04497	3.38577
3.10459	3.12759	4.11233	3.64733
4.63217	3.29686	3.18735	3.02123
3.29999	3.47878	3.72579	3.44001
3.42101	3.81958	3.77594	3.25101
3.7756	4.03639	3.21299	3.01745
3.35183	3.3753	3.67177	3.37147
4.11391	3.05698	3.60581	3.54695
3.23004	3.12267	3.01778	3.28296
3.19568	3.45518	3.10158	3.06217
3.87562	4.34542	3.77259	3.11988
3.41797	3.39865	4.46681	3.66053
4.31952	3.3941	4.2122	3.3825
3.35978	3.48419	3.7962	4.34177
3.18704	3.26005	4.006	3.04524
3.36674	4.39075	4.26287	3.31827
4.21235	4.5242	3.54487	3.20164
3.40396	3.35826	3.59841	3.45387
3.62663	3.89444	4.20075	3.24807
3.57491	3.25377	3.93144	3.23947
4.17425	3.06584	3.56617	3.30756
3.81671	3.65408	3.42259	4.30392
3.04328	3.71637	3.22521	3.31418
3.00026	3.56291	3.03052	4.67272
3.66629	3.41039	3.70076	3.58574
3.98166	4.53421	3.22227	3.8283
3.97824	3.33692	3.31433	3.60862
3.07	3.04052	3.20642	3.18918
3.56261	3.17173	3.27912	3.76023
4.01039	3.96916	3.63626	3.92312
4.25735	3.70345	3.13947	3.2656
3.40843	4.26561	3.17855	3.80099
4.59034	3.88495	3.8776	3.3351
4.49801	3.83682	3.82001	3.77743
4.28029	3.5789	3.66381	4.10196
3.37557	4.23467	3.75658	3.26174
4.28047	3.81977	3.07368	3.13392
3.34044	3.72457	3.00022	3.46476
3.86824	4.17308	3.8443	3.19838
3.53639	4.35241	3.50423	3.1782
3.11401	3.27798	3.54692	3.5121
3.93975	3.08081	3.16453	3.68415
3.1602	3.29228	3.34349	3.47943
3.06055	3.99677	3.1122	4.14084
3.28767	3.77889	3.48487	3.23457
3.24667	4.11597	3.44278	3.45056
4.28705	3.27193	3.04411	3.10261
3.05698	3.30574	3.18974	3.26285
4.49575	3.87271	3.4222	3.03371
3.9268	3.38155	4.41747	3.22368
3.09272	3.55294	3.16752	3.01561
4.53868	4.09468	3.12222	3.03415
3.35501	3.71621	3.69103	3.40941
3.158	3.22248	3.84696	4.23691
4.18582	3.38162	3.35589	3.59582
3.17707	3.15066	3.17878	3.29164
3.29752	3.53302	3.70114	3.36538
3.19215	3.58151	3.59129	3.26112
3.23747	3.76791	3.02305	3.51552
3.71352	3.6995	3.80417	3.94674
3.24405	3.53079	3.0389	3.0904
3.28639	3.23515	3.17955	3.39328
3.15366	4.50103	3.01966	3.13941
3.03246	3.05042	3.53876	3.30831
3.73962	3.83226	3.45318	3.30018
4.08826	3.47903	4.28041	3.51829
4.08128	3.54866	4.42783	3.16438
3.72824	4.40161	3.51755	3.11551
3.70777	3.15403	3.06666	3.44056
3.53014	3.90792	4.05934	3.09909
3.3001	3.08066	3.25527	3.26335
3.92544	3.6033	3.66758	3.40068
3.86094	3.69391	3.497	3.48803
3.82705	3.92936	3.72711	3.76157
3.59783	3.29493	4.0566	3.25794
3.20254	3.49963	3.04661	3.12483
3.7901	3.78647	3.97569	3.02115
3.58441	3.5413	3.16286	4.16499
4.24391	3.80938	3.13242	3.30211
3.70418	3.58618	3.06985	3.55799
3.26642	3.82415	3.13558	3.50691
3.35017	3.86247	3.86486	4.07018
3.29168	3.97416	3.23702	3.97797
3.52056	3.39907	4.2256	3.03575
3.26354	4.17347	4.54594	3.10099
3.74698	4.22056	3.26105	3.54875
3.02963	4.5111	3.15308	4.38774
4.04113	4.12175	3.78773	3.27411
3.69348	4.60588	3.86174	3.82912
3.14023	3.32781	3.31266	3.21819
3.51728	4.20962	3.82832	4.76472
3.78221	4.8441	3.05846	3.03193
3.45315	3.65594	3.54192	3.01364
3.38778	3.84314	3.06759	3.88374
3.4439	3.61956	3.10188	4.02753
3.13688	3.29425	3.17351	3.62941
3.3912	3.49638	3.24704	4.15084
3.2244	4.54096	3.0177	4.285
3.48196	3.80271	3.1181	4.13098
3.04964	3.13127	4.12357	3.1664
3.40524	3.02751	3.0032	3.32278
3.77073	4.07502	3.14839	3.08411
3.73227	3.16239	3.88396	3.02078
3.50994	4.24847	3.40135	3.28344
3.18898	3.00702	3.33842	3.39637
3.57226	3.01026	4.05559	3.91469
3.10315	3.10288	3.41667	4.63002
3.29383	3.84399	4.03004	3.54102
3.35482	3.01636	3.70258	3.8485
3.3784	4.71349	3.35155	3.47224
3.68463	4.34377	3.9493	3.03197
3.79924	3.98443	3.19904	3.46747
3.75496	3.77835	3.1685	3.60046
3.04072	3.01766	3.63156	3.90183
3.43311	3.43876	3.17167	3.3266
3.09851	3.71352	3.13037	3.74096
3.49266	3.89293	3.88922	3.06922
3.3994	4.31093	4.37763	3.15106
3.68297	3.44001	3.94719	4.03101
3.36698	3.3549	3.79986	3.86899
4.08718	4.50053	3.23035	3.60123
3.02333	4.22334	4.48877	4.00278
3.1185	3.53608	4.05709	3.40816
3.30507	4.05873	3.31228	3.06718
3.29931	4.02928	3.43529	3.28031
3.10534	3.19061	3.23507	3.57452
3.95797	4.24562	3.63611	3.31418
3.69524	3.9789	3.88191	3.29833
3.15924	3.67217	3.4978	3.27752
3.15697	3.9974	3.1599	3.07588
3.04072	3.48578	3.12769	3.25368
3.02177	4.49558	3.13229	3.93687
3.6119	3.56078	3.75523	3.82525
3.04685	4.3932	3.1745	3.05034
3.64177	3.48257	4.19352	3.62419
4.3968	3.85795	3.72992	3.39205
3.06111	3.97514	3.42501	4.20877
3.00578	3.97587	3.07048	3.14919
4.21891	4.48579	3.48349	3.24949
3.4351	4.02825	3.95196	3.01068
3.13117	3.28538	3.24097	3.16867
3.80478	3.68423	3.0333	3.60387
3.01853	3.53701	3.43307	3.952
3.98946	3.44945	4.4068	3.31254
3.71504	4.36988	3.85003	3.59629
3.29791	4.82914	3.26484	3.81904
3.07813	4.29459	4.03797	3.93251
3.31071	3.02657	3.28046	3.8171
3.38775	3.05968	3.02329	4.47487
3.03088	4.45894	3.55222	3.19989
3.38839	3.1122	3.75178	3.608
3.89963	3.60934	3.62691	3.79466
3.01106	3.79275	3.39235	3.99492
3.22848	3.50204	4.84464	3.48686
3.94189	3.60951	4.22398	4.00624
4.22147	3.92847	3.74173	4.13353
3.82385	3.30818	3.41832	3.01313
3.28896	3.92467	3.16411	4.09839
3.29973	3.61206	3.50706	3.08657
3.15119	4.14573	4.08069	3.12668
3.6657	3.49104	3.64985	4.02682
3.05373	3.01653	3.27005	3.51758
3.27971	3.76813	4.09031	3.43331
3.52042	3.60456	3.44154	4.37202
3.79833	4.20788	3.56599	3.19769
3.19753	3.98961	3.11594	3.50489
3.01389	3.22776	4.08868	3.09216
3.57666	3.31664	3.84715	3.44954
3.38146	4.44323	3.74159	4.29963
3.40905	4.12586	4.08098	3.2136
3.09153	4.04068	3.35773	3.39293
4.09276	4.19718	3.03926	4.0871
3.34296	4.70152	3.0943	3.89098
4.21897	3.15296	4.20626	3.1116
3.01313	3.94333	3.56972	3.16298
3.50826	4.23709	3.86694	4.05622
3.60416	4.15228	3.34764	3.34477
3.4736	4.39951	3.77919	3.66788
4.08868	3.45796	3.68005	3.64066
3.58857	3.63733	3.84887	3.08433
3.53181	3.15531	3.98684	3.12629
3.29336	4.05887	4.30659	3.00484
3.37201	4.15634	3.86165	3.39485
3.57288	4.09396	3.35249	3.46018
3.85477	4.4653	3.01641	4.48866
3.42477	3.88975	3.95586	4.14725
3.18161	3.37599	3.24122	3.40358
3.21566	4.61437	3.19835	3.09307
3.26283	3.8783	3.05572	3.24812
3.24638	3.19393	3.47838	3.49728
3.00173	3.47632	3.55244	3.27807
3.45491	3.67391	3.13846	3.11484
3.0379	3.5864	3.13264	4.18213
3.61686	3.14358	3.9271	3.92453
3.05751	3.94174	3.64132	3.1112
4.31374	4.39363	4.0586	3.47035
3.35826	3.47122	3.99129	3.2173
4.04919	4.40616	4.22867	3.0035
3.3887	3.89542	3.14473	3.66563
3.15561	3.24485	3.09882	3.55697
3.2935	3.74564	3.1213	4.00387
4.29249	3.2205	3.17085	3.1917
3.13056	3.18355	3.14195	3.74512
3.85607	4.64952	4.56725	3.72642
3.25955	3.60725	4.51201	3.78181
3.22984	4.35773	4.30923	3.88126
3.53244	3.85388	4.29007	3.02902
3.28688	3.37816	4.59122	3.27005
3.45402	3.08654	3.25813	3.00518
3.25448	3.66566	3.83867	3.16867
3.05975	3.47416	3.26411	3.82178
4.12709	3.96337	3.72621	4.24292
3.10168	3.17167	3.49808	3.18344
3.56148	4.06093	3.32168	3.01674
3.93558	4.01315	4.0539	3.92448
3.22191	4.26399	4.27555	3.85974
4.05951	4.156	3.35965	3.01102
3.0404	4.02021	4.01969	3.13707
3.12225	3.752	3.14041
3.23391	4.25122	4.54323
3.35274	4.46032	3.18119
3.19371	3.94755	3.91145
3.19515	3.66012	3.00221
4.06191	4.39448	3.44348
3.53866	4.61103	3.09944
3.34052	3.80996	3.40819
3.47207	3.79392	3.29383
3.71367	4.08014	3.64487
3.74405	3.48505	3.97191
3.04258	4.17282	3.00048
3.20785	4.14339	3.15464
3.2838	3.13783	3.50025
3.93383	3.72384	3.46139
3.23401	4.53408	3.47207
3.22549	3.53992	4.48658
3.84582	3.9572	4.1666
3.05177	4.11536	3.88312
3.70138	4.14774	3.03973
3.53261	3.8624	3.06247
3.86233	3.49502	3.37238
3.30948	4.1054	3.37723
4.26455	3.5861	3.64793
3.11777	3.40914	3.00411
4.29934	3.24017	3.65501
3.7334	4.09803	3.8318
3.23785	4.34919	3.0335
3.18955	3.45269	3.46621
3.29504	3.09472	4.49796
3.555	3.88155	4.43304
4.30009	3.29012	4.70819
3.37188	3.79758	3.38941
3.39947	3.18534	3.03918
3.26623	3.18546	3.2236
3.44999	3.2097	5.19139
3.07368	3.71381	3.54517
3.95822	3.76418	3.14473
3.15235	4.45695	5.10114
3.89518	4.38217	3.57695
3.26262	3.57099	4.05383
3.72377	3.32566	3.04536
3.52209	4.18136	3.04556
3.08586	4.00545	3.0331
3.99724	4.12389	3.57513
3.27688	4.76985	4.39993
3.22363	4.53682	3.01397
3.38966	3.54806	3.89372
3.0381	4.48267	4.99472
4.13653	3.48407	3.19689
3.5618	4.01142	3.73495
4.32431	3.31593	4.44376
3.30311	3.8322	4.11768
3.82919	3.41895	4.77019
3.02995	3.81904	3.13849
3.18333	3.98151	4.36556
3.20793	4.16687	3.16005
3.28921	3.16917	3.61608
3.22113	3.71983	3.31513
3.84348	3.08005	3.18424
3.22971	3.49668	4.37828
3.26611	3.46018	3.68252
4.09278	3.83178	3.33286
3.00672	3.75173	3.09937
3.11707	4.09081	3.28235
3.85663	3.65014	3.18721
3.30809	4.22022	3.00363
4.39911	4.16199	3.17287
3.67638	3.03137	4.64659
3.70127	3.83561	3.37262
3.62463	3.00156	3.83713
3.09566	4.11601	3.03149
3.54905	4.21317	3.23037
3.315	3.16976	4.87529
3.39522	4.44894	3.48333
3.02596	3.768	3.63152
3.83302	3.5619	4.11589
3.98492	3.79114	3.10917
3.25957	3.3284	4.04239
3.29414	3.05162	3.88013
3.03563	3.15776	3.61049
3.13162	3.44133	3.93967
3.02588	3.56686	3.24854
4.13419	3.31856	3.19712
3.18789	4.3146	5.07383
3.95784	3.8414	4.77045
3.07015	3.91743	3.04301
3.56399	4.14863	3.94265
3.04626	4.2164	4.25847
3.18898	3.33302	4.13282
3.55764	3.08361	4.6487
3.70436	4.29543	3.16236
3.81678	3.23583	4.01845
3.96754	4.23701	4.6575
4.17199	4.02333	4.31239
3.76589	3.47544	3.16693
3.63279	3.78175	3.0083
3.34064	4.13682	3.45494
3.69226	4.13363	3.94989
3.31496	3.8503	3.21777
3.68798	3.75033	3.34567
3.92338	4.65774	4.19007
3.67428	4.20136	3.81241
4.11109	4.13103	4.37622
3.59665	3.67663	3.10473
4.38701	3.12905	3.43101
3.54987	3.48081	3.02338
4.02756	4.35578	3.00471
3.84668	4.2345	3.43449
3.04673	4.96812	4.59448
3.28885	3.83484	3.90324
3.16119	3.42444	4.56405
3.25758	3.46572	3.37409
4.09888	3.26687	4.69179
3.07904	3.53823	3.16673
3.1474	4.40591	3.23216
3.09896	4.21274	3.87745
3.12486	3.53076	3.35982
3.10243	3.57558	3.06232
3.11284	3.70452	3.22922
3.37543	3.33207	3.44212
3.08099	3.85643	3.01381
3.18364	3.59823	3.07922
3.84916	4.59703	3.10857
3.74167	4.55175	4.47891
3.17368	3.23947	4.66471
3.47394	3.80496	4.73224
3.10332	3.70447	3.41681
3.29261	3.36858	3.11581
3.21283	3.27623	4.83216
3.50051	4.64272	3.88955
3.26823	3.06521	3.17771
3.07777	3.78135	3.13188
4.44356	4.0307	4.93608
4.51541	3.76085	3.79117
3.42366	3.11498	3.95051
3.21833	3.30645	4.25185
3.73306	3.75331	3.37537
3.00903	3.99443	3.03153
4.30098	3.02792	3.33465
3.61651	3.14239	3.19078
3.06269	4.4372	3.12979
3.39002	4.51318	3.02387
3.80072	4.78443	4.31292
3.17415	4.25799	3.10281
3.90555	4.03276	3.49248
3.71051	4.15703	3.50124
3.42252	3.74595	3.46731
3.20626	3.11717	3.2447
3.68926	4.64248	3.37453
3.41407	3.01799	4.19196
4.22019	3.52467	4.17132
3.22796	3.52	3.48209
3.75655	3.89114	4.0047
3.31442	3.66332	3.08368
3.15433	4.00556	3.75879
3.9143	4.08721	3.19315
3.14123	3.88149	4.66299
3.83653	4.66529	3.28639
3.06096	4.06473	5.14501
4.21294	3.18679	3.68806
3.17661	3.20515	4.25301
3.20412	4.14618	3.85815
3.46096	3.90107	3.18918
3.17964	4.88722	4.19167
3.02305	3.67651	3.55778
4.51077	3.22963	3.28212
3.01452	4.02715	3.90972
4.29703	4.0413	3.54133
3.47001	3.61846	3.07218
3.38135	4.12321	3.25636
3.34058	4.68944	3.98136
3.04933	4.43686	3.05073
3.11029	3.23109	3.03007
3.6111	3.27896	3.5411
3.24864	3.05538	4.90583
3.42172	3.18884	3.53111
3.50155	3.45731	3.24435
3.29048	3.29203	4.52026
3.32352	3.91731	3.93557
3.65344	4.54826	3.80038
3.13021	4.29187	3.03615
3.33455	4.26433	4.42536
4.18369	3.68728	4.74837
3.86205	4.63108	3.13561
3.09816	3.29855	3.21035
3.48259	4.18096	3.06573
3.73881	4.23513	3.71075
3.98824	4.28827	4.48892
3.38709	3.91671	3.15027
3.00864	3.58204	3.91504
3.35284	3.51308	4.26742
3.45945	4.71842	3.14848
3.42617	3.3668	3.42679
3.6902	3.55484	3.12117
3.51561	3.08005	3.23388
3.06707	3.05968	3.17135
3.52093	3.49736	3.66164
3.43666	3.77554	3.89934
3.91139	3.59911	4.89285
3.47157	4.53498	3.11591
3.58154	3.77518	4.46551
3.212	3.81246	3.74497
3.25059	4.39257	3.96343
3.333	3.64562	4.77593
3.39881	3.15076	3.10034
3.22518	4.00179	3.69388
3.4964	4.43975	3.33688
4.04595	4.0371	3.00004
3.51085	3.09587	3.08775
3.10721	4.05281	3.48324
3.39627	3.17967	3.10853
3.53071	3.15628	4.52933
3.26091	3.93901	3.29783
3.64165	3.23515	3.21492
3.18662	3.55897	3.08225
3.20583	3.05744	3.17705
3.75216	3.54821	3.31767
3.10329	3.43759	3.74076
3.8358	4.52757	3.52153
3.06175	3.74002	3.01536
4.12144	3.56853	3.74252
3.43249	3.60014	3.98295
3.34969	3.34303	3.85074
3.07456	3.49745	3.75216
3.80963	3.90299	3.36101
3.0993	3.1882	4.24738
3.06781	3.30354	3.34339
4.12764	4.18606	4.91636
4.10986	3.04642	3.65703
3.20371	3.92538	3.20008
3.10367	3.90762	3.59357
3.23012	4.52789	4.11306
3.38993	3.4796	3.99928
3.12659	3.62524	3.00325
3.22443	4.05205	4.40711
3.93555	4.087	4.10148
3.21059	3.539	3.05266
3.2223	4.00612	3.94159
3.18247	3.48416	3.37916
3.66091	4.52769	4.50605
3.8735	3.26319	4.39977
3.16364	3.96936	3.56573
3.30891	3.74998	3.93782
3.28158	3.2093	4.42535
3.16119	4.53394	3.11886
3.10961	4.54076	4.85532
4.08838	3.60342	4.5806
3.37927	4.29411	3.19148
3.60485	3.25508	3.49475
3.59044	3.10988	3.07295
4.32433	3.44937	5.29765
4.01818	4.54369	3.58092
3.09008	4.10129	4.23151
3.1799	4.39841	3.35083
3.16616	3.81784	4.1183
3.23406	3.14461	3.13293
3.61242	4.39591	3.44891
3.34801	3.3001	3.66067
3.18061	4.18546	4.09867
3.04403	3.58206	3.24457
3.9272	3.7345	3.32623
3.99756	3.46506	3.06337
3.80259	3.8749	4.58903
3.03117	3.96187	3.70547
3.79719	3.91015	4.11244
4.32119	3.37337	3.07221
3.96072	3.58598	4.28498
3.00552	3.72381	4.48491
3.6311	3.41167	4.95701
3.112	3.80102	3.81168
3.65537	3.67509	3.29166
3.95806	4.14676	3.15158
3.04395	3.12811	3.09527
3.25667	4.40029	3.06066
3.54867	4.08232	3.0269
3.57921	3.59965	3.01582
3.86769	3.10762	4.37406
3.11664	4.12002	3.92237
3.15421	3.57074	3.41392
3.05115	3.29152	3.44404
3.10319	3.18378	3.60593
4.09393	4.17819	3.0278
3.98019	3.95695	4.41381
3.51912	4.32151	3.02674
4.55687	3.02629	4.93844
4.09222	3.73979	4.28746
3.41332	3.07722	3.3679
3.22681	3.92553	3.49993
3.68122	3.58287	3.16616
3.31361	3.77136	3.15658
4.29553	3.18058	3.05744
3.43335	3.16089	4.32807
3.0658	4.24007	3.67013
3.22963	3.59701	3.45515
3.76514	3.20178	3.30726
3.17803	3.98762	3.86043
3.41679	3.05138	3.48006
3.07958	4.11349	3.29541
3.22477	3.85542	3.75841
3.26012	3.3776	3.57263
3.16313	3.90601	4.15416
3.36363	3.3375	3.92689
3.02641	4.35743	3.04151
3.05706	3.99644	3.51518
3.48024	4.06554	3.84022
3.91828	3.02098	3.36633
3.51065	3.23218	4.54557
3.40435	4.43546	4.49007
3.14563	3.31735	3.27439
4.02419	4.29923	3.77897
3.02073	3.11083	3.38065
3.28167	4.21331	3.86035
3.48453	4.36898	3.276
3.03651	4.14182	3.84784
3.176	3.18693	4.49698
3.80002	3.56147	4.16334
3.1596	3.3897	4.1092
3.49138	3.20962	3.81376
4.38618	4.09544	3.00753
3.29791	3.47204	4.29333
3.27093	3.7366	4.6332
3.65045	4.01015	5.14735
3.29686	3.19813	3.83343
3.00147	3.00013	3.19758
3.0535	4.36819	3.33163
3.51749	3.72387	3.67666
3.19662	3.60621	4.50981
3.34904	3.35773	3.03619
3.46621	4.25158	3.15999
4.37185	3.37497	3.50806
3.7225	3.42197	3.80106
3.11598	3.61354	3.48161
3.3622	3.45643	3.16038
3.15372	3.68179	3.67839
3.56265	3.56739	3.7294
3.86202	3.33062	3.95961
4.01377	4.09265	3.63725
4.25406	3.07474	3.63399
3.93676	3.38054	3.26193
3.71367	3.18021	3.23641
3.14448	3.3799	3.25081
3.41566	3.14866	3.62518
3.27091	3.5061	4.11241
3.38021	3.01737	3.52069
3.81704	4.13401	3.93437
3.70305	3.83497	3.13332
3.53002	3.05235	3.54706
3.7016	3.56797	4.57361
3.63975	3.65242	3.36073
3.4806	3.23629	4.86626
3.75774	3.71493	3.06269
3.4239	3.77646	4.54294
3.45965	3.54265	4.37113
4.27611	3.41582	3.84263
4.04601	3.5538	4.83232
3.75562	3.48972	3.01682
3.09079	4.40512	3.26224
3.2546	3.35624	3.07085
3.1522	3.29859	4.13437
4.1692	3.81564	4.80242
4.07344	4.21446	3.38202
3.3014	3.53409	3.59513
3.97346	3.21548	3.51288
3.03707	3.53282	3.58804
3.30544	3.13152	4.73381
3.37201	3.18994	3.03639
3.7805	3.77345	4.6116
3.03782	3.20774	4.85654
3.93757	4.33751	4.35918
3.649	3.50472	4.73488
3.37992	3.05003	3.2882
3.32787	3.64266	4.11738
3.71758	3.26586	3.04809
4.42739	3.5756	3.19576
3.54052	3.97596	4.67721
4.04861	3.33983	3.14823
4.04466	3.4384	3.15915
3.22863	3.42162	4.88351
3.77185	4.15052	4.1802
3.60652	3.70184	4.18306
4.08558	3.56939	4.19914
3.03133	3.64177	3.08814
3.78567	3.08828	3.73971
4.38935	3.11012	3.53337
3.39945	3.25229	3.84574
4.64003	3.13701	4.16843
4.36568	4.173	3.04485
4.26704	4.0963	3.82655
3.90113	3.154	4.29546
3.02015	3.54083	3.18224
3.88308	4.36426	3.9048
3.10322	3.1284	3.37958
4.50218	3.95536	3.11304
3.36633	4.13667	4.38132
3.7134	3.88314	3.27533
3.53908	3.25902	3.3154
3.67908	3.98649	3.0023
3.05235	3.9095	3.42615
4.26861	3.43996	3.92769
3.28078	3.79634	3.92159
4.07989	3.47747	5.45918
3.08257	4.01415	4.63437
3.22233	3.50569	4.04942
3.60933	3.21992	4.41276
3.34629	4.08225	4.2141
3.78474	3.58514	3.05591
3.37311	3.13341	3.3944
3.14283	4.28686	4.26216
3.87897	3.18313	4.07458
3.98772	4.15782	4.54321
3.30737	3.14554	4.27483
3.0335	3.22755	4.28348
3.4434	4.1622	4.07415
3.76566	3.50653	3.07697
3.48945	3.85141	4.24119
3.2856	3.65661	3.01047
3.09219	3.20409	4.95526
3.38516	3.43933	3.27152
3.89121	3.69668	4.41771
3.66908	3.64032	3.29756
3.83493	3.81755	3.69123
3.87738	3.98909	3.22861
3.27293	3.80571	3.12067
3.55143	3.13789	3.10578
3.31368	4.16588	3.07449
4.63496	4.04374	3.86884
3.5048	3.9596	3.08124
4.185	3.14398	3.15488
3.51561	4.18596	3.86777
3.38766	3.95541	3.23259
3.23608	3.21812	4.20179
3.45632	3.56263	3.21053
3.75533	3.38016	3.09367
3.09029	3.79136	4.71711
3.69746	3.78538	3.28387
3.50703	3.97134	4.3971
4.1515	3.82978	3.01233
3.31385	4.30037	3.34506
3.63749	3.19518	4.23659
3.29874	3.65089	3.97803
4.1362	4.003	3.11727
3.51569	3.87323	4.87708
4.0679	3.38065	3.21272
3.1478	3.01624	3.76065
4.19467	3.33403	3.11093
3.0106	3.23535	3.33742
3.88516	3.50575	3.02999
3.75011	3.89277	4.37771
3.48051	3.39484	5.0619
3.0661	3.37029	3.09681
3.32379	3.99926	3.35317
3.47227	4.16771	4.15595
4.6071	3.92374	3.06217
3.76056	4.30127	4.03036
4.23331	3.18994	3.57812
3.14242	4.67809	3.00048
3.13316	3.84924	3.47262
3.25498	3.29767	3.17102
3.16536	3.00975	3.59075
3.32108	3.47322	3.08232
3.28794	4.09854	3.4322
3.4298	3.04801	4.06411
3.04376	3.96235	4.63928
3.04493	4.26151	4.29444
3.94066	4.15317	4.83986
3.28538	3.97002	3.85254
3.62651	4.09704	3.61915
3.05607	3.44174	3.28655
4.54408	3.39454	3.69214
3.17947	3.63661	3.44588
3.22955	4.51754	3.6846
3.50939	3.03918	3.54296
3.06043	3.15758	4.43293
3.04677	3.07188	3.01216
3.37825	4.20518	3.18834
3.23081	3.92525	4.03659
3.26026	3.54004	3.69932
3.11136	3.56553	3.28436
3.00208	3.27478	3.8638
3.01632	4.43849	3.43783
4.20646	3.26373	4.47642
3.52023	3.29647	3.82489
3.04696	4.21818	4.19638
3.21168	3.11401	4.90137
3.90809	3.01887	3.03759
4.0713	3.06089	3.09649
3.87111	3.1809	4.37939
4.26281	3.49101	3.614
4.31778	3.43484	3.16417
4.17006	3.8692	3.07365
3.66857	4.16795	3.02011
3.05469	3.57002	4.22482
3.76031	3.04143	4.45135
3.05633	3.14808	3.53709
3.59806	3.74871	3.34692
3.89366	4.54222	3.08228
3.77286	3.10833	3.79591
3.8479	3.36307	4.66414
3.10078	3.28796	3.06236
3.66613	3.09809	4.01602
4.13311	3.89487	4.23684
3.03898	3.26133	3.04505
3.59163	3.21002	3.05538
3.56211	3.99963	4.184
3.69786	3.54595	3.85249
3.42949	3.77653	3.2629
3.16092	3.97112	4.11546
3.73165	3.23027	4.4155
4.20226	3.97125	3.39372
4.25313	3.37813	3.39136
4.39992	3.67632	4.25222
3.28894	3.51716	4.48125
3.03631	3.83323	3.38878
3.85372	3.92442	4.4259
3.00881	3.60248	3.25491
3.39403	3.26278	4.68766
3.69312	3.08052	3.2266
3.20006	4.22853	3.17814
3.40535	3.07849	3.49871
4.17264	3.63187	3.61977
3.71494	3.46604	4.16097
4.48326	3.84841	3.8988
3.18667	3.478	3.16622
4.00718	3.07682	3.18239
3.58903	4.05344	3.81817
4.11751	3.77232	3.15427
3.53493	3.30537	3.03523
3.71748	3.69546	3.62633
3.33149	3.12123	3.56894
3.99763	3.39947	4.12612
3.21985	3.67431	4.04716
3.34108	4.15797	3.45495
3.6268	3.84304	3.17875
4.00725	3.87293	3.26461
3.07151	3.39175	3.35528
4.31284	4.32389	3.00604
3.05523	4.0181	3.00303
3.42818	3.01381	3.15685
3.21922	3.82001	3.18873
3.02111	3.37359	4.79366
3.08679	3.37843	3.30893
4.07294	3.39648	3.71452
3.8968	3.11764	3.2097
3.65845	3.64442	3.45876
3.88404	3.11012	4.47984
3.8905	3.2757	3.07886
3.99063	3.75478	4.82874
4.22601	3.83843	3.49872
3.27388	4.72389	3.96081
3.18839	3.11511	3.98027
3.39333	3.86896	3.82109
3.30451	4.17865	4.259
3.2205	3.24499	4.64972
3.01473	3.59205	3.7555
3.5498	3.4282	4.1826
4.30807	3.82411	4.65629
3.90252	3.29228	3.15063
3.4416	3.49432	3.49614
3.65126	3.42852	3.96513
3.39171	3.50094	3.0141
4.43618	4.21081	3.27485
3.15972	4.48669	3.19548
3.67552	3.96058	3.23104
3.50217	3.77096	3.0269
3.96661	3.60102	3.96795
3.13729	3.52006	3.57181
3.22277	4.20134	3.05683
4.41652	4.52903	3.20898
3.8046	3.98875	3.01182
3.32713	3.58762	3.35877
3.54148	3.22616	3.47219
4.63537	3.82374	3.87841
3.16486	4.09214	3.33562
3.01845	3.87938	3.34696
3.25293	3.01565	4.09716
3.50751	3.40584	3.68891
3.37192	3.98108	4.43423
3.44919	3.3735	3.49147
4.15796	3.16244	3.01132
3.65527	3.09255	3.4964
4.15501	3.61733	3.4449
3.61743	4.26007	3.29931
4.12165	3.12808	3.08235
3.37491	4.01057	4.94308
3.10752	3.19967	4.18131
3.04786	3.53029	3.40125
3.38775	3.84163	3.23497
3.18387	3.6243	3.21932
4.05156	3.48377	4.7042
3.44661	3.47311	3.0758
3.34139	3.71058	3.40137
3.75252	3.34557	3.60454
3.02449	3.36137	3.17742
4.16195	4.48794	3.04755
4.12339	3.77069	3.59977
3.45484	4.01014	3.96254
3.37586	3.64771	3.76232
3.59888	4.69246	3.36464
3.14016	3.4756	3.22243
3.49319	3.92607	3.23681
3.66632	4.50421	3.12159
3.88617	3.37451	4.45786
3.18952	3.18196	3.0391
3.22277	3.27319	4.26871
3.51271	3.66774	3.15467
3.68415	3.29257	3.14968
3.03415	4.18584	4.14377
3.39205	3.29789	4.2669
3.8773	3.36004	3.26226
3.25909	4.20832	3.25592
3.06621	3.59298	3.2257
3.17193	3.87572	3.46509
3.24743	3.34134	3.77371
3.31988	3.19126	4.0646
3.81579	3.29343	3.85422
3.15797	3.22575	4.3031
4.54493	4.09064	3.02239
3.38842	4.29731	3.21195
3.33224	3.96466	3.16808
3.19984	3.54796	3.2642
4.25637	4.18482	3.43075
3.24598	3.12594	3.63928
3.36957	3.87135	3.34494
3.32842	3.92211	3.00303
3.2885	3.7551	3.52141
3.06729	3.59158	4.07234
3.40523	3.45693	3.01932
3.64129	3.38657	4.55432
3.26949	3.03161	3.78204
3.00514	4.2008	3.71172
3.33708	4.18344	3.07871
3.10711	5.00743	3.45105
4.14873	3.76782	3.84846
4.98283	4.24523	3.90245
3.12564	3.78962	3.0967
3.79871	3.55388	3.2531
3.00869	3.74603	3.06408
3.04096	3.01582	3.23762
3.70133	4.05398	3.5633
3.57857	3.33746	3.32854
4.09285	3.48347	3.60085
3.04755	3.96389	3.03886
3.83561	3.82962	3.64391
4.26615	3.864	3.85275
3.33917	3.28511	3.02449
3.05327	3.35081	3.3742
4.12229	3.35432	3.40435
3.17397	3.76391	3.33848
3.2183	4.23996	3.132
3.49927	3.50286	4.08178
3.25751	3.06718	3.17284
4.58359	3.10449	3.01494
3.30891	3.97004	3.39227
3.3571	3.27545	3.73651
4.09127	3.6006	4.04695
4.27349	3.58403	3.1705
3.42402	3.31549	3.23613
4.26451	3.73161	3.15467
3.45295	3.98769	4.59118
4.67313	3.30425	4.09064
3.3962	3.33999	4.23966
3.89433	3.63851	3.44795
3.39169	3.05396	4.01222
3.63879	3.56581	3.38536
3.35405	4.26518	3.3458
3.12503	4.41593	4.52245
4.09831	4.57269	3.00834
4.4028	3.44512	3.36519
3.89076	3.47831	3.83838
3.18458	3.7186	4.80951
3.32354	3.88662	4.31991
3.74218	3.50765	3.645
3.66086	4.23315	3.28959
3.14672	3.37825	3.10154
3.00299	4.08343	3.27256
3.21453	3.14063	3.19604
3.35647	3.07302	3.27476
3.41852	4.15308	3.67115
3.6068	4.37479	4.02317
3.21016	3.33353	3.32021
4.69009	4.03902	3.99664
3.19223	4.3156	3.06085
3.18597	4.77194	3.42014
3.70579	4.02576	3.27715
3.37337	4.20427	3.29132
3.77338	3.99815	4.16537
3.78312	3.73234	4.7449
3.61497	3.25008	3.84691
3.81449	3.51477	3.0141
3.34797	3.76396	3.43589
3.02849	3.629	3.37676
3.53117	3.68738	3.63015
3.01174	3.17254	3.40683
3.95991	3.56987	3.89448
4.37198	4.12204	3.09314
3.31773	3.52826	3.42539
3.5059	4.50404	3.00065
3.32601	3.56393	3.25363
3.72384	3.35505	3.24679
3.40732	3.70668	3.38929
3.41362	3.99399	3.00937
3.29246	3.01678	3.34799
3.10013	3.2275	3.62111
3.99222	3.1854	3.93211
3.51018	3.34215	3.93135
4.37849	3.30188	3.38234
3.04906	3.5259	3.03691
3.38945	3.11574	4.68933
3.49074	3.6328	3.09719
3.19201	4.38209	3.31896
3.17254	3.7695	3.33576
3.53265	4.01767	3.22637
4.31527	4.19329	3.56661
3.32112	3.35559	3.13856
3.11651	3.34201	3.5219
3.57933	4.27958	3.19193
3.20666	3.56431	4.04595
3.32197	4.00378	3.17609
4.43709	4.36001	3.8253
3.77441	4.42366	3.00958
3.51473	3.02979	3.0754
3.24279	3.86263	3.14016
3.19413	3.58355	3.44806
3.40838	3.02407	3.99373
3.03354	3.16747	4.06956
3.5401	3.02621	3.37847
4.46761	3.09559	3.15158
3.26956	3.77134	3.08739
3.15776	3.6925	3.52332
3.12613	3.96151	3.20626
3.45214	3.7662	3.45306
3.13248	3.051	3.28062
3.05839	3.79657	3.12297
3.16406	3.63198	3.80955
3.84376	4.25937	3.08182
3.22435	4.37687	3.14192
3.78916	3.78668	3.14414
3.16026	3.22318	3.12113
3.47041	3.12966	4.01792
4.25134	4.22749	3.4043
4.53353	3.99193	4.28386
3.85039	3.24512	3.47986
3.55816	3.40116	3.46916
4.30187	4.03886	3.30033
4.548	3.15436	3.83322
3.66146	4.01169	4.66705
3.51884	4.77157	3.62194
3.97577	4.18234	4.04784
3.13991	3.16259	3.23872
3.1359	3.76201	3.78346
3.46728	4.09197	3.19882
3.14666	3.48683	3.13704
3.5819	4.0407	3.62447
4.37122	4.31192	3.04403
3.24773	3.09781	3.18811
3.71125	3.68153	3.06565
4.00404	3.44177	3.37205
3.11096	3.35677	3.04372
3.20992	3.99021	3.54182
3.65247	3.18167	3.5528
3.49066	3.99271	3.67165
3.05671	4.18873	3.11551
3.13634	3.2383	3.04587
3.15134	3.81676	3.55359
3.35102	3.49321	3.17482
4.01294	3.78482	3.14894
4.4092	3.19114	3.59949
3.18381	3.11757	3.14336
3.02584	4.54605	3.32369
3.37698	3.73453	3.04438
3.22619	3.63003	3.29517
4.25073	3.45656	3.00535
3.69205	4.06171	3.43721
3.91989	4.30177	3.55175
4.50627	3.31827	3.00651
3.0929	4.01361	3.16104
3.45835	3.67457	3.0425
4.13919	3.83216	4.11856
3.72124	4.42444	3.11717
3.00911	4.29614	3.0465
3.23234	3.16188	3.44691
4.14648	4.13774	3.30677
3.76656	3.44546	3.10799
3.55422	3.23165	3.57848
3.0335	3.06043	3.34416
3.59733	3.78916	3.91907
4.19105	3.42126	3.17362
4.34164	4.25178	3.3841
4.02592	4.02937	3.63942
3.22753	3.88765	3.29774
3.9606	4.32663	3.02768
3.50657	3.41802	3.1024
4.01472	3.22464	3.0887
3.50618	3.3307	3.11214
3.44779	3.78017	3.49759
3.28493	3.4089	3.09255
4.31267	3.55741	4.4454
3.96919	4.39663	3.74121
3.62188	3.46688	3.06228
3.26705	3.44815	3.04427
3.36553	3.57004	3.12616
3.13532	3.49283	3.39291
3.36977	3.34887	3.06733
3.40987	3.51658	3.2211
3.50026	3.37554	3.51922
3.26703	3.2701	3.00026
3.00604	3.92946	3.51564
4.08418	3.66766	3.92877
3.20055	3.61654	3.70224
3.73964	3.1869	3.04556
4.07935	3.08347	3.32455
3.17143	4.54096	3.43391
3.42405	4.5867	3.29385
3.05869	3.56491	3.93288
3.75217	3.16429	3.14161
4.29998	3.22588	3.64943
3.83957	3.16776	3.41275
3.18478	4.23624	3.39773
3.29909	3.11909	3.40106
3.80671	3.56272	3.05824
3.43567	3.13786	3.39569
3.11035	3.79575	4.4214
3.24753	4.23973	3.31639
3.52946	3.86254	3.05057
3.55298	4.00835	3.06711
4.06706	3.25933	3.00852
4.5209	3.52811	3.4836
4.06611	3.42131	3.25229
4.38051	3.62811	3.41118
4.19126	3.08153	3.28742
4.58034	3.72151	3.23459
4.20429	3.70765	3.26214
3.47322	3.35467	3.09384
4.1667	4.06536	3.39088
3.01494	3.23081	3.17275
3.83879	3.0786	3.71799
3.18977	4.37473	3.01098
3.48854	3.97077	4.0233
3.48171	3.39934	3.46401
3.48572	3.76105	3.00783
3.08515	3.41609	3.16313
3.26902	3.71305	3.5073
3.44806	4.5958	3.99966
4.37136	3.22417	3.78532
3.0331	3.10336	3.34147
3.33901	4.26415	3.39519
3.21872	3.32601	3.06172
3.87658	3.06595	3.42002
3.68222	3.2097	3.13075
3.60608	3.95412	3.69431
4.11906	3.86706	3.32666
3.24286	3.87742	3.04017
[truncated: 2,835 more rows]
[truncated: 41 more columns]

## Sheet: Fig.3
panel d - islet size (z score)															panel d - CHGA															panel d - ProINS
	PT							PH								PT							PH								PT							PH
nPOD ID	I	II	III	IV	V-A	V-BC		I	II	III	IV	V-A	V-BC		nPOD ID	I	II	III	IV	V-A	V-BC		I	II	III	IV	V-A	V-BC		nPOD ID	I	II	III	IV	V-A	V-BC		I	II	III	IV	V-A	V-BC
6382	-0.189669	0.41238	-0.815558	-0.810384		-1.15076		-0.180812	0.461926	-0.0896584	-0.671634				6382	59.1957	60.3873	39.1662	1.86642		40.5594		41.3965	44.3356	20.149	3.39362				6382	55.2209	49.5666	43.3269	0.0901667		3.8454		55.1209	52.7846	31.8753	1.14712
6278	-0.124037	0.705936				-0.930106		-0.00755536	0.741824	-0.321702	-0.757448		-0.85766		6278	57.3258	58.2034				51.2879		57.7133	57.1371	26.0322	1.65785		55.6978		6278	60.0428	55.4089				0.039275		61.9303	57.9826	39.7959	0.0826015		0.8533
6386	-0.0525311	0.963605	-0.529013					-0.0867784	0.438309	-0.348059	-0.698445				6386	60.0629	61.7934	44.3172					55.1856	55.9416	46.9675	30.7342				6386	60.3485	53.4164	44.0978					52.1057	47.4088	32.9434	0.104277
6389	-0.0782972	0.769772	-0.545186	-0.454627		-0.785548		-0.185996	0.321008	-0.182525	-0.690155		-0.82513		6389	56.5519	62.1694	46.9856	45.5383		59.4168		57.4344	60.6934	38.6218	13.1247		60.6513		6389	49.0253	45.5407	43.7394	0.0483		0.1535		57.6556	52.8786	34.9673	0.431266		0.0299667
6162	-0.0685957	0.981779	-0.729863			-1.09018		-0.0750837	0.923461	-1.07055					6162								53.019	52.3483	46.2362					6162	52.5625	41.4241	45.8727			3.00202		41.8712	29.6215	40.2148
6401	0.149775	0.476595	-0.662093			-0.88564		-0.0012273	0.683045	-0.143627	-0.566225				6401	50.2978	50.3971	34.931			63.2987		60.9898	50.371	30.2573	8.30969				6401	52.1689	45.2018	44.4049			0.487725		52.5334	38.2857	23.3661	0.105281
6454	0.0270948	0.518648	-0.530189			-0.659626		0.0566204	0.809441	-0.11943	-0.821497				6454	53.2602	56.9397	40.2728			62.4121		58.4828	60.2043	36.7264	4.54925				6454	50.4482	46.5235	47.9931			1.288		46.0561	42.0181	36.007	0.141286
6424	-0.0804422	0.548013			-0.957202	-0.901389		-0.354031	0.017034	-0.407647	-0.69092		-1.11732		6424	53.8489	55.7733			62.1194	57.0811		38.8014	38.1333	29.5039	2.83354		25.8889		6424	51.6711	47.9361			1.04112	3.93876		38.1829	31.2367	30.6662	0.132617		0.359867
6197	-0.261835	0.442054	-0.378308	-0.435686	-0.683165	-0.621178		-0.484673	-0.0364907	-0.560376					6197	55.1995	59.1007	52.7044	46.0764	65.8324	61.9088		49.0011	49.8695	38.5663					6197	49.7534	50.4703	41.8545	0.22709	0.354975	0.93979		49.4821	48.0856	42.6045
6450	0.744872	1.50654			0.660432	0.0458064		0.0190552	0.538311			0.0398792	-0.34869		6450	58.1714	61.7805			70.7904	69.1126		49.2293	52.1828			70.0588	69.1441		6450	31.807	27.4593			0.390744	0.0666804		40.2389	42.798			0.0178182	0.0250227
6429	0.0132595	0.662761	-0.621507	-0.596166	-0.532589	-0.619818		-0.0872752	0.654702	-0.434107	-0.652893	-0.72859	-0.790103		6429	60.1405	61.6279	60.8881	27.6521	58.3597	62.3269		59.6138	58.8491	41.0109	24.7259	54.438	51.2751		6429	44.6761	36.1287	18.2771	0.00673077	0.54182	3.16265		44.4104	37.7542	25.3398	0.291344	0.936689	3.62104
6267	0.301638	1.11576			-0.219096	-0.642891		-0.213588	0.760346	0.26669	-0.71898	-0.430102			6267	61.9345	66.5382			69.8361	67.0857		56.0333	55.1412	31.0095	5.89129	70.9721			6267	49.5229	45.1564			0.0866852	0.022865		51.8054	45.9987	32.5277	0.203866	0.4836
6310	0.0511942	0.436456			-0.50171	-0.786759		-0.116776	0.498584	-0.241897	-0.148189		-1.10778		6310	70.1364	68.6516			66.484	63.2596		66.1341	64.8494	35.9233	10.0954		70.5618		6310	50.3556	43.8971			0.116175	2.12468		52.6699	45.0105	30.297	0.0489379		0.741
6209		1.64281	-0.818416	0.173185	0.0836184	-0.492761			1.36062	-0.409686		-0.0601953	-0.303134		6209		33.1427	25.1481	17.8743	41.8173	38.6623			33.9566	14.1292		43.0932	39.9875		6209		5.74645	10.7512	5.8368	0.240142	0.219346			5.37053	8.1138		0.17434	0.200397
6380	-0.576182	-0.225496		-0.575726	-0.286919	-0.458043					-0.413151	-0.26077	-0.424741		6380	49.3089	48.0652		25.4074	60.1694	60.8053					36.4278	63.8343	63.6079		6380	22.6657	21.8154		0.033975	0.0294891	0.00884545					0.0248242	0.334189	0.0156833
6371	-0.24205	0.87611			-0.454791	-0.89482			-0.0977639		-0.320275	-0.792152	-0.886625		6371	58.554	60.5936			37.6114	40.4531			45.0048		11.8189	20.4931	19.5548		6371	31.4543	26.0023			0.0894806	0.0340676			22.3588		0.00360636	0	0.00646667
6228	-0.0120808	0.616652		-0.969494	-0.170277	-0.50616		-0.477472	0.69464		-0.287703	-0.144357	-0.379488		6228	71.1221	69.4407		1.706	67.2516	65.6634		71.9896	72.2555		48.801	72.1481	71.0716		6228	9.00681	13.4747		0	0.0449486	0.019717		21.2633	12.3491		0.0195626	0.0302512	0.01064
6396	-0.251283	0.930963		-0.301648	0.177837	-0.169952					0.0807593	0.424953	-0.391082		6396	70.755	68.796		21.4351	67.2838	68.1976					19.7058	66.3152	66.4312		6396	14.37	21.7314		0.0309938	0.0949121	0.0758007				27.7073	0.00805273	0.0401059	0.0206203
6247		1.61036	-0.718411		0.367902	-0.347473						0.286733	-0.470353		6247		68.9072	24.0141		71.8587	69.0326						71.9175	70.2159		6247		24.6044	17.3631		0.0615113	0.0569096						0.186388	0.0269911
6362	0.279518	1.96006		-1.09801	0.226587	-0.309353		-0.26036	1.1757			0.456358	-0.626834		6362	63.4109	66.8395		46.1779	65.5192	62.1269		34.3189	43.3886			37.2092	36.9336		6362	17.6367	11.6703		0	0.0335104	0.0234039		43.1822	36.9041			0.0373556	0.219441
6405	0.44549	1.06375	-0.304009	-0.170447	-0.133324	-0.617274		0.230197	1.39948	-0.164201	-0.494428		-0.494483		6405	69.2815	70.3938	53.8577	5.35328	70.3199	72.7071		66.2525	65.2051	40.9185	11.5937		59.0326		6405	38.9137	36.9459	51.8177	0	0.135475	0.61292		41.9038	35.7246		0.0430589		0.0369833
6264					0.141548	-0.336816					-0.28813	-0.119494	-0.479513		6264					55.1377	54.8436					30.4377	52.5397	56.0979		6264					0.0177556	0.0224441					0.0216091	0.0548048	0.0616011
6089				-0.613009	-0.0140943	-0.393288					-0.0858405	0.151696	-0.294866		6089				29.8165	54.0158	50.1727					4.89131	60.1477	56.0195		6089				0	0.0294185	0.020064					0.0191226	0.0188518	0.0247571
6418				-0.335511	0.294364	-0.333554					-0.185811	0.106546	-0.454109		6418				54.5899	69.5331	68.4027					7.94689	64.7665	63.9776		6418				0	0.107454	0.00702871					0.00852186	0.0603658	0.0392242
6180				-0.718846	0.104185	-0.472417					-0.272017	0.0680951	-0.317718		6180				50.1355	65.9357	64.5547					7.04537	63.6715	61.9589		6180				0.0395333	0.0216715	0.0282797					0.0154878	0.03864	0.0497127
panel d - INS															panel d - GCG
	PT							PH								PT							PH
nPOD ID	I	II	III	IV	V-A	V-BC		I	II	III	IV	V-A	V-BC		nPOD ID	I	II	III	IV	V-A	V-BC		I	II	III	IV	V-A	V-BC
6382	21.1519	18.713	24.7569	0.336488		1.47258		22.7335	20.6112	17.2603	0.0404762				6382	2.78006	5.87666	0	0.41574		9.25308		2.90031	4.51248	0.0441177	0.0310738
6278	30.4352	29.4385				0.6729		15.1551	15.6918	12.3747	0.00477273		0		6278	9.00073	11.7713				22.6871		4.41958	5.42873	0.127456	0.192614		13.641
6386	30.8755	31.9185	9.87648					29.4268	27.8452	25.6734	0.0119903				6386	3.93649	7.78598	0.054					3.60398	5.01876	0.0800715	0
6389	22.7222	22.2744	16.2569	0		0.72194		15.6386	17.0325	12.1433	0.0043036		3.66127		6389	3.71442	5.30582	0.550138	0		10.472		1.76012	2.75424	0.0473787	0.0110072		2.24903
6162								22.0415	25.8622	32.8363					6162	7.1576	13.14	2.42004			18.3016		6.23235	10.2546	0.82628
6401	23.4042	23.3781	22.8568			0.4722		17.1289	15.3613	15.4522	0.0210246				6401	2.55979	3.8771	0.341172			8.51721		1.728	1.99698	0.0424113	0.0226482
6454	28.4548	28.7915	29.9874			1.21592		27.574	28.695	30.0647	0.243907				6454	7.08847	9.86966	0.6033			19.9284		8.38912	10.9931	0.129034	0.622314
6424	18.8918	18.8484			0	0.176773		26.7719	24.9582	24.2687	0.140887		1.50373		6424	6.87524	9.16775			21.5633	19.4166		2.08196	6.08068	0.058217	0.0118495		9.9961
6197	31.5355	35.8187	28.309	0.21614	2.54785	1.19463		31.0456	30.9251	28.2312					6197	5.06766	7.6294	1.04766	2.70996	31.4576	22.4711		2.65204	3.75449	0.093
6450								3.09269	1.82205			0	0		6450	4.29426	6.58602			11.3674	6.14638		1.74448	1.22786			2.06735	2.0862
6429	25.8058	24.0375	15.6875	0.0230846	1.32998	0.425471		21.5383	20.7547	19.4642	0.0789278	0.874656	0.306779		6429	6.75257	8.61612	0.381086	0.0422154	17.2123	15.446		4.20354	5.48279	0.0145769	0.60345	17.9133	9.943
6267	22.4309	22.582			0.0158963	0.0608275		30.2685	25.1372	16.8692	0.00275312	0.7387			6267	9.98088	13.0649			20.3025	18.8344		5.69666	6.25165	0.0876927	0.0411635	13.1768
6310	30.7238	30.3107			0.356975	2.0151		17.4507	18.4893	3.71355	0.0185481		0		6310	10.8583	13.0581			25.6182	26.4129		3.86522	6.12986	0.0177853	0.267568		7.91547
6209		12.7655	0.0456417	0	0.0662228	0.028473			11.2197	0.326967		0.0100974	0.0594622		6209		21.7729	0	0	19.928	18.4076			16.3423	0.103533		14.0043	14.956
6380	30.1524	30.3108		0	0.0431618	0					0	0.126378	0.320367		6380	2.01358	2.41201		0.316925	9.66799	8.65463					0.0249694	5.33612	3.77088
6371	20.5863	16.5344			0	0.0123297			1.18375		0.000586364	0	0		6371	4.38758	6.6093			3.46386	3.2083			0.775067		0.139285	1.04602	1.85792
6228	13.1161	19.9251		0	0.216004	0.152381		35.0703	23.7616		0.012264	0.265052	0.199895		6228	18.8885	19.4617		0	29.3448	26.1259		21.78	15.7109		0.813588	20.5235	19.4652
6396	19.219	28.2731		0	0.443913	0.337925					0	0.0464431	0.0747819		6396	21.3096	25.5947		1.00058	26.5779	21.7127					0.163067	26.8629	21.7226
6247		3.50491	0		0.00918067	0.0064416						0.0344074	0.0647389		6247		19.1055	0		18.9948	15.6467						15.4741	14.0862
6362	9.03702	11.2368		0	0.0651044	0.0678601		4.30939	2.99803			0.0250167	0		6362	10.6184	13.8175		1.8902	20.435	19.9198		0.324962	1.80802			8.66249	5.72354
6405	23.8549	26.7116	35.7121	0	0.204288	0.484857		18.2668	12.1156	17.4251	0.0580644		0		6405	8.52325	9.41231	0	0.0452	15.8165	16.2176		2.98271	2.65171	0.167286	0.115371		6.65413
6264					0	0.0108602					0.0130165	0.0880746	0.0685678		6264					21.6375	20.7184					0.22792	15.3352	14.6229
6089				0	0	0					0.000166667	0.0215481	0.00415286		6089				0.117225	11.8569	9.33446					0.0329655	8.46188	10.9516
6418				0	0.0113602	0.00566832					0.162587	0.0552158	0		6418				0.259414	9.49161	6.36479					0.105837	12.0042	11.1695
6180				0	0.0200155	0.0342453					0.00129247	0.0291692	0.0146667		6180				2.139	21.208	18.1586					0.146656	17.0125	17.2214

## Sheet: Fig.4
panel b - realtive UMAP cluster abundance PT																		panel b - realtive UMAP cluster abundance PH
nPOD ID	I-A	I-B	I-C	II	III-A	III-B	III-C	III-D	IV-A	IV-B	IV-C	IV-D	V-A	V-B	V-C	null		nPOD ID	I-A	I-B	I-C	II	III-A	III-B	III-C	III-D	IV-A	IV-B	IV-C	IV-D	V-A	V-B	V-C	null
6382	61.6601	11.8577	0	15.415	0.197628	0.592885	0	0	0.790514	0	0.197628	0	0.395257	0.790514	0.197628	0.790514		6382	49.4709	6.34921	1.5873	15.6085	10.8466	3.43915	5.02646	1.5873	0.132275	1.45503	0.925926	3.04233	0.26455	0.132275	0	0.132275
6278	50.5455	11.4545	0	36.1818	0.181818	0	0	0	0	0	0	0	0.727273	0.727273	0	0.181818		6278	39.1129	9.4086	2.68817	16.2634	10.6183	3.0914	8.06452	1.07527	0.537634	1.20968	0.94086	5.91398	0	0.134409	0.268817	0.672043
6386	57.4899	26.1134	0	14.5749	0.809717	0	0.404858	0	0	0	0	0	0.202429	0	0.202429	0.202429		6386	39.3817	19.086	0.403226	9.54301	12.9032	1.34409	11.0215	1.6129	0.134409	0.134409	0.537634	3.36022	0	0	0.134409	0.403226
6389	48.6989	17.9678	0.123916	23.9157	3.9653	0.247831	2.72615	0.247831	0	0.123916	0.247831	0.495663	0.123916	0.247831	0.371747	0.495663		6389	16.2403	10.0111	1.33482	8.56507	22.6919	7.23026	15.7953	4.56062	0.667408	1.55729	1.89099	8.23137	0	0.111235	0	1.11235
6162	56.7757	23.5981	0	15.8879	1.40187	0	0.233645	0.233645	0	0	0	0	0	0.700935	0.46729	0.700935		6162	58.9041	14.3836	0	22.6027	3.42466	0	0	0	0.684932	0	0	0	0	0	0	0
6401	63.77	20.7219	0	13.369	0.40107	0.200535	0.534759	0.066845	0	0	0.066845	0	0.13369	0.13369	0.40107	0.200535		6401	20.1137	5.61478	3.34044	5.68586	16.7733	3.9801	14.57	3.55366	1.0661	3.62473	3.90903	16.489	0	0.071073	0	1.20824
6454	28.4369	15.6309	0	52.5424	0.188324	0.564972	0.564972	0	0	0	0	0	0.188324	0.564972	0.376648	0.94162		6454	27.6536	12.5698	1.39665	42.4581	1.67598	2.23464	4.18994	2.23464	0	0.558659	1.11732	2.23464	0.27933	0	0	1.39665
6424	35.9677	13.5484	0	47.2581	0.16129	0	0	0	0	0	0	0	0.806452	0.967742	0.806452	0.483871		6424	5.2774	3.51827	1.89445	19.4858	14.479	18.5386	9.60758	10.9608	1.89445	1.35318	8.79567	2.70636	0	0.135318	0.135318	1.21786
6197	31.1728	11.5226	0.102881	51.9547	1.33745	0.308642	0.102881	0.205761	0	0.205761	0.308642	0.308642	0.411523	0.720165	0.308642	1.02881		6197	31.4433	23.4536	0	42.0103	1.28866	0	0.257732	0.515464	0	0	0	0	0	0.257732	0	0.773196
6450	16.6667	3.78788	0	25	0.757576	0	0	0	0	0	0	0	18.9394	26.5151	7.57576	0.757576		6450	17.8082	5.47945	0	23.9726	0	0	0	0	0	0	0	0	7.53425	34.2466	6.84931	4.10959
6429	39.7976	11.4671	0	40.4722	0.505902	0.168634	0.505902	0	0	0	0.674536	1.34907	1.68634	1.18044	1.68634	0.337268		6429	38.0671	15.3846	0	32.3471	0.788955	0.788955	2.36686	0.986193	0	0.197239	1.57791	1.77515	1.77515	1.77515	1.97239	0.197239
6267	21.8447	6.79612	0	54.6116	0	0	0.242718	0	0	0	0	0	6.5534	7.76699	1.94175	0.242718		6267	7.39496	2.85714	1.68067	20.6723	4.20168	8.40336	3.19328	4.70588	8.06723	6.05042	15.7983	13.7815	1.17647	0.336134	0	1.68067
6310	27.835	12.6289	0	56.701	0	0	0	0	0	0	0	0	1.03093	0.386598	0.902062	0.515464		6310	16.7756	6.31808	0	11.329	13.9434	4.13943	17.6471	6.31808	0.653595	1.52505	4.13943	14.3791	0.43573	0.217865	0.43573	1.74292
6209	0	0	0	6.96629	2.47191	0.224719	0	0	0.449438	0.224719	0	0	41.3483	46.9663	1.34831	0		6209	0.403226	0	0	6.04839	0.806452	0.403226	0	0	0	0	0.403226	0	47.1774	44.7581	0	0
6380	9.95025	5.97015	0	38.3085	0	0	0	0	0	0	0.497512	1.49254	27.3632	15.9204	0.497512	0		6380	0	0	0	0	0	0	0	0	24.6753	18.1818	19.4805	18.1818	11.6883	7.79221	0	0
6371	12.0482	1.80723	0	43.9759	0	0	0	0	0	0	1.20482	0	18.6747	21.6867	0.60241	0		6371	0	0	0	1.2848	0	0	0	0	31.6916	37.6874	8.77944	16.06	1.92719	2.56959	0	0
6228	2.68949	0.733496	0	22.0049	0.244499	0	0	0	0	0	0.733496	0	44.7433	27.1394	1.71149	0		6228	0.496524	0.099305	0	6.35551	0.099305	0.099305	0	0	13.6048	10.427	4.56802	5.85899	33.9623	22.145	1.68818	0.595829
6396	2.49433	0.226757	0	18.3673	0	0	0	0	0.680272	0.907029	1.36054	0.680272	42.8571	31.746	0.453515	0.226757		6396	0.595238	0	0	0	0	0	0	0	2.97619	6.84524	1.48809	5.05952	30.3571	52.0833	0.595238	0
6247	0.337838	0	0	2.7027	3.37838	0	0	0	0	0.337838	0	0.337838	50.6757	36.8243	5.06757	0.337838		6247	0	0	0	0.581395	0	0	0	0	0	0	0	0	47.093	47.093	5.23256	0
6362	4.81928	2.40964	0	23.8956	0	0	0	0	0.60241	0.60241	0.200803	0	36.747	26.3052	4.21687	0.200803		6362	7.5	8.75	0	18.75	0	0	0	0	0	0	0	0	21.25	40	2.5	1.25
6405	48.4115	12.4055	0.151286	19.5159	0.302572	0	0.151286	0	0	0.151286	0.151286	0.605144	2.42057	11.4977	4.08472	0.151286		6405	19.3772	7.95848	4.15225	11.7647	11.0727	3.11419	10.3806	1.03806	0.346021	7.61246	2.42214	14.8789	0.692042	1.7301	0.346021	3.11419
6264	0	0	0	0	0	0	0	0	0	0	0.322581	0.322581	23.2258	71.6129	4.51613	0		6264	0	0	0	0	0	0	0	0	13.036	25.9005	3.60206	15.0943	10.8062	30.0172	0.857633	0.686106
6089	0	0	0	0	0	0	0	0	0.854701	1.7094	0	0.854701	23.0769	67.5214	5.98291	0		6089	0	0	0	0	1.0929	0	0	0	6.01093	13.6612	6.01093	20.2186	14.7541	34.4262	3.82514	0
6418	0	0	0	0	0	0	0	0	0.296736	0.593472	0.890208	0.296736	33.5312	49.8516	7.71513	6.82493		6418	0	0	0	0.21692	0.21692	0	0	0	14.5336	9.97831	9.76139	11.9306	26.0304	23.8612	2.81996	0.433839
6180	0	0	0	1.11111	0	0	0	0	1.11111	0.555556	0.833333	1.66667	53.6111	32.5	8.61111	0		6180	0	0	0	0.488998	0	0	0	0	18.5819	15.8924	16.1369	17.3594	15.8924	13.9364	1.46699	0.244499
panel c - PT																														panel c - PH
I					II					III					IV					V-A					V-BC					I					II					III					IV
Ctrl	AAb	T1DS	T1DL		Ctrl	AAb	T1DS	T1DL		Ctrl	AAb	T1DS	T1DL		Ctrl	AAb	T1DS	T1DL		Ctrl	AAb	T1DS	T1DL		Ctrl	AAb	T1DS	T1DL		Ctrl	AAb	T1DS	T1DL		Ctrl	AAb	T1DS	T1DL		Ctrl	AAb	T1DS	T1DL		Ctrl	AAb	T1DS	T1DL
80.3738	42.7984	0	0		15.8879	51.9547	6.96629	0		1.86916	1.95473	2.69663	0		0	0.823045	0.674157	3.4188		0	0.411523	41.3483	23.0769		1.16822	1.02881	48.3146	73.5043		73.2877	54.8969	0.403226	0		22.6027	42.0103	6.04839	0		3.42466	2.06186	1.20968	1.0929		0.684932	0	0.403226	45.9016
62	28.6408	3.42298	0		36.1818	54.6116	22.0049	1.11111		0.181818	0.242718	0.244499	0		0	0	0.733496	4.16667		0.727273	6.5534	44.7433	53.6111		0.727273	9.70874	28.8509	41.1111		51.2097	11.9328	0.595829	0		16.2634	20.6723	6.35551	0.488998		22.8495	20.5042	0.19861	0		8.60215	43.6975	34.4588	67.9707
73.5178	40.4639	0.337838	0		15.415	56.701	2.7027	0		0.790514	0	3.37838	0		8.10277	0	0.675676	0.645161		0.395257	1.03093	50.6757	23.2258		0.988142	1.28866	41.8919	76.129		57.4074	23.0937	0	0		15.6085	11.329	0.581395	0		20.8995	42.0479	0	0		5.55556	20.6972	0	57.6329
83.6032	49.5161	7.22892	0		14.5749	47.2581	23.8956	0		1.21457	0.16129	0	0		0	0	1.40562	2.07715		0.202429	0.806452	36.747	33.5312		0.202429	1.77419	30.5221	57.5668		58.871	10.6901	16.25	0		9.54301	19.4858	18.75	0.21692		26.8817	53.5859	0	0.21692		4.16667	14.7497	0	46.4208
66.7906	51.2648	13.8554			23.9157	40.4722	43.9759			7.18711	1.18044	0			0.86741	2.19224	1.20482			0.123916	1.68634	18.6747			0.619579	2.86678	22.2892			27.5862	53.4517	0			8.56507	32.3471	1.2848			50.2781	4.93097	0			12.3471	3.5503	94.2184
84.492	20.4545	15.9204			13.369	25	38.3085			1.20321	0.757576	0			0.0668449	0	1.99005			0.13369	18.9394	27.3632			0.534759	34.0909	16.4179			29.0689	23.2877	0			5.68586	23.9726	0			38.877	0	0			25.0888	0	80.5195
44.0678		2.72109			52.5424		18.3673			1.31827		0			0		3.62812			0.188324		42.8571			0.94162		32.1995			41.6201		0.595238			42.4581		0			10.3352		0			3.91061		16.369
		60.9682					19.5159					0.453858					0.907716					2.42057					15.5825					31.4879					11.7647					25.6055					25.2595
panel e - cluster III PH																				panel f - cluster-stratified islet densities PT																									panel f - cluster-stratified islet densities PH
III-A					III-B					III-C					III-D					I				II				III				IV				V-A				V-BC					I				II
Ctrl	AAb	T1DS	T1DL		Ctrl	AAb	T1DS	T1DL		Ctrl	AAb	T1DS	T1DL		Ctrl	AAb	T1DS	T1DL		Ctrl	AAb	T1DS	T1DL	Ctrl	AAb	T1DS	T1DL	Ctrl	AAb	T1DS	T1DL	Ctrl	AAb	T1DS	T1DL	Ctrl	AAb	T1DS	T1DL	Ctrl	AAb	T1DS	T1DL		Ctrl	AAb	T1DS	T1DL	Ctrl
3.42466	1.28866	0.806452	1.0929		0	0	0.403226	0		0	0.257732	0	0		0	0.515464	0	0		111.522	196.167	0	0	21.8544	235.867	27.6554	0	2.5711	10.7425	10.7053	0	0	4.67063	2.67633	3.8319	0	1.86825	164.148	25.8653	1.60694	4.67063	191.804	82.3858		123.247	228.536	1.54102	0	38.0107
10.6183	4.20168	0.0993049	0		3.0914	8.40336	0.0993049	0		8.06452	3.19328	0	0		1.07527	4.70588	0	0		235.562	48.5274	8.46401	0	137.067	92.531	54.4115	2.02562	0.688779	0.411249	0.604572	0	0	0.411249	1.81372	7.59606	2.75512	11.1037	110.637	97.736	2.75512	16.45	71.3396	74.9478		162.392	39.674	2.03765	0	51.3038
10.8466	13.9434	0	0		3.43915	4.13943	0	0		5.02646	17.6471	0	0		1.5873	6.31808	0	0		392.495	95.0894	0.587067	0	81.639	131.985	4.69654	0	4.18661	2.6997	5.87067	0	43.9594	0	1.17413	1.48345	2.09331	2.39973	88.0601	53.4041	5.23327	3.29963	73.3834	175.047		311.798	30.9742	0	0	84.5798
12.9032	14.479	0	0.21692		1.34409	18.5386	0	0		11.0215	9.60758	0	0		1.6129	10.9608	0	0		215.173	127.734	13.3961	0	38.0331	122.342	44.2814	0	3.12601	0.41472	0	0	0	0	2.60479	3.2236	0.521001	2.0736	68.0967	58.9459	0.521001	4.56192	56.9333	93.024		177.9	36.291	13.4418	0	29.111
22.6919	0.788955	0			7.23026	0.788955	0			15.7953	2.36686	0			4.56062	0.986193	0			201.882	110.028	10.578		71.7554	86.2964	33.5736		21.5638	2.51698	0		2.60253	4.67439	0.919825		0.371789	3.59568	14.2573		1.85895	6.11266	17.0168			75.3223	87.6012	0		23.4069
16.7733	0	0			3.9801	0	0			14.57	0	0			3.55366	0	0			368.026	45.8829	18.7725		58.0941	56.079	45.1713		5.22847	1.69936	0		0.290471	0	2.34656		0.580941	42.4841	32.2652		2.32377	78.1708	19.3591			131.089	27.2306	0		26.5336
1.67598		0			2.23464		0			4.18994		0			2.23464		0			129.39		5.05339		152.32		34.1104		4.36759		0		0		6.73785		0.545949		80.012		3.27569		59.7984			123.259		1.03972		125.708
		11.0727					3.11419					10.3806					1.03806					120.809				38.5751				0.897095				1.79419				4.78451				30.8003					73.4943
[truncated: 23 more columns]

## Sheet: Fig.5
panel a - intra/peri-islet CD45+ cells PT																										panel a - intra/peri-islet CD45+ cells PH
6162	6278	6382	6386	6389	6401	6454	6197	6267	6310	6424	6429	6450	6209	6228	6247	6362	6371	6380	6396	6405	6089	6180	6264	6418		6162	6278	6382	6386	6389	6401	6454	6197	6267	6310	6424	6429	6450	6209	6228	6247	6362	6371	6380	6396	6405	6089	6180	6264
0	0	1	0	0	0	0	9	0	1	7	0	0	4	10	1	0	0	3	3	0	0	1	2	0		4	0	0	0	0	0	0	2	0	0	0	0	0	10	5	0	0	0	2	1	0	3	2	3
1	1	0	0	0	0	2	2	0	0	0	1	0	24	11	0	0	1	3	0	0	0	2	0	4		2	2	0	0	0	0	0	0	0	0	2	2	0	5	0	1	0	0	1	0	0	0	3	1
0	0	0	0	0	0	1	10	0	1	0	0	7	0	1	0	5	0	0	8	0	2	0	0	1		0	2	0	1	1	0	0	0	2	0	6	0	4	0	4	0	1	1	1	0	0	2	1	0
0	2	1	4	0	0	0	1	1	0	1	0	0	0	7	1	2	0	9	2	0	0	0	0	3		0	0	0	0	0	1	1	0	4	0	0	0	0	0	0	3	0	0	0	0	2	0	2	2
0	0	0	0	0	1	0	0	3	0	0	0	4	0	0	4	0	1	1	1	0	0	3	0	0		0	1	0	2	0	0	0	1	0	1	1	0	0	4	2	2	0	1	6	0	0	0	1	0
0	0	0	0	0	0	1	0	0	2	0	0	4	0	16	6	7	0	1	0	1	0	0	0	0		1	0	2	0	0	0	0	0	0	0	4	1	0	2	0	4	1	1	1	1	0	0	2	0
0	0	0	0	1	0	5	1	0	1	1	0	1	25	0	0	2	6	0	6	0	0	1	0	0		0	0	0	0	0	1	0	7	13	0	2	0	0	0	1	1	1	0	0	4	0	1	2	0
1	2	0	1	0	0	0	1	2	2	0	1	0	0	1	0	2	3	0	0	1	2	4	1	2		0	0	0	0	0	0	0	0	0	0	14	0	6	0	0	0	0	1	1	0	0	0	0	0
0	0	0	0	2	1	1	0	0	3	2	0	3	0	4	0	1	6	3	1	0	0	1	0	0		0	0	5	0	1	0	0	0	0	0	1	0	0	1	3	6	4	0	2	0	0	0	1	3
4	0	0	1	0	0	0	3	2	1	1	0	1	0	3	2	8	2	2	0	0	0	1	0	0		2	0	1	0	0	0	0	3	0	2	0	1	0	2	0	2	1	3	2	1	0	0	3	0
0	0	0	0	0	0	2	2	1	1	2	3	0	0	5	2	1	5	0	0	0	0	1	0	0		0	0	1	0	0	0	2	0	0	0	0	1	0	4	2	0	0	0	2	0	0	0	0	0
0	0	0	0	0	0	3	4	0	0	0	0	2	1	17	1	0	1	0	4	0	0	0	0	1		0	0	0	0	0	0	7	0	0	0	4	0	0	0	0	0	16	0	2	0	0	0	0	2
0	0	0	0	1	0	2	1	2	0	1	0	1	2	2	1	14	0	0	3	0	0	0	1	2		1	0	0	0	2	0	6	2	2	0	1	0	1	1	2	0	0	0	0	0	0	2	2	0
0	0	0	0	0	0	3	0	5	0	5	1	0	1	6	2	3	3	2	1	0	0	0	0	0		0	1	0	0	0	1	0	0	1	0	1	0	0	0	2	1	1	2	1	0	0	0	0	0
0	0	2	1	1	0	1	1	0	1	4	1	0	2	7	3	2	10	1	3	0	0	0	0	1		0	0	0	0	1	0	0	3	2	0	4	0	0	0	1	4	1	3	0	2	0	0	0	3
1	0	0	0	0	0	4	0	1	0	1	0	0	1	2	0	4	1	2	0	0	1	0	0	4		0	2	0	1	0	0	0	4	1	2	0	1	1	0	0	0	1	0	0	0	1	0	1	0
0	3	0	0	1	0	4	0	0	2	1	3	0	0	2	1	0	22	1	16	0	0	0	0	0		0	0	0	0	0	2	5	0	2	0	4	0	1	0	1	1	3	0	1	0	0	0	0	0
0	2	0	2	0	0	0	0	0	0	0	0	0	0	0	3	1	1	4	0	1	2	1	0	0		0	0	0	0	0	1	1	3	8	2	1	0	0	4	0	4	8	1	2	0	0	0	1	0
1	2	0	0	0	0	3	0	2	1	0	1	3	1	0	0	2	6	3	0	0	0	2	0	0		2	2	0	0	0	0	0	0	11	1	1	0	0	69	2	2	2	0	2	0	0	0	0	1
1	2	0	0	0	0	2	2	4	0	1	0	2	2	5	0	7	0	2	1	2	1	1	0	3		0	3	0	0	1	4	2	0	1	0	11	3	1	0	1	0	6	0	6	0	0	0	0	0
0	0	3	0	1	0	1	2	2	0	1	0	0	0	0	1	0	0	3	0	0	0	1	0	0		0	0	5	1	2	3	0	0	2	1	0	0	1	0	2	4	0	1	0	4	0	2	0	0
0	0	0	0	0	0	1	5	4	3	0	0	4	1	1	0	0	3	1	3	0	0	0	0	0		2	0	0	0	0	1	10	0	2	1	2	0	0	0	2	1	0	0	1	0	0	0	9	0
0	0	0	0	0	0	1	0	20	1	5	1	0	0	3	6	5	0	2	0	0	4	5	0	1		0	0	2	0	1	0	0	12	0	0	2	0	10	0	2	0	2	2	0	0	0	0	1	0
3	0	0	0	0	0	0	0	0	0	0	8	2	0	0	1	4	8	1	5	0	0	1	1	2		0	2	0	0	1	0	0	0	0	2	8	0	0	23	5	3	0	2	1	0	0	2	0	0
6	0	0	0	0	0	2	1	4	3	0	0	0	3	0	0	2	0	0	0	1	0	4	0	0		0	1	1	0	0	0	0	0	0	0	1	0	0	0	27	3	1	0	8	2	0	0	0	0
0	3	0	0	0	0	3	0	5	2	10	1	0	2	11	1	0	1	2	3	0	0	1	0	11		1	0	0	0	0	0	0	0	0	1	1	2	0	0	5	4	3	1	7	6	0	4	4	0
0	0	0	4	0	0	0	2	0	5	1	0	0	1	5	1	1	2	0	7	1	0	2	0	1		2	0	0	2	0	2	4	2	0	1	0	0	1	2	2	3	0	0	0	0	0	1	0	0
0	1	0	0	0	0	0	1	1	0	0	0	0	1	4	0	20	1	5	19	2	2	1	0	3		0	2	0	0	0	1	0	0	2	0	0	2	1	1	0	0	3	0	0	7	0	0	0	0
0	1	0	0	0	0	2	3	1	6	1	0	0	1	3	0	5	17	0	1	0	1	0	1	1		0	0	0	0	0	0	11	0	5	0	2	0	3	0	0	1	0	1	0	0	0	0	1	0
0	0	1	0	0	0	0	5	1	1	3	0	0	0	0	5	2	13	4	19	0	0	1	0	0		0	0	0	0	0	4	0	2	1	1	3	0	0	0	5	0	0	1	2	0	1	0	2	0
3	0	0	0	0	0	0	0	1	0	0	1	2	0	0	0	0	1	5	0	7	0	1	0	0		0	0	0	0	2	0	0	6	0	0	3	1	0	0	3	5	0	0	0	0	0	0	2	0
0	1	0	0	0	0	1	2	23	0	1	1	1	2	0	2	1	1	0	2	2	0	0	0	0		0	0	0	0	0	0	3	3	3	0	0	0	1	0	5	1	2	0	0	0	0	0	0	0
0	2	0	0	1	0	0	0	0	0	0	1	1	0	0	1	1	4	1	2	0	0	0	0	1		1	0	0	0	0	0	1	0	0	0	2	1	0	0	0	1	0	3	1	0	0	0	2	3
0	5	0	1	1	0	1	0	1	0	1	1	2	1	2	1	1	0	2	9	0	0	3	1	0		0	1	0	0	2	1	1	0	1	0	2	0	4	1	2	0	0	0	3	4	0	0	0	2
1	0	0	0	0	0	2	1	0	0	3	0	0	3	3	0	11	0	0	2	0	1	1	2	0		0	1	4	0	0	0	0	1	13	2	0	0	0	72	11	3	0	0	4	6	0	0	3	0
0	1	0	0	3	0	5	0	1	0	0	1	0	0	1	1	0	4	0	1	0	0	2	0	2		0	0	2	0	0	1	4	0	7	0	0	0	0	9	0	0	0	0	1	0	0	0	2	0
0	2	0	0	1	0	0	0	2	0	0	2	2	0	1	1	0	4	4	11	1	0	0	1	2		0	0	2	0	1	0	0	1	1	0	1	0	0	9	0	0	2	2	0	0	0	1	0	0
0	0	1	0	1	0	1	2	2	0	0	4	0	0	0	0	0	6	5	2	0	0	1	0	1		0	0	0	0	0	1	0	0	5	0	2	0	0	0	0	3	1	1	1	0	0	0	0	0
0	0	0	0	0	0	1	2	1	4	0	0	1	0	0	0	0	0	1	1	0	0	0	0	0		0	0	0	0	0	0	0	2	1	0	0	1	0	6	2	4	0	0	2	0	2	2	3	0
0	0	0	2	0	0	1	3	1	0	0	0	0	0	7	0	2	0	0	0	0	0	0	0	6		0	1	0	0	1	0	2	0	13	0	0	1	0	0	0	3	0	0	0	0	0	0	2	0
0	0	0	0	2	0	4	0	0	0	0	4	2	12	0	2	1	1	1	15	2	0	3	0	0		0	0	0	0	0	0	1	1	6	0	0	0	0	2	0	1	0	0	6	0	0	0	0	0
0	0	1	1	0	0	1	4	4	0	0	1	2	3	1	2	0	9	4	0	0	3	3	0	0		0	0	0	0	0	1	1	0	3	0	0	0	2	1	8	2	0	0	2	2	0	0	0	0
1	1	0	0	0	1	2	0	0	3	2	0	0	0	0	7	33	1	0	1	0	0	0	0	0		0	0	0	1	0	2	0	0	0	0	0	0	0	76	1	0	0	0	0	0	0	0	4	0
0	0	0	0	0	0	6	1	9	0	2	1	3	1	1	1	0	0	3	4	1	0	0	0	3		0	0	0	0	4	1	1	0	0	0	1	12	8	1	0	3	0	0	3	0	0	1	0	0
0	0	0	0	1	0	3	0	2	1	11	0	0	0	1	0	6	0	2	0	0	0	0	0	0		1	3	0	0	0	0	0	0	1	1	0	0	2	2	1	0	1	0	0	2	0	1	0	0
0	0	0	0	0	0	1	0	5	1	1	2	0	2	8	0	0	0	2	0	0	0	1	1	0		0	1	0	0	0	0	6	0	2	0	1	2	0	1	0	0	0	2	0	0	0	0	3	0
2	3	0	0	0	0	5	0	0	0	1	7	0	2	1	0	1	0	1	6	0	0	0	0	0		0	1	2	0	0	0	0	0	0	2	0	3	0	2	2	0	0	0	2	1	0	2	10	1
0	0	7	0	1	0	0	2	0	1	0	0	0	2	1	0	4	1	3	1	1	0	3	0	0		0	0	5	0	0	2	2	2	2	0	0	0	1	3	1	0	0	1	4	0	1	0	1	0
0	0	0	0	0	0	1	0	0	3	3	1	0	2	0	4	0	25	1	2	0	0	0	0	0		0	0	2	0	0	0	1	2	5	0	1	0	0	0	13	0	4	1	0	0	0	0	1	0
0	15	0	0	1	0	0	0	0	1	0	0	3	1	3	0	2	2	2	9	0	0	2	0	0		0	0	0	0	0	0	4	0	1	5	1	0	0	2	1	2	0	0	3	4	0	1	0	0
0	1	0	0	0	0	0	1	2	2	1	1	0	4	1	0	3	30	2	1	0	0	0	0	2		3	4	2	0	0	0	0	1	0	0	0	0	1	1	0	0	0	0	0	7	0	1	10	0
0	0	0	1	0	0	1	2	4	1	2	0	0	5	1	17	0	1	0	0	0	0	7	0	0		0	3	0	0	1	0	3	2	0	1	7	6	1	0	11	0	6	1	0	0	0	1	4	0
0	0	0	1	0	0	3	0	0	0	0	0	0	0	10	0	0	1	6	0	0	2	4	0	0		0	0	1	1	0	0	0	10	18	0	0	4	3	0	0	0	0	4	5	2	0	0	1	0
0	1	0	1	0	0	0	1	0	2	3	0	0	1	1	3	7	31	0	1	0	0	2	1	7		0	0	0	0	2	0	2	1	6	1	3	0	0	0	0	1	0	2	1	0	1	0	9	0
0	0	0	0	0	0	1	0	13	0	1	0	0	0	5	0	0	1	2	0	0	2	0	0	0		0	0	0	0	0	3	0	0	3	0	1	0	2	0	2	5	0	0	2	0	0	0	1	0
0	0	1	1	0	0	0	1	1	0	1	1	0	1	0	0	0	0	0	1	0	0	0	1	2		0	0	0	1	0	0	1	0	17	0	14	0	3	7	0	0	5	0	0	2	0	0	0	0
0	4	0	0	1	2	2	6	2	3	0	2	1	2	0	4	0	0	3	0	0	0	0	0	0		1	2	0	1	1	0	0	0	4	0	3	0	0	0	1	2	0	0	0	0	0	0	0	0
0	0	8	0	0	0	0	4	2	2	1	0	0	0	1	0	0	11	1	0	1	2	0	0	0		4	0	4	0	0	1	0	1	1	0	1	1	4	0	0	0	1	0	0	1	1	3	1	5
0	2	0	0	0	0	2	0	0	1	0	3	19	1	0	1	11	0	3	6	2	1	1	0	0		4	0	0	0	0	0	0	3	0	0	4	0	0	0	0	0	2	0	0	0	2	0	1	0
0	1	5	0	0	0	1	2	0	0	7	1	0	0	0	1	5	4	0	1	0	0	0	0	2		0	0	0	1	0	2	2	4	4	0	0	0	0	0	12	4	0	2	0	2	1	4	6	0
0	0	0	0	0	0	2	0	0	0	0	0	0	0	2	0	0	4	5	1	0	7	0	1	1		0	0	0	0	1	0	2	0	0	0	1	0	0	1	0	3	0	0	1	0	0	0	0	0
0	0	0	0	0	1	0	0	0	1	0	0	10	0	6	1	0	6	3	3	0	0	4	0	2		0	0	0	1	0	0	0	0	0	0	0	0	0	0	0	0	0	0	0	0	13	0	9	8
2	2	0	1	0	0	1	0	1	0	1	1	2	1	2	1	2	9	0	1	1	0	1	0	0		0	0	0	0	0	0	0	2	0	2	3	0	2	3	0	0	4	1	0	2	0	2	0	0
0	2	1	0	0	0	10	1	6	0	0	0	0	0	2	1	0	0	1	0	0	0	1	0	0		2	0	0	0	0	0	0	1	0	0	0	0	2	0	7	0	0	0	0	0	0	0	0	0
0	0	0	0	0	0	2	0	1	0	1	0	1	1	1	0	2	1	0	1	0	1	1	0	0		2	2	1	0	0	0	2	0	0	0	6	0	0	0	3	1	0	1	0	0	0	0	0	0
1	0	0	0	1	0	1	0	9	6	0	0	0	0	5	0	1	12	0	1	0	6	0	0	1		0	0	0	0	0	2	1	4	8	0	4	1	2	4	0	1	0	0	0	0	0	0	5	2
2	0	3	2	1	1	1	4	1	2	0	1	19	0	3	1	3	7	2	0	0	0	0	0	0		0	0	0	0	1	0	0	0	1	0	0	0	2	2	3	1	3	2	0	0	1	0	9	0
0	0	0	0	1	0	4	0	2	1	3	0	1	50	1	3	24	3	1	0	2	0	2	0	2		0	1	0	0	0	0	2	3	0	0	9	4	2	2	2	1	2	0	1	0	0	0	6	0
0	0	0	0	0	0	0	1	3	1	4	2	0	1	0	1	3	0	1	0	2	2	1	0	1		0	0	0	0	0	0	2	2	3	0	0	1	1	1	3	3	0	0	12	0	1	0	6	0
0	2	0	0	0	0	0	4	0	0	1	0	14	0	0	0	1	3	0	2	0	0	1	0	0		0	0	0	0	1	0	0	0	1	1	1	0	1	0	1	2	0	2	3	0	0	0	0	4
0	0	0	0	0	0	0	0	2	0	0	0	0	1	1	1	0	0	0	0	0	0	0	0	0		1	0	0	0	1	0	0	1	10	0	1	1	0	0	1	0	1	0	0	0	0	0	2	0
0	0	0	0	2	0	0	1	1	1	2	0	0	0	3	2	0	0	0	0	0	0	0	0	0		1	0	0	0	0	1	6	0	11	0	2	2	4	2	0	0	0	4	1	0	0	0	6	0
0	0	0	0	0	0	1	0	0	2	0	6	1	1	0	1	0	5	1	0	1	0	0	3	2		0	1	1	0	0	0	0	0	8	0	2	0	5	0	0	0	0	6	1	1	0	3	2	0
0	0	0	0	0	0	0	1	3	1	2	1	0	2	0	0	0	0	0	15	0	1	1	0	4		0	1	0	0	0	0	0	0	2	0	0	3	0	4	2	4	4	2	1	3	0	0	2	0
0	2	0	0	0	0	0	8	0	1	0	2	2	0	2	1	3	2	1	6	0	0	2	0	0		0	0	0	0	1	0	1	0	14	0	4	0	0	0	0	0	1	0	0	3	0	0	0	0
0	0	0	0	0	0	1	1	1	0	1	0	1	0	4	0	1	3	0	2	0	0	2	6	1		2	0	2	0	0	0	1	1	0	3	0	0	0	0	1	0	0	0	0	0	2	0	2	1
0	0	0	0	0	0	1	4	0	4	0	0	0	0	5	1	1	0	6	8	0	0	0	1	1		0	0	0	0	0	0	0	1	0	0	0	1	0	0	5	0	0	2	1	0	0	0	0	0
0	0	2	0	0	0	0	4	0	0	0	0	4	0	5	0	1	0	5	2	1	0	2	1	1		0	2	0	1	0	0	1	1	16	0	3	4	1	0	8	0	0	7		12	2	1	1	0
0	0	0	0	1	0	2	1	0	0	0	0	0	1	0	0	0	5	0	0	1	0	0	0	3		0	0	0	0	1	0	2	0	11	0	0	2	0	2	0	2	0	0		0	0	0	3	0
0	0	0	0	0	0	0	0	14	1	1	0	2	2	4	0	0	0	1	3	1	0	1	0	0		0	0	0	0	5	0	0	3	2	0	0	2	0	2	0	2	2	1		4	0	0	11	2
0	0	0	0	0	0	0	0	6	0	0	0	0	1	1	0	1	5	2	0	1	0	0	0	2		0	0	0	0	1	0	3	1	1	0	7	5	0	1	0	2		0		0	0	1	0	0
0	3	0	0	0	0	1	0	0	1	0	0	1	0	6	7	0	0	0	2	0	0	1	1	0		0	0	0	0	0	1	2	0	2	0	0	0	0	0	1	0		0		0	0	0	0	0
0	0	0	0	0	0	0	2	2	0	1	0	0	0	0	4	19	1	0	0	0	0	2	4	0		0	0	0	0	0	0	0	0	0	0	0	0	0	8	2	0		0		0	0	1	0	0
0	5	1	2	1	0	0	4	3	0	0	0	1	0	0	0	2	7	0	0	0	0	0	0	0		0	0	0	0	0	1	0	0	15	0	0	0	0	0	0	0		0		1	0	0	1	0
0	0	0	0	1	0	4	4	0	0	0	0	0	42	3	3	1	1	1	6	7	0	0	0	0		0	2	1	0	0	0	2	1	4	0	0	2	2	10	1	8		1		0	0	0	0	0
1	1	0	0	0	0	0	0	4	5	1	1	0	0	3	1	5	0	0	0	0	0	1	14	4		1	0	0	0	1	0	11	0	0	0	0	0	5	37	3	0		0		0	1	0	2	0
1	0	0	1	1	0	2	2	2	4	0	1	2	0	3	6	1	0	0	0	0	0	2	0	1		0	0	0	0	0	0	1	0	0	3	1	0	0	0	1	0		0		0	0	0	0	4
0	1	0	1	0	0	1	0	0	2	2	5	0	3	2	1	47	1	0	1	0	1	1	0	2		0	0	0	0	6	0	0	1	0	2	5	0	0	0	0	7		1		1	0	1	8	0
0	0	0	1	0	0	0	0	13	1	2	1	1	4	16	0	0	0	1	9	0	0	1	0	0		0	0	0	0	0	0	7	0	0	0	0	0	0	3	0	0		0		0	2	0	0	1
0	0	0	0	0	0	2	1	2	3	0	0	0	17	0	0	1	0	1	0	0	0	0	0	0		0	0	0	0	1	2	1	0	5	1	5	0	0	0	5	0		0		1	0	0	8	2
0	0	0	0	0	1	1	12	7	0	0	2	0	0	14	3	1	0	3	0	0	0	3	0	0		2	3	0	1	1	2	0	2	15	0	0	0	5	8	0	0		0		0	0	0	0	0
0	3	0	0	0	0	1	3	0	0	1	0	1	7	4	4	3	8	0	5	0	0	1	0	1		1	0	0	0	0	0	0	0	2	2	0	0	0	0	2	0		0		0	0	0	0	0
0	0	0	0	0	0	2	0	1	0	1	1	3	0	0	4	0	3	3	7	0	0	0	0	5		1	0	0	0	0	2	2	0	0	4	4	6	0	0	2	0		2		0	0	0	0	0
0	2	0	0	0	0	0	0	8	2	4	0	2	0	2	1	0	0	0	0	0	0	3	0	0		0	0	0	0	0	2	0	0	4	0	2	0	4	1	3	2		0		3	0	0	0	0
0	0	1	0	2	0	0	0	1	1	0	1	0	1	0	0	0	5	0	0	0	0	2	0	0		0	0	0	0	0	0	0	1	12	0	7	0	0	0	3	0		0		0	0	1	3	0
0	2	0	0	0	0	6	2	1	0	0	0	7	3	3	1	0	0	0	0	0	0	4	0	0		0	0	0	0	0	0	0	1	8	1	0	0	0	1	2	0		5		0	0	0	2	2
0	2	0	0	0	1	1	0	1	2	0	0	0	1	5	5	0	1	0	1	0	1	0	0	0		0	0	0	0	0	0	3	4	0	0	0	0	1	6	0	0		1		4	0	0	6	1
0	0	0	0	3	0	0	4	0	1	0	1	1	0	0	0	1	7	3	0	0	2	0	0	0		0	0	1	0	0	0	0	0	0	0	0	4	0	1	13	1		0		0	0	0	0	0
0	0	0	0	2	0	2	1	2	0	0	3	0	0	1	1	5	6	1	0	0	1	0	0	2		4	1	0	0	0	0	4	0	0	0	2	0	0	2	0	0		10		0	1	1	0	0
0	0	0	0	1	0	2	0	2	2	1	0	0	0	2	0	4	0	0	0	0	0	0	1	0		0	0	9	0	0	3	0	8	0	0	0	0	0	26	0	0		1		2	3	2	0	0
0	0	0	0	0	0	2	5	1	1	3	0	2	0	3	1	22	0	0	0	0	0	3	0	1		0	0	0	0	1	0	0	0	0	0	2	0	0	0	37	8		1		0	0	2	4	4
0	2	2	0	0	1	2	0	0	2	0	0	8	0	2	12	1	2	2	2	0	0	0	0	1		0	1	1	0	0	2	0	2	4	1	1	0	0	2	1	0		0		0	0	1	3	0
0	1	0	0	1	0	0	1	3	3	2	0	0	1	4	1	0	2	2	5	0	0	2	0	0		2	0	5	0	0	0	0	3	0	0	1	0	4	0	0	0		2		0	0	0	1	0
0	0	9	0	0	0	2	0	0	0	1	0	0	4	3	0	4	0	0	0	0	0	1	0	0		0	0	0	0	0	0	6	0	0	3	1	0	0	1	2	0		0		0	0	0	0	0
0	5	0	0	0	1	0	1	4	1	0	0	2	2	0	1	2	4	4	1	0	0	0	1	0		0	2	1	0	0	0	2	0	4	0	0	0	0	0	0	0		0		0	0	0	0	0
0	1	2	0	0	0	5	0	0	2	2	0	1	0	3	3	0	0	1	0	0	0	3	0	1		0	0	2	2	0	0	1	1	1	3	0	1	0	0	0	0		0		0	0	0	25	0
1	0	1	0	0	0	1	0	4	3	1	6	1	0	0	4	6	4	0	0	0	2	2	0	3		0	0	0	0	0	0	2	0	0	0	5	0	0	1	2	0		2		0	0	4	0	0
3	0	0	0	0	0	0	0	1	7	1	0	0	0	2	0	133	0	5	5	0	0	6	0	0		0	0	1	0	0	0	0	1	1	0	0	0	0	73	1	7		1		19	1	3	0	1
0	0	0	0	2	1	4	0	0	0	0	2	3	1	1	0	48	9	5	3	0	0	0	1	0		0	1	4	0	0	0	2	1	2	1	6	0	0	8	0	2		0		2	0	4	0	0
1	1	0	0	1	1	1	1	52	3	0	0	3	1	1	1	1	2	5	0	0	1	4	0	0		0	0	0	0	1	0	1	0	1	0	1	2	0	0	0	0		0		2	0	0	1	0
0	0	0	1	0	0	1	0	0	1	0	0	0	0	0	0	0	23	4	0	0	0	0	1	1		0	2	3	2	2	0	1	1	1	2	1	0	2	66	2	0		0		0	1	0	0	0
0	0	0	0	0	0	0	2	8	3	1	0	7	2	4	6	0	0	0	7	2	0	13	0	0		0	0	0	0	3	0	0	0	6	0	6	1	0	0	2	9		0		0	0	2	0	0
0	1	0	0	1	0	0	3	3	0	3	1	0	1	2	0	0	0	1	1	0	0	1	0	0		0	0	0	0	0	0	1	3	25	0	5	0	0	2	0	0		1		0	1	2	0	1
0	0	1	0	0	0	2	0	9	1	0	1	0	0	0	0	3	0	0	0	0	3	0	0	1		0	0	3	0	1	0	4	0	1	0	2	1	0	7	0	0		0		0	0	0	1	0
0	0	0	0	0	0	0	2	0	0	1	2	1	0	3	1	1	0	1	1	0	0	4	2	0		0	0	1	2	4	1	1	0	6	1	0	0	1	9	1	5		5		0	0	0	2	0
0	0	0	0	0	0	0	2	0	3	1	0	1	3	19	1	0	4	1	5	0	3	0	0	2		0	0	0	0	0	1	0	0	0	1	2	0	0	0	0	2		0		0	0	3	0	0
0	2	0	0	5	0	0	2	1	4	4	0	1	2	4	0	4	0	0	1	0	1	0	0	0		3	0	2	0	0	0	2	6	0	1	0	1	3	5	1	1		1		0	0	2	0	2
0	1	0	0	1	1	2	2	1	0	0	0	0	0	4	4	12	1	5	1	0		1	1	1		0	0	0	0	2	0	1	3	0	0	1	2	1	135	0	0		1		0	0	0	1	3
0	0	0	0	1	0	2	2	5	0	1	0	1	0	0	6	4	1	14	5	0		2	0	3		0	0	0	0	0	0	0	0	1	0	6	0	0	0	5	0		0		0	0	0	0	0
0	1	1	0	0	0	0	0	3	2	5	1	0	0	1	0	1	11	3	1	2		0	0	0		1	0	0	0	0	0	3	0	2	2	0	1	0	5	0	1		0		0	0	0	1	0
0	0	0	0	1	0	1	3	0	2	3	1	0	1	2	0	1	3	3	1	0		3	0	4		0	0	0	0	1	0	2	0	0	0	0	0	1	4	7	1		1		0	1	0	1	1
0	1	0	0	0	0	2	1	4	2	4	0	0	0	1	5	2	0	0	14	0		0	0	0		0	0	0	0	0	0	0	0	0	0	0	0	0	3	0	0		0		7	0	0	0	0
2	1	0	0	0	0	2	0	5	0	1	0	0	0	5	1	0	0	0	1	1		1	1	2		3	1	2	0	0	1	1	1	3	9	0	0	0	0	0	3		0		2	0	0	1	0
0	8	0	0	0	0	0	0	0	0	0	0	0	1	5	9	0	2	2	0	0		0	0	0		0	0	0	0	1	2	0	2	1	51	1	0	1	11	0	0		0		0	0	1	2	6
0	0	0	0	0	0	1	0	3	0	0	5	0	0	4	0	8	1	0	0	0		1	1	2		0	0	0	0	0	0	2	0	7	1	9	0	0	2	1	10		0		2	0	0	4	0
1	0	0	0	0	0	0	3	2	1	0	1	3	1	2	2	27	0	1	1	0		0	0	1		0	1	1	0	0	1	1	0	1	0	2	0	0	0	0	1		0		0	0	0	0	0
2	3	0	0	0	0	1	9	7	2	0	0	0	2	13	1	2	1	2	0	0		0	0	0		0	1	1	0	0	0	0	2	0	0	3	1	1	1	0	0		4		1	0	0	3	1
0	0	0	3	0	0	21	1	0	0	0	1	11	0	0	1	2	0	4	0	0		2	0	0		2	0	0	0	0	0	1	1	1	14	8	0	1	1	25	0		2		3	0	0	2	2
0	0	0	0	0	0	2	0	4	4	0	0	1	1	0	4	2	0	4	11	0		0	0	0		0	0	0	0	2	0	0	2	0	0	10	1	1	0	2	0		4		1	1	0	0	0
0	0	1	0	0	0	0	2	14	1	0	0	0	1	2	0	0	0	2	3	1		1	0	4		0	3	0	0	0	0	0	0	3	1	4	0	4	0	0	1		3		0	0	0	32	0
0	0	0	1	0	0	0	0	0	0	0	4	0	2	4	1	1	3	0	1	0		0	0	3		20	0	1	0	0	5	0	0	0	0	7	1	0	1	0	0		3		0	0	0	0	0
0	1	0	0	0	3	1	0	2	2	0	1	2	4	5	1	2	3	0	4	0		3	0	0		0	0	1	2	0	0	3	1	1	0	1	2	0	0	4	1		0		0	0	0	2	0
0	0	0	0	0	0	1	4	2	2	1	0		2	1	4	0	0	12	0	0		0	0	2		0	0	3	0	0	0	0	0	0	0	2	2	0	0	1	0		2		2	0	0	0	1
0	0	1	0	1	0	0	2	0	0	1	0		0	8	1	11	2	3	0	2		0	0	0		0	1	0	0	0	1	1	4	0	1	1	0	1	0	4	0		0		2	0	1	12	0
0	3	0	4	1	0	4	0	0	0	0	0		6	0	0	0	1	1	0	0		1	0	1		0	0	0	0	0	0	2	0	0	0	0	0	0	1	2	0		2		0	0	0	0	0
0	0	0	0	0	0	2	0	3	1	4	1		45	0	4	2	13	0	5	0		8	0	0		0	0	0	0	0	0	0	2	0	1	0	0	1	0	1	9		1		0	2	3	0	1
3	0	0	0	2	1	0	4	1	0	1	1		1	1	1	1	42	1	5	1		2	0	0		0	2	0	0	0	0	1	0	0	1	13	2	0	3	3	0		0		0	0	0	2	0
0	1	2	0	0	0	0	1	1	4	2	0		3	2	0	0	5	6	5	0		1	0	0		1	4	1	1	1	1	0	3	12	1	0	0	28	0	1	1		2		0	1	0	1	0
1	0	0	0	0	0	1	0	4	0	2	0		7	2	0	2	2	9	1	0		1	1	0		1	2	0	0	1	1	0	10	0	0	0	2	0	8	1	6		0		0	0	0	0	0
0	0	0	0	0	0	0	0	1	3	1	2		0	11	0	2	1	1	1	0		1	1	0		0	0	0	0	0	0	8	0	5	0	18	8	0	10	7	0		0		0	1	2	0	0
0	1	0	0	0	0	0	0	0	3	1	0		1	2	0	0	2	0	6	0		0	0	2		0	1	0	2	1	0	2	0	0	0	0	4	0	1	4	0		1		1	1	0	2	0
0	0	0	2	0	0	2	2	0	1	1	0		0	1	1	0	0	2	3	0		0	0	1		0	0	3	0	0	0	0	0	9	0	19	0	3	2	0	8		0		0	0	0	5	0
0	0	1	0	0	0	0	1	0	0	0	0		0	2	0	0	36	0	0	0		0	0	5		0	0	1	1	0	0	4	1	5	2	0	0	0	0	1	1		0		0	0	0	0	0
3	1	3	0	0	1	1	0	0	0	0	1		0	0	0	1	1	1	0	3		1	1	0		1	0	0	0	0	0	0	5	4	0	7	0	1	1	2	0		3		0	0	0	0	0
0	1	2	0	1	1	0	4	1	0	1	1		5	5	0	15	4	5	0	0		0	1	0		0	0	0	0	1	0	0	0	9	0	3	0	0	0	0	16		0		0	0	0	7	0
0	1	6	0	3	0	2	0	2	0	0	0		0	0	1	2	4	0	1	0		2	0	0		0	1	0	1	0	0	0	0	23	0	0	0	0	1	0	0		0		0	1	0	2	3
0	0	1	0	1	0	1	0	0	0	3	2		0	1	3	0	3	1	0	1		1	3	0			0	0	0	0	1	0	2	0	1	3	0		5	14	1		2		0	0	0	1	0
0	1	0	0	0	0	1	1	1	2	0	0		0	0	3	0	9	0	1	0		0	1	0			1	0	0	0	4	0	0	7	0	2	0		21	2	0		4		0	0	0	5	0
1	0	0	0	0	0	0	1	0	2	0	0		0	5	0	1	2	1	4	0		2	0	1			0	0	0	0	0	0	1	5	0	0	0		29	1	0		0		13	0	0	1	2
3	0	0	0	0	0	0	2	0	3	3	0		1	5	0	11	0	4	1	0		0	0	2			0	1	0	0	0	0	0	20	0	0	3		32	1	2		0		0	0	0	0	0
1	0	0	0	0	1	0	0	4	6	1	1		1	1	0	2	2	0	0	1		0	0	0			0	0	1	1	0	1	0	1	1	2	0		18	0	0		3		1	6	0	13	2
0	0	0	1	0	0	0	0	2	0	0	1		0	1	1	0	2	2	2	0		2	0	0			2	0	0	0	0	1	0	2	0	0	0		0	4	2		0		0	1	1	1	0
0	0	0	0	0	0	1	1	0	0	1	3		0	3	0	1	1	1	2	0		2	2	0			2	0	0	1	0	1	1	0	0	1	0		12	1	3		0		1	0	1	1	4
0	0	0	0	0	0	0	3	0	3	5	0		0	2	1	1	1	5	0	0		0	0	6			1	0	0	1	0	0	4	0	0	4	5		2	1	0		1		0	0	0	0	0
0	0	0	0	0	0	0	0	8	2	2	0		16	0	1	4	11	1	8	0		0	0	1			0	1	0	0	0	2	0	0	0	6	0		0	1	0		0		7	0	0	1	1
0	0	0	0	0	0	1	0	3	1	1	0		0	1	0	0	2	0	0	4		1	0	0			0	0	0	0	0	5	2	1	3	2	0		0	2	0		2		1	0	1	1	2
0	0	1	0	0	0	0	1	12	2	0	0		0	3	0	1	0	1	1	0		2	0	0			0	0	0	1	0	0	1	1	0	1	2		3	0	1		4		2	0	0	0	0
0	0	0	0	0	0	1	0	12	1	1	2		3	3	1	0	1	2	1	0		3	0	0			2	0	0	1	0	0	0	0	0	2	0		0	1	1		0		0	2	0	4	2
0	1	0	0	0	0	0	0	3	1	0	0		0	7	0	1	0	0	2	1		0	0	0			0	0	0	0	0	2	0	0	0	2	0		0	0	1		1		3	0	0	0	0
0	0	7	0	1	0	0	0	1	2	1	1		0	0	1	1	0	1	0	0		0	0	0			0	0	3	1	4	0	2	3	0	6	0		0	0	0		0		1	1	0	1	2
0	1	1	0	0	0	0	0	2	1	0	2		1	2	2	0	1	4	2	1		0	0	1			3	2	1	0	0	0	5	1	0	1	0		8	1	0		1		2	1	0	0	1
0	0	0	0	0	0	4	0	12	0	2	0		1	3	5	0	0	2	0	0		0	0	0			0	0	0	0	0	0	2	2	0	3	0		0	0	0		0		3	0	0	0	0
0	0	4	1	0	0	0	0	0	0	0	1		0	2	0	5	5	7	3	3		5	0	2			2	0	0	0	0	0	4	0	2	1	0		0	0	3		0		2	0	0	0	2
0	2	0	0	1	0	0	0	24	2	2	0		2	0	2	0	6	0	5	0		3	0	0			1	1	1	0	2	0	0	13	1	9	6		0	5	9		4		0	0	0	0	0
0	2	2	0	5	0	0	6	4	3	0	2		1	3	0	0	0	0	1	0		1	1	0			0	2	0	0	0	0	3	0	0	1	1		2	0	2		2		0	3	1	1	0
0	0	1	2	0	0	0	9	0	1	0	0		0	1	1	1	1	0	0	0		1	0	0			0	0	0	1	0	2	2	1	1	1	0		2	0	1		0		8	0	3	0	0
0	2	0	0	1	0	0	3	5	1	2	0		6	2	0	3		3	3	1		0	0	0			0	0	0	0	0	1	0	6	1	0	0		0	1	1		0		1	0	0	7	1
0	0	9	0	5	0	1	10	3	2	0	3		1	5	0	0		0	0	0		0	0	0			1	0	0	1	0	0	0	4	0	0	1		0	0	0		1		5	2	0	1	0
0	1	0	0	0	0	1	2	1	0	0	2		14	1	0	4		1	3	0		2	0	0			2	0	2	0	0	0	0	0	1	0	0		0	0	1		1		2	0	0	2	1
0	3	12	0	0	0	1	0	19	4	1	0		5	2	0	0		3	1	0		0	0	0			0	0	0	0	1	0	1	2	2	1	0		21	0	2		4		0	0	0	1	4
1	2	0	1	0	7	0	1	13	1	0	0		1	0	1	0		1	5	1		0	0	0			1	2	0	0	0	0	0	0	0	6	0		0	0	0		4		0	0	0	10	2
1	0	1	0	0	0	1	1	1	3	0	3		2	0	3	1		2	4	0		3	0	0			0	0	0	0	0	3	0	0	0	0	2		0	0	0		4		0	1	1	0	0
0	0	0	0	0	0	3	1	0	1	4	0		0	12	1	1		6	0	0		1	0	0			0	0	4	0	0	1	1	4	1	0	1		0	1			2		0	0	0	1	0
0	1	1	0	1	0	1	4	0	0	0	0		3	0	5	5		0	2	0		0	2	2			0	0	0	2	0	0	4	0	1	0	2		1	0			2		0	0	0	0	1
0	0	0	0	0	0	0	0	0	1	1	2		7	0	2	0		0	3	2		1	0	1			0	0	0	1	0	0	0	0	0	4	0		1	5			2		0	1	0	1	0
0	1	0	0	0	0	0	0	1	3	1	6		0	4	0	1		0	1	1		1	1	1			0	0	0	0	0	0	0	1	1	1	0		113	0			0		0	0	0	1	1
0	0	0	0	0	2	1	3	1	1	4	3		0	0	0	1		1	3	0		0	0	0			0	0	1	0	0	0	2	1	0	0	1		2	2			0		3	2	0	1	0
0	0	0	0	2	1	3	2	0	2	0	1		20	0	0	1		1	2	0		2	0	0			0	0	0	0	0	4	0	0	0	7	0		0	0			8		0	1	2	1	1
3	2	0	0	1	0	0	0	0	2	2	2		0	0	2	10		0	4	0		0	0	0			1	2	0	0	0	4	0	0	1	0	0		6	2			0		2	0	0	2	0
0	0	11	0	3	0	3	0	5	4	4	0		1	0	1	0		4	2	0		0	0	0			0	0	0	0	0	3	2	1	0	1	0		8	7			1		4	0	1	1	0
0	0	0	0	0	0	3	0	0	4	0	0		5	1	0	2		12	0	0		3	0	0			0	0	0	0	0	0	3	0	1	0	1		0	1			2		0	1	0	0	0
5	1	5	0	0	0	1	3	0	0	0	1		1	2	2	1		1	15	2		1	1	0			0	0	0	0	0	0	0	0	0	5	0		0	0			8		1	0	1	0	1
0	0	0	0	1	0	1	1	1	1	4	0		0	0	0	1		0	3	0		0	0	0			0	0	0	0	0	0	0	2	0	1	0		0	2			0		0	0	0	0	1
0	1	0	0	1	0	0	0	0	0	1	0		0	12	1	1		5	9	0		2	0	0			0	0	0	0	1	0	0	3	3	7	5		1	3			0		1	0		3	0
0	0	0	0	0	0	0	0	2	0	0	2		1	1	0	2		3	0	0		6	1	0			0	0	0	0	1	0	0	7	0	0	0		0	0			1		8	0		2	0
0	0	0	0	0	0	2	2	0	0	0	0		0	1	0	0		1	0	0		0	0	0			0	0	0	0	2	1	0	0	0	1	0		1	0			0		0	0		1	2
0	2	0	1	0	0	0	0	0	1	0	1		0	4	1	6		2	0	0		0	1	1			0	0	3	0	0	0	0	10	0	0	1		5	2			0		1	0		0	0
0	1	0	1	0	0	1	0	0	3	0	0		0	0	1	0		7	0	0		5	0	0			0	0	0	2	0	1	1	2	0	6	0		4	1			2		0	0		0	0
0	2	0	0	1	0	0	2	3	0	1	0		0	0	2	0		1	0	0		0	0	1			0	0	0	0	1	1	1	0	3	2	0		2	3			0		0	0		1	1
0	0	0	1	1	1	1	0	0	0	0	5		0	8	0	0		4	7	0		1	1	0			0	1	0	2	0	2	2	0	0	3	0		3	4			0		1	0		0	0
0	4	1	0	0	3	1	1	1	0	0	1		0	0	1	3		2	1	0		1	0	1			0	0	0	0	1	0	0	0	0	4	0		3	6			4		1	1		0	0
0	0	0	0	0	0	7	3	3	1	3	1		1	0	5	2		1	3	0		0	3	0			0	1	0	0	0	0	4	0	0	2	1		13	0			2		0	0		4	0
0	0	0	0	0	0	0	0	1	3	1	0		0	6	1	1		1	1	3		1	1	0			0	0	0	0	1	0	2	2	0	0	2		0	4			1		0	0		0	0
0	0	0	0	0	0	0	1	0	0	1	1		0	1	0	14		7	1	0		2	0	0			0	1	0	1	0	1	1	8	0	1	4		20	5			5		0	0		0	0
1	0	3	0	1	0	0	0	5	2	0	0		0	0	1	1		6	0	2		1	1	0			0	2	1	0	0	0	0	2	0	0	4		3	0			0		0	0		1	0
2	0	1	0	0	0	1	0	11	2	1	0		0	4	24	3		0	1	0		7	1	0			0	0	0	0	0	0	0	0	0	0	1		0	0			0		0	0		2	0
0	2	1	3	0	0	0	0	0	8	0	2		0	2	1	0		2	5	0		0	1	1			0	0	0	0	0	1	7	1	0	5	0		2	1			0		0	0		2	0
1	0	0	0	0	0	1	2	2	2	0	1		0	0	4	1		1	0	1		1	0	0			4	0	0	0	0	1	0	0	0	0	5		3	11			1		0	0		2	0
0	0	0	0	0	0	0	0	0	0	1	1		0	1	1	2		1	5	0		0	1	0			0	0	0	1	0	1	0	1	0	0	4		21	0			5		5	0		0	0
0	0	1	0	0	1	0	0	1	0	0	1		0	0	0	0		2	1	0		0	0	0			0	0	0	1	0	4	3	2	1	1	0		3	0			0		0	0		0	0
0	2	0	0	1	2	0	0	0	0	1	0		4	2	0	1		1	0	0		10	0	2			0	0	0	2	0	2	0	0	1	1	1		5	2			1		0	1		0	0
0	1	0	1	2	1	1	4	12	0	0	1		12	2	0	3			2	0		0	1	0			0	0	0	0	0	1	1	2	0	0	1		0	1			2		0	0		4	0
0	0	5	0	2	0	3	2	2	1	8	0		0	21	0	9			0	13		0	1	2			0	0	0	0	0	3	0	1	0	0	0		0	0			1		0	0		0	1
0	0	0	1	0	1	2	4	0	4	2	0		1	1	1	2			3	0		1	0	0			0	0	0	0	0	0	0	2	0	0	0		0	1			0		0	0		0	0
4	1	0	0	0	0	0	1	7	8	0	0		3	1	0	3			9	0		0	1	0			0	0	0	1	0	0	7	10	0	1	0		1	19			0		5	0		0	0
0	0	0	0	0	0	0	0	0	8	2	2		0	0	5	0			1	1		0	1	2			0	0	0	0	0	8	5	1	0	2	0		0	0			0		2	6		3	1
0	0	2	0	0	0	0	0	0	2	1	0		0	6	18	0			0	0		1	0	0			1	1	0	0	0	0	0	6	0	4	1		0	0			0		1	0		1	0
0	1	0	0	1	0	0	6	9	0	1	1		1	4	0	3			3	0		4	0	0			4	2	0	2	0	1	0	0	5	0	4		0	11			0		2	0		1	0
0	0	0	0	1	0	0	4	4	2	0	0		0	1	3	0			12	0		2	1	1			8	0	0	0	0	1	0	4	0	1	1		0	3			0		5	1		0	0
0	1	2	0	0	0	0	0	2	0	0	0		0	0	0	6			0	0		1	0	5			2	0	0	0	0	4	7	0	0	0	0		1	15			2		2	1		1	0
0	3	0	0	0	0	2	0	0	1	0	0		8	0	2	22			24	0		1	0	2			4	0	0	0	0	0	0	0	0	0	0		2	1			2		5	0		0	0
0	1	0	0	0	0	2	0	0	3	2	0		0	3	0	0			0	9		0	0	2			0	0	0	0	1	0	0	8	0	5	1		1	5			0		0	0		1	0
0	0	0	0	0	1	1	1	0	1	0	0		5	2	0	3			6	0		0	0	0			0	2	0	0	2	0	2	0	0	1	0		0	3			1		0	1		0	0
1	1	0	0	2	0	2	0	0	0	1	0		6	0	1	0			0	0		0	0	0			2	0	0	0	0	0	0	0	0	0	3		0	4			1		0	1		0	2
0	1	0	0	4	0	0	2	1	0	3	0		0	5	0	11			0	0		0	0	0			0	0	0	0	0	0	0	3	0	6	0		1	1			0		1	0		1	0
0	0	4	0	3	0	5	2	3	5	1	2		3	6	1	10			26	0		1	0	0			0	0	0	0	0	2	1	9	1	1	0		0	1			0		5	0		1	0
0	0	0	0	0	0	1	3	2	2	1	1		0	2	0	0			3	0		1	0	1			0	0	0	0	2	0	0	2	0	1	3		22	8			1		7	0		0	1
2	0	0	0	2	0	1	0	0	2	2	2		1	5	0	0			0	0		1	0	1			1	0	0	30	0	0	0	1	4	0	0		3	0			1		0	0		2	0
2	0	1	0	1	0	3	1	0	2	1	3		1	0	3	2			9	0		0	0	0			0	0	0	0	0	1	0	0	0	2	5		2	2			0		2	0		2	2
0	3	0	1	0	0	4	0	1	0	0	2		2	0	1	0			4	1		0	0	0			0	0	0	0	0	0	0	0	0	0	12		0	0			1		0	0		4	1
0	0	0	1	0	0	1	0	0	1	7	0		2	5	1	6			0	3		1	0	0			0	0	0	0	0	0	0	0	0	4	0		0	4			0		0	0		4	0
0	1	0	1	0	1	0	80	0	0	0	0		0	0	8	1			3	1		1	0	2			0	0	0	0	0	0	0	0	5	6	0		3	0			1		0	0		2	0
0	0	0	0	0	0	0	0	2	1	0	1		2	34	0	0			1	0		0	0	1			0	0	0	3	0	0	1	0	1	3	2		0	2			0		4	0		2	1
0	0	5	0	0	0	1	1	2	2	0	3		0	3	0	0			0	0		0	0	6			0	0	0	0	0	2	0	8	0	1	0		2	0			1		0	0		1	0
0	0	7	0	2	2	1	4	40	0	0	1		0	6	0	1			2	0		1	0	1			0	0	2	0	0	0	11	0	0	2	0		0	0			5		2	0		0	0
1	3	0	0	5	0	1	1	0	2	0	0		2	17	6	94			0	0		0	0	3			0	0	2	0	0	0	0	0	0	0	0		0	10			0		1	0		3	2
0	0	0	0	0	0	0	1	3	1	0	2		1	1	2	0			1	0		2	0	0			0	0	0	0	0	0	0	2	0	0	0		2	0			0		0	0		0	4
0	3	0	0	1	0	0	1	1	2	0	1		7	0	0	19			1	0		1	0	0			1	0	0	0	0	0	2	1	0	0	6		2	3			0		0	0		2	0
0	0	0	0	1	1	4	2	0	1	0	1		0	1	4	0			0	0		0	0	1			0	2	0	0	0	0	0	0	0	0	0		4	1			1		0	0		0	3
0	1	0	18	0	0	0	1	3	0	2	0		2	4	0	39			15	1		1	0	0			0	0	0	0	8	0	0	0	1	0	0		7	3			2		0	0		0	0
0	2	0	0	1	0	0	1	1	1	5	0		3	0	2	3			2	1		0	0	1			0	1	0	2	0	2	0	3	0	0	1		0	0			0		0	0		1	0
0	0	0	0	5	0	1	0	0	0	1	0		18	0	0	1			3	0		1	0	0			0	0	0	2	0	0	0	0	0	2	0		3	3			0		0	0		0	0
1	1	0	0	0	1	0	0	1	1	0	2		1	3	4	0			20	0		0	0	1			0	0	0	0	2	0	5	2	2	0	1		3	0			0		1	0		0	2
0	0	0	0	0	0	0	1	2	0	0	2		2	8	21	1			26	0		0	0	0			0	1	0	0	0	1	0	1	0	4	0		0	2			7		2	0		0	0
0	0	2	0	0	0	2	0	0	1	0	0		0	6	0	0			2	0		3	2	0			1	0	0	0	0	1	0	1	0	2	0		6	24			4		0	0		0	2
0	0	0	0	2	0	1	0	0	0	5	0		1	3	0	1			0	0		0	0	5			0	0	0	0	0	2	2	2	0	0	1		10	4			1		3	0		0	0
0	0	0	0	0	0	0	0	1	4	2	2		0	0	1	0			0	0		1	0	0			0	0	0	0	0	0	2	0	0	0	0		0	4			0		2	1		0	0
0	0	0	0	0	0	2	0	1	0	0	0		1	2	0	6			22	0		3	0	0			0	0	0	0	0	0	6	2	0	8	1		0	5			0		10	0		3	0
0	0	2	0	0	0	0	1	1	0	0	0		0	4	0	0			2	0		0	0	1			0	0	0	0	0	3	0	0	0	1	0		1	7			1		2	2		0	2
1	0	0	0	0	0	1	1	2	0	1	3		0	0	0	1			3	0		3	1	4			0	0	0	1	0	2	2	0	2	9	0		1	12			0		0	1		0	1
0	0	0	0	0	0	0	1	1	0	0	0		0	0	1	1			0	1		3	0	1			0	3	0	0	1	1	2	0	0	0	3		0	1			1		0	0		2	0
1	1	0	0	0	5	0	5	0	0	2	0		1	2	3	1			1	0		5	0	3			0	0	0	0	0	0	0	0	0	1	0		0	2			2		0	0		0	2
0	0	1	0	0	0	1	2	0	2	0	1		0	8	2	0			1	0		2	4	0			2	3	0	1	0	3	1	7	0	0	0		1	5			10		0	0		0	0
0	0	0	0	3	0	1	1	1	1	1	1		1	14	1	16			2	0		0	1	0			2	2	1	0	0	5	0	0	0	0	0		0	0			1		2	2		3	2
0	1	0	0	0	0	2	1	1	1	7	1		0	0	0	0			0	0		4	1	0			0	2	0	0	0	1	1	0	1	0	0		3	1			0		3	0		3	0
0	0	0	1	0	0	0	2	2	1	0	0		0	0	1	0			4	0		0	0	0			0	2	0	1	0	1	0	0	1	0	2		3	10			0		0	3		0	0
2	1	0	0	0	0	0	2	3	1	0	1		1	0	0	0			4	3		1	2	0			0	0	0	0	2	1	2	5	2	2	0		0	2			1		0	0		0	0
0	0	0	0	0	0	3	0	0	0	0	1		0	4	1	0			0	0		2	0	0			0	0	0	0	0	0	1	3	1	1	2		3	2			2		0	0		0	0
0	1	1	0	3	0	0	0	0	0	0	4		1	0	5	0			1	1		0	0	0			0	0	0	0	3	0	0	1	0	2	1			6			2		0	0		8	0
0	2	5	0	1	0	0	5	4	1	0	0		0	29	0	0			1	0		0	0	0			0	0	0	0	0	2	1	5	0	0	4			3			0		0	0		0	4
0	0	0	0	1	1	2	2	0	0	7	5		0	0	0	2			0	0		0	0	3			1	0	1	0	0	2	0	6	0	1	4			0			1		0	3		0	1
0	0	1	0	0	0	0	0	0	0	0	0		0	2	1	3			5	0		0	0	5			0	0	0	2	0	2	0	0	0	2	0			0			0		16	0		0	0
0	0	0	0	0	0	0	2	1	1	0	0		0	8	0	2			0	0		2	0	0			0	2	0	0	0	0	0	3	5	0	3			2			2		0	1		2	1
0	0	0	0	2	0	1	0	0	0	0	2		0	0	3	0			1	0		2	0	1			0	0	0	0	0	2	0	2	2	0	4			0			1		0	0		0	0
0	0	6	0	0	0	0	3	6	5	0	1		0	8	0	1			0	0		2	0	0			0	0	0	0	0	0	6	0	0	1	0			0			0		12	0		0	2
0	1	5	0	1	1	8	0	5	0	0	6		0	2	0	2			0	0		4	0	1			0	0	0	1	0	1	3	0	1	4	0			0			0		0	0		0	6
0	0	0	0	0	1	2	0	0	3	0	0		1	1	1	0			1	2		2	0	0			0	0	1	0	0	6	0	3	0	1	9			5			0		0	0		0	0
1	0	0	0	0	0	1	1	0	0	1	1		0	2	7	3			1	0		0	0	0			0	0	2	0	0	1	0	4	2	0	1			1			2		0	0		5	0
0	0	0	0	0	0	2	0	4	0	0	1		74	10	18	0			1	0		1	0	0			0	0	2	0	0	3	1	1	0	0	2			0			0		0	0		0	0
0	0	0	1	0	0	3	0	1	1	0	0		0	4	3	15			0	1		1	1	0			0	0	2	0	0	1	0	0	0	1	2			0			4		0	1		0	0
0	0	0	0	0	0	0	0	2	0	1	0		0	29	1	2			1	4		15	0	0			0	0	0	0	0	3	0	8	0	2	0			5			0		0	0		1	0
0	1	3	0	0	0	0	3	22	2	0	0		0	0	1	0			1	1		3	0	4			0	1	0	0	0	0	0	1	0	6	1			0			2		0	0		8	0
0	3	0	0	0	0	0	2	0	0	3	1		1	1	0	2			3	3		4	0	1			0	1	0	0	0	1	3	5	0	0	2			0			0		0	0		0	0
9	0	2	0	0	0	1	8	1	0	0	1		0	0	2	0			3	0		0	3	0			0	0	0	0	0	0	2	0	2	3	3			6			1		1	0		1	0
0	1	0	0	1	0	0	1	4	1	1	0		0	1	0	2			0	2		0	0	2			0	0	0	0	0	1	1	0	0	1	0			1			2		1	2		0	1
0	1	0	0	0	0	0	1	0	3	0	1		1	1	0	1			0	0		2	0	2			0	1	0	0	0	1	0	2	0	0	0			0			0		0	0		0	0
0	0	0	1	0	0	0	5	0	1	0	2		0	0	1	11			0	0		2	0	1			0	0	1	0	0	2	1	0	1	0	0			2			0		0	0		2	0
0	0	0	0	0	0	0	0	5	0	0	0		2	0	2	0			0	0		0	0	3			0	0	0	0	0	2	0	1	0	2	1			0			0		0	0		3	0
0	1	0	0	2	0	1	3	12	1	0	0		0	1	1	1			6	0		1	0	0			0	0	0	0	0	3	1	2	0	0	1			1			0		0	0		2	0
1	0	0	0	0	0	0	2	3	3	1	0		9	0	0	0			5	0		0	0	0			0	0	0	0	1	0	2	0	0	2	0			2			0		0	2		1	2
0	3	0	0	1	0	0	2	1	0	1	0		0	8	0	5			3	0		1	1	1			2	0	0	0	0	6	0	0	0	0	1			1			1		0	0		0	0
1	1	0	0	1	0	2	4	2	1	0	0		0	2	2	15			6	0		0	0	2			0	0	0	0	0	2	0	3	0	2	0			0			3		1	0		1	0
2	0	0	0	0	0	0	2	0	1	2	0		0	10	0	2			8	0		1	1	0			0	1	1	0	0	1	0	3	1	0	0			3			0		0	0		1	0
0	0	0	0	1	0	0	0	0	2	10	2		0	2	0	1			1	0		2	0	1			0	0	0	0	0	0	1	14	0	8	0			3			0		0	0		1	1
0	0	0	5	0	0	0	1	8	1	0	0		0	1	0	1			3	4		5	0	1			0	0	0	0	0	2	0	0	0	1	1			1			1		2	0		0	0
0	1	0	0	0	0	0	1	7	0	1	0		1	1	0	0			11	0		0	1	0			0	0	0	0	0	0	0	0	0	14	0			4			2		0	0		0	0
2	0	0	0	0	0	0	0	9	4	3	0		3	2	1	1			0	1		0	3	1			0	0	0	0	1	0	0	1	0	0	0			0			1		0	0		2	1
0	2	0	0	0	0	0	0	0	1	0	0		2	4	0	0			1	0		3	0	1			0	0	0	1	0	0	1	0	3	5	0			7			0		6	0		1	5
0	0	0	0	0	1	0	0	1	4	0	0		32	8	0	4			1	0		3	0	0			1	1	0	0	0	2	9	0	0	0	1			1			3		0	1		2	1
3	0	0	0	0	0	0	0	0	1	3	0		0	1	0	0			3	0		0	1	0			0	1	0	2	0	1	0	0	1	0	0			1			1		2	0		0	0
0	0	3	3	0	0	0	1	1	0	2	0		1	0	5	1			0	0		3	0	0			0	0	0	0	1	1	1	0	0	2	0			3			0		0	0		0	0
0	6	0	0	0	0	0	0	0	3	0	0		1	16	0	42			3	0		0	0	0			0	0	0	0	0	0	6	2	0	2	0			0			7		0	3		10	0
1	0	1	0	3	0	3	1	1	0	0	0		0	0	1	3			1	1		12	0	1			1	0	0	0	0	5	0	1	0	6	0			4			0		2	1		0	1
0	1	0	0	0	0	2	4	0	2	0	7		0	16	0	3			5	0		2	0	0			0	0	0	0	0	0	1	8	1	0	0			5			0		0	0		1	0
0	0	3	0	0	1	2	3	1	1	0	1		93	0	1	0			2	0		0	0	0			0	0	0	1	0	1	0	3	0	0	0			2			0		0	0		0	2
0	0	0	0	2	0	2	0	2	1	1	1		0	0	1	0			12	0		7	0	1			0	0	2	0	0	2	4	2	0	4	0			2			2		0	0		1	0
0	0	0	0	0	0	1	3	1	1	0	0		0	1	6	32			2	0		0	0	0			0	0	0	0	1	1	0	0	0	0	0			0			0		0	0		0	0
0	0	2	1	0	3	0	2	1	0	0	5		3	2	1	0			1	0		1	0	8			0	0	0	0	0	0	4	1	1	4	0			0			0		0	0		1	0
0	3	0	0	0	0	0	0	1	1	1	0		0	1	0	1			5	1		2	0	0			0	0	2	0	0	0	0	0	0	2	0			3			0		3	0		8	1
0	2	0	0	0	0	0	0	3	10	1	0		0	11	0	1			1	0		1	0	1			0	0	0	1	0	1	7	3	0	4	0			0			3		0			0	2
0	1	0	0	0	0	2	1	13	1	1	1		0	8	0	3			12	0		3	1	0			0	0	0	6	0	0	0	0	0	0	1			3			1		4			0	0
0	5	0	0	0	1	0	7	0	5	1	0		2	15	0	1			0	0		1	1	2			0	0	0	0	0	0	1	4	0	0	3			3			3		0			2	0
2	0	0	1	0	0	0	4	2	1	0	2		0	0	1	8			5	0		0	0	0			0	0	0	0	1	4	0	1	4	0	1			4			2		0			0	0
1	2	0	0	0	0	6	1	5	0	0	0		0	0	7	2			2	0		1	2	0			2	0	0	0	0	3	0	1	0	4	1			1			1		0			1	0
1	1	0	0	0	0	1	8	9	0	3	0		2	18	0	3			0	0		1	0	0			1	0	0	1	0	1	0	2	1	7	0			1			0		3			1	0
0	7	0	2	0	0	2	1	9	0	1	2		18	1	1	4			0	0		0	0	3			0	1	0	0	0	0	23	1	0	1	0			1			2		6			0	0
0	2	0	2	0	0	1	0	0	3	0	0		0	0		10			0	0		0	0	3			0	0	0	0	0	5	0	5	0	1	0			3			4		0			0	0
0	0	5	0	1	1	1	0	0	0	0	2		1	11		1			0	0		2	1	0			0	1	2	0	0	0	1	0	0	0	0			3			0		2			2	0
0	3	1	0	0	0	2	0	2	2	5	1		0	18		2			15	0		1	2	0			0	0	0	0	1	1	1	29	0	1	0			4			0		8			0	0
0	0	0	0	1	1	4	1	0	0	0	1		4	10		1			0	0		1	0	0			0	0	0	0	4	0	0	5	0	4	1			13			2		0			0	0
0	0	1	1	0	0	1	1	0	0	0	0		0	17		2			0	0		0	0	0			0	0	0	0	0	0	0	3	0	0	0			4			1		3			0	0
4	1	0	0	0	1	1	1	21	2	4	0		0	0		0			2	0		3	4	0			1	0	0	1	1	1	15	0	1	1	2			1			2		4			3	0
0	0	0	0	0	0	0	0	1	4	0	2		2	2		0			1	0		1	0	0			0	0	0	0	0	1	1	1	0	0	0			2			0		1			0	0
1	2	0	0	1	0	0	3	0	0	2	0		0	6		1			0	0		0	1	1			0	0	0	0	0	0	0	4	0	0	2			2			0		2			0	0
0	0	0	0	1	0	0	1	1	0	5	0		0	2		0			0	2		2	1	3			0	0	0	0	0	2	0	0	0	0	1			0			0		3			4	0
0	0	4	0	2	0	0	0	2	1	0	1		1	1		6			0	0		0	0	4			2	3	0	0	0	0	0	2	2	3	1			0			0		1			0	0
0	0	0	0	0	1	0	0	0	0	0	2		1	8		0			0	2		1	0	0			0	0	0	0	0	1	0	1	0	3	0			0			0		0			0	0
0	1	0	0	0	0	1	6	0	6	0	1		47	2		0			0	0		0	0	1			0	0	0	0	0	0	0	3	1	14	0			5			2		0			15	1
0	1	0	0	1	0	1	5	0	4	0	0		1	1		2			15	1		0	0	1			0	1	0	0	0	0	0	0	0	0	0			0			0		1			0	0
0	6	8	0	0	0	1	1	1	2	1	0		1	10		0			1	0		1	0	0			0	0	0	0	0	0	3	0	0	0	0			0			1		0			2	0
9	3	0	0	0	0	2	1	34	0	0	1		1	38		0			0	1		1		0			2	2	0	0	0	6	0	0	0	0	1			0			1		3			10	0
0	0	3	0	3	0	0	0	2	0	0	1		0	1		0			0	0		7		4			1	0	1	0	0	0	0	0	0	5	0			0			5		4			1	0
0	1	1	1	0	0	0	0	0	1	0	7		1	0		0			0	0		0		11			0	0	0	0	1	0	3	2	1	0	2			2			0		1			1	2
0	1	0	0	1	0	6	1	2	1	4	1		1	10		1			0	0		4		0			0	0	0	0	0	1	0	14	0	2	0			0			3		0			0	0
0	0	0	0	0	0	2	6	1	1	0	2		0	4		0			0	0		3		1			0	0	0	0	0	1	0	0	0	1	0			8			0		0			0	1
0	0	0	0	0	0	2	1	0	2	0	2		0	4		0			0	1		9		0			0	0	0	0	0	0	1	5	2	2	0			0			0		0			12	0
1	1	0	0	0	0	0	0	5	1	7	0		1	2		2			0	0		2		0			2	0	1	0	0	0	0	1	0	1	0			2			1		0			2	0
0	0	0	0	0	0	0	4	0	2	1	0		0	0		17			1	0		0		0			0	0	0	0	0	1	0	2	0	1	0			2			0		0			0	0
0	3	0	0	1	0	2	2	1	1	0	0		0	1		0			19	0		3		5			1	0	0	0	0	0	1	0	1	4	0			0			2		0			1	0
0	1	5	0	0	0	0	1	0	1	1	0		0	1		2			3	0		0		5			0	0	0	0	0	0	0	3	0	0	0			2			0		0			1	0
0	1	5	0	1	0	0	0	1	4	5	2		2	4		1			0	0		1		0			3	1	0	1	0	3	0	9	2	0	0			0			0		0			0	15
0	0	5	6	0	0	0	0	1	0	1	2		0	0		0			2	1		3		5			0	0	0	6	0	0	1	3	2	0	0			0			0		4			0	0
3	1	7	0	0	0	1	1	0	3	1	1		4	0		3			1	0		0		0			7	0	0	1	2	2	0	25	2	2	0			0			0		0			0	0
0	0	0	0	0	0	1	3	3	0	0	0		2	10		4			5	0		0		1			0	0	0	0	1	0	5	3	0	0	0			0			1		0			5	0
1	0	0	1	0	0	3	0	3	6	0	0		3	13		4			5	0		1		1			0	0	0	0	1	32	0	0	3	2	0			1			0		0			0	0
0	0	0	0	0	0	3	0	0	2	0	2		0	1		0			1	2		0		0			0	1	0	0	0	0	0	1	1	1	0			0			1		0			1	1
0	0	0	0	1	1	1	0	0	0	0	0		0	4		18			1	0		1		0			0	0	0	1	1	2	0	1	2	0	0			0			0		0			0	0
0	0	0	0	0	0	2	0	1	0	0	0		21	3		0			4	0		5		2			0	0	0	0	0	0	2	6	0	0	1			0			1		0			0	0
0	1	0	0	0	1	1	0	3	1	7	0		0	0		0			9	0		1		1			1	0	1	0	0	0	2	0	0	2	1			0			0		0			0	0
0	0	0	0	0	0	0	2	2	1	0	0		1	0		24			0	2		3		0			0	0	0	0	0	1	2	5	2	0	0			1			0		0			2	0
0	0	0	0	0	0	0	3	0	0	0	0		15	2		0			1	0		0		3			0	1	0	0	4	0	2	1	0	14	0			1			0		0			0	0
0	1	0	0	0	1	2	0	2	3	3	0		0	1		0			1	0		4		0			0	0	0	0	0	2	0	0	0	4	0			2			0		0			2	0
0	0	0	0	0	0	1	4	23	0	5	3		1	0		0			0	0		0		1			0	0	0	0	0	0	3	1	0	1	0			1			0		0			0	0
0	0	0	0	0	0	0	0	12	0	2	0		0	0		3			1	0		0		2			0	1	0	0	2	0	4	0	0	0	0			0			0		0			4	0
0	1	0	0	0	0	4	0	1	4	3	0		2	0		5			9	0		1		0			2	0	1	0	0	1	2	9	0	0	0			4			0		0			13	0
0	0	0	0	0	0	3	0	1	3	1	0		1	0		0			0	1		0		0			0	1	0	1	0	0	0	4	1	0	1			2			0		1			10	0
0	1	0	0	0	0	0	0	4	0	0	0		18	0		9			4	0		1		0			0	3	0	0	0	1	0	0	1	2	1			6			0					0	1
0	0	1	0	0	0	4	1	0	0	4	2		0	0		0			1	0		1					0	0	0	0	0	1	0	1	2	6	2			1			0					0	0
0	0	0	0	1	0	0	0	1	0	4	2		0	12		0			1	0		0					0	0	0	0	0	3	1	7	0	1	3			2			0					0	2
2	0	0	1	0	0	1	0	2	1	2	0		0	1		14			0	0		1					7	0	1	0	0	0	2	0	0	3	0			0			1					0	0
0	11	0	0	1	0	0	1	16	2	0	0		4	2		0			2	0		7					0	0	0	0	0	1	4	0	0	1	0			0			1					1	2
0	0	0	0	0	0	0	0	0	1	0	2		0	0		8			0	0		0					1	0	0	0	0	0	0	1	3	0	2			1			0					5	0
0	1	0	0	0	0	0	1	0	1	0	0		0	0		5			2	0		0					1	1	0	0	1	0	0	3	1	4	4			1			9					2	0
1	0	0	5	1	0	1	2	0	1	1	0		1	2		13			0	1		1					1	1	0	2	0	0	1	0	0	1	1			0			0					0	0
0	0	0	0	0	0	0	3	12	1	0	0		0	0		10			7	0		0					0	0	0	1	0	0	0	0	0	0	0			0			0					0	0
0	1	0	0	0	0	4	1	0	0	0	0		1	3		1			2	0		2					2	0	0	0	0	3	1	0	0	0	1			5			0					0	0
0	0	0	0	0	0	2	0	0	0	2	0		0	1		0			1	0		4					2	0	0	0	0	1	0	4	0	2	0			5			9					0	1
0	0	0	0	0	0	2	0	0	0	0	3		0	3		1			2	0		2					0	0	0	0	0	3	8	6	0	0	2			0			1					0	3
1	0	0	0	0	0	0	0	0	4	1	0		3	0		2			0	0		0					0	0	0	0	0	1	0	0	0	0	2			1			1					10	4
0	0	0	0	0	0	1	1	1	3	1	1		136	2		6			0	0		0					0	0	0	0	0	0	0	0	0	2	0			0			0					0	0
0	0	10	0	0	0	1	1	0	2	0	0		1	1		0			2	2		0					0	2	0	2	0	1	0	6	0	0	1			0			1					2	0
1	0	0	0	0	0	3	0	1	0	0	1		0	0		1			7	0		0					0	0	0	4	0	1	0	2	4	2	1			0			0					0	1
0	0	0	0	0	0	0	1	3	0	2	0		1	2		7			0	2		2					0	0	0	1	0	2	0	2	0	3	1			2			0					14	0
0	0	2	0	0	0	5	0	1	1	0	0		0	0		4			1	0		0					0	2	0	0	0	0	0	0	0	1	2			0			0					0	0
0	1	8	0	0	1	1	0	1	0	0	0		8	0		1			3	0		1					0	4	0	0	0	0	1	0	0	1	0			2			3					0	0
0	0	0	0	0	0	0	1	8	0	0	1		3	1		1			1	0		0					0	0	0	1	0	0	5	0	0	3	2			0			1					1	0
0	0	0	0	0	0	1	0	1	5	0	0		0	4		0			0	0		1					0	0	0	3	0	2	0	1	0	1	0			4			2					0	2
0	2	0	0	0	0	5	0	0	4	1	1		2	3		0			3	1		4					0	0	0	1	0	2	4	0	0	0	0			0			0					0	3
0	0	0	0	1	1	0	6	11	4	1	2		1	0		0			0	0		0					0	0	0	0	1		2	1	1	0	0			1			0					0	0
0	0	0	2	0	0	1	3	5	1	15	8		1	0		2			0	0		0					0	3	2	0	1		3	0	0	0	4			3			0					2	0
0	0	0	0	0	3	0	0	0	2	0	1		1	0		2			1	1							0	0	0	0	0		0	0	0	4	0			5			1					11	0
0	1	0	0	0	1	1	2	0	0	0	3		0	2		0			1	0							0	0	0	0	0		0	0	0	0	0			0			0					0	0
0	2	0	0	0	0	1	9	3	0	0	0		0	15		3			8	1							0	0	0	0	0		0	3	0	4	0			1			2					3	0
0	0	0	0	0	0	2	0	1	1	0	3		0	0		0			1	0							0	0	0	1	0		0	2	0	3	0			2			0					0	0
0	0	0	0	0	0	1	0	0	1	1	2		0	1		3			0	2							2	0	0	1	0		2	0	1	3	5			3			0					1	0
0	1	0	0	0	0	2	13	1	0	0	0		21	0		3			0	0							0	0	0	0	0		0	3	0	4	1			1			0					8	0
0	1	4	0	0	0	1	2	0	2	0	1		0	2		3			5	0							0	6	0	0	2		0	0	0	2	0			19			0					0	3
0	0	0	0	0	0	2	0	4	0	0	1		0	3		0			0	1							0	1	0	0	0		2	0	0	4	0			3			2					2	0
0	0	0	0	1	0	0	1	0	0	1	0		0	3		2			0	0							0	0	0	4	0		0	0	0	5	0			0			0					1	0
0	0	2	0	1	0	0	6	0	0	2	0		0	18		0			1	0							0	0	0	0	0		5	3	1	0	0			2			4					0	0
0	5	1	0	0	0	1	0	0	1	2	2		1	11		2			2	0							0	0	0	0	0		0	0	1	0	0			3			1					0	0
1	3	0	0	1	0	0	1	11	4	1	0		1	4		1			1	0							1	0	0	0	2		0	0	0	4	0			3			1					0	1
0	0	0	0	0	0	0	3	1	4	0	0		2	0		0			1	0							0	0	0	2	0		0	0	0	0	5			1			2					1	0
0	0	0	1	0	0	0	3	13	2	0	2		0	0		2			5	0							0	0	0	0	2		0	0	0	3	0			0			3					2	0
0	0	1	0	0	0	1	73	5	2	1	1		0	0		1			3	0							0	2	0	0	0		4	6	0	0	0			0			0					0	4
0	0	0	0	0	0	0	2	0	0	0	6		0	4		41			5	0							0	1	0	0	0		1	0	2	3	0			0			0					3	0
0	0	0	0	0	0	0	6	1	0	1	0		3	39		0			2	0							1	1	0	0	0		0	0	0	0	0			18			0					0	0
0	1	0	0	0	0	0	0	0	0	8	0		0	5		1			1	2							0	3	0	0	0		0	0	0	2	0			0			2					0	0
0	0	0	1	0	0	0	2	0	0	0	4		1	2		5			1	0							1	0	0	0	0		0	1	3	0	1			2			0					0	1
1	0	0	0	0	0	0	1	0	2	4	0		1	7		0			5	0							0	0	0	0	0		0	1	0	2	5			0			2					0	0
0	0	0	0	0	1	0	1	2	0	0	2		4	4		0			0	0							3	0	1	0	0		0	7	0	0	2			0			0					0	2
0	0	1	0	0	0	3	0	0	1	1	0		0	0		3			0	0							0	1	0	0	0		0	8	0	1	0			5			1					2	0
0	2	1	0	0	1	4	1	4	0	0	0		0	2		9			2	0							0	0	1	1	0		3	5	0	0	0			1			2					1	0
0	0	0	1	0	0	0	3	2	3	0	0		0	4		4			0	0							0	1	0	1	1		4	3	0	0	6			0			3					0	0
0	6	0	2	0	0	1	0	1	0	0	0		0	0		2			0	1							2	1	0	0	0		0	0	0	0	0			0			2					2	2
0	1	2	0	0	0	3	0	0	1	0	0		1	1		6			5	0							0	0	0	0	0		0	9	0	0	1			0			1					0	2
0	3	0	1	0	0	4	0	1	0	0	0		4	0		2			2	0							0	1	1	0	0		0	0	0	1	2			0			4					0	1
0	0	2	0	0	1	1	0	0	0	0	1		0	11		3			0	0							0	0	0	0	0		0	2	0	2	6			0			0					2	0
0	1	2	0	0	0	1	0	1	0	1	0		1	6		0			0	0							0	3	0	0	0			2	0	5	1			2			2					1	0
0	0	0	0	0	1	0	0	2	5	3	0		1	0		6			0	1							0	4	0	0	0			4	0	0	5			2			1					0	2
0	1	2	0	0	0	2	0	1	0	0	0		1	52		0			0	1							2	0	1	0	0			0	0	5	2			4			0					0	1
0	0	0	0	0	0	1	3	5	0	2	4		0	1		108			0	2							0	3	2	0	0			23	2	4	3			0			0					2	1
0	4	0	0	0	0	2	0	2	0	1	1		0	3		0			1	1							0	0	1	0	0			0	0	6	0			7			0					4	0
0	0	0	0	0	0	0	1	0	1	3	1		1	0		2			1	0							3	1	0	0	0			4	4	0	0			0			0					1	0
0	0	0	1	0	0	0	2	1	1	0	0		0	9		0			1	1							0	0	0	1	0			1	0	4	0			1			0					4	0
0	2	2	0	0	0	0	0	0	0	0	1		1	2		2			1	0							0	0	0	1	0			9	0	3	0			0			0					0	0
0	0	11	0	0	1	2	1	0	0	1	0		3	5		0			7	0							0	0	0	1	0			12	0	2	1			0			0					0	0
0	1	0	1	0	0	0	0	5	2	2	0		1	1		0			1	0							0	1	0	0	1			1	1	0	2			2			6					1	0
0	0	0	0	1	0	3	0	3	2	6	1		4	6		0			0	1							2	1	0	0	0			1	0	0	5			2			2					5	2
0	3	0	0	0	0	1	2	0	2	0	0		1	1		3			1	0							0	0	0	1	0			0	1	0	2			2			0					0	0
0	0	0	0	0	0	1	1	3	1	2	0		1	0		36			1	0							0	0	0	0	0			3	2	32	0			1			0					0	2
0	0	0	0	1	0	0	1	2	0	0	0		0	0		0			2	0							0	2	0	0	0			29	0	7	1			4			0					0	0
0	0	0	1	0	1	1	5	1	1	0	0		2	5		1			2	0							0	0	0	0	0			9	1	5	1			0			0					1	1
0	0	0	0	0	0	0	0	1	0	0	2		10	0		0			3	0							0	0	1	0	3			0	1	3	1			9			1					3	0
0	0	0	0	0	0	3	1	1	0	0	0		0	2		0			0	0							0	0	0	2	0			0	0	0	0			0			0					1	0
0	0	0	0	0	0	5	0	1	2	0	0		3	0		1			0	0							0	0	0	1	0			1	0	0	0			4			0					0	0
0	3	2	0	0	0	1	3	1	5	1	0		1	0		1			1	0							0	0	0	1	0			1	0	3	0			1			0					5	0
2	0	0	0	0	0	0	1	0	3	0	1		5	32		0			0	0							0	0	0	0	0			0	2	4	1			2			0					0	0
0	1	1	0	0	1	0	0	0	0	2	1		0	0		9			1	0							1	0	1	0	0			0	0	0	3			1			0					0	0
0	0	0	0	1	0	0	1	0	1	1	0		0			5			1	0							0	4	0	2	0			0	0	3	1			0			0						0
0	14	0	0	5	1	2	2	0	0	0	0		0			6			0	0							1	0	0	0	2			2	0	7	0			10			3						0
0	0	0	0	2	0	2	0	4	2	1	0		1			17			3	0							0	0	0	0	1			23	0	0	0			5			0						0
0	0	0	0	0	0	1	0		0	1	1		1			3			1	0							2	0	0	0	0			1	0	1	0			0			0						0
1	0	0	0	1	0	0	7		1	0	1		0			0			12	0							0	0	0	1	0			3	0	0	1			2			0						0
0	1	0	0	0	1	0	0		0	6	0		0			2			2	0							1	0	0	0	2			2	0	0	0			7			3						2
0	0	0	10	0	0	0	4		0	0	3		0			8			5	0							0	0	0	0	0			1	0	9	0			0			1						0
0	0	0	0	0	0	1	1		0	2	1		2			5			12	0							0	0	0	5	0			8	0	10	0			1			3						0
0	0	0	0	3	0	0	0		0	0	0		0			1			2	0							0	0	1	0	0			1	4	2	1			0			0						0
0	0	0	0	0	0	0	0		1	1	0		0			0			1	0							0	0	0	0	0			2	0	0	0			4			5						0
0	0	1	0	0	0	0	1		0	0	1		0			1			0	1							1	0	0	0	0			4	0	1	0			0			0						0
0	0	0	0	0	0	1	0		0	0	1		0			2			5	0							0	0	0	0	0			0	2	0	0			4			0						0
0	0	0	0	3	2	0	0		2	0	0		2			1			2	0							0	0	0	0	0			0	0	0	2			1			0						0
1	0	0	0	0	0	1	0		2	0	0		2			2			3	0							3	1	0	0	0			6	1	7	1			0			0						0
0	1	3	0	2	0	4	1		1	1	0		3			12			0	0							0	0	0	0	0			6	1	1	0			0			0						0
1	1	5	0	0	0	2	0		4	0	8		0			0			1	1							2	0	0	0	0			2	0	3	1			0			0						0
0	0	0	0	0	1	1	0		2	1	0		1			3			1	0							0	0	0	1	1			0	0	10	0			0			2						0
0	0	3	0	0	0	0	0		1	1	0		0			1			0	0							0	1	0	3	0			0	0	0	10			1			1						0
0	1	0	0	0	0	0	2		0	1	3		4			1			1	0							4	0	0	0	0			0	0	3	0			2			0						0
	1	1	2	0	0	0	0		0	0	0		5			0			1	0							0	1	0	0	0			3	0	0	0			0			0						0
	1	0	0	0	0	1	1		0	1	0		1			1			4	1							0	0	0	0	0			0	0	3	0			3			1						0
	0	0	1	1	0	1	1		0	0	0		1			0			0	1							0	2	0	2	0			0	0	0	0			6			3						1
	0	2	0	0	0	0	3		0	2	0		1			1			0	0							0	0	0	0	0			2	1	8	1			1			4						0
	0	2	0	3	1	0	0		0	2	1		0			4			1	0							0	0	0	0	0			2	0	2	0			0			1						6
	0	6	0	1	0	1	0		1	0	0		16			3			1	0							0	0	0	0	1			0	4	1	1			0			1						0
	0	0	0	0	0	2	1		0	3	1		23			0			0	0							0	1	0	0	0			3	0	6	0			0			0						2
	0	0	0	0	0	1	1		6	1	0		4			0			0	0							1	1	0	0	0			0	0	0	0			0			0						6
	1	0	1	1	0	0	3		0	0	0		2			0			3	0							0	0	0	0	3			3	0	12	0			0			0						1
	0	0	0	1	0	0	1		5	2	2		1			5			3	0							0	1	0	1	0			1	0	1	4			3			0						0
	0	0	7	0	0	0	0		1	0	2		0			4			3	0							0	3	0	0	0			0	0	1	0			9			0						0
	0	0	0	0	0	3	0		2	0	0		3			6			1	0							0	0	0	1	0			0	2	0	1			0			3						0
	0	0	0	0	0	4	2		0	0	0		0			0			5	0							0	1	0	1	0			7	1	1	0			1			0						0
	1	0	0	0	0	5	3		0	0	3		1			1				1							1	0	0	1	0			0	1	1	1			3			0						2
	0	3	0	0	0	3	0		0	3	4		0			3				0							0	3	0	1	0			2	0	4	0			0			0						2
	1	0	0	0	0	0	0		0	1	1		0			1				1							0	0	0	0	0			2	0	0	0			10			0						0
	0	0	0	0	0	1	0		1	1	0		0			0				0							0	0	0	0	0			4	0	4	1			0			0						2
	1	0	0	1	0	2	0		0	0	0					0				0							1	0	0	1	0			4	0	5	0			4			1						0
	0	0	0	0	0	2	0		1	3	4					3				1							0	0	1	0	0			0	0	3	2			0			0						0
	0	0	0	2	0	0	2		0	2	0					2				0							3	0	0	0	0			1	1	0	0			0			0						0
	5	1	2	1	0	1	0		1	6	3					0				0							0	0	0	2	0			3	0	2	0			59			0						2
	8	0	0	0	1	0	0		0	0	1					4				0							1	0	0	0	0			2	0	2	4			2			1						0
	0	1	0	0	0	0	1		0	1	1					37				0							0	0	0	0	0			4	0	1	0			0			0						1
	2	0	0	0	0	1	0		0	0	0					0				0							0	0	0	0	0			2	0	0	2			2			0						0
	0	0	0	0	0	1	3		0	2	0					1				0							0	0	1	0	2			0	0	2	0			2			2						1
	1	0	1	0	0	0	1		1	0	0					0				1							0	0	0	1	0			6	0	4	1			0			0						0
	0	0	0	0	0	2	3		1	0	0					0				0							0	0	1	0	2			3	0	0	0			3			0						0
	0	0	0	0	1	1	0		0	2	0					1				0							0	0	2	0	0			4	0	4	0			0			0						0
	1	1	0	0	0	7	3		1	5	0					1				0							2	0	0	0	0			2	0	2	3			0			0						0
	5	1	0	1	0	0	0		0	1	0					0				0							0	2	0	0	0			0	2	10	1			0			2						0
	0	0	0	0	0	1	1		8	1	0					7				1							2	1	0	1	0			5	1	2	0			0			0						0
	2	0	0	0	0	1	0		1	0	0					0				2							0	1	0	0	0			1		2	0			5			0						0
	1	0	0	0	0	0	2		1	0	0					2				0							1	0	0	0	0			2		0	0			3			0						0
	0	0	0	0	0	1	0		2	2	1					0				1							0	0	0	0	2			4		4	0			1			0						0
	0	5	0	0	0	0	0		2	2	0					0				0							2	8	0	0	1			1		1	3			1			0						1
	0	0	0	1	0	2	4		0	5	0					1				0							3	2	0	0	0			1		1	0			3			1						0
	0	0	0	2	0	0	0		2	0	0					0				0							2	0	0	2	0			0		0	1			0			0						0
	0	0	0	0	0	1	2		2	2	0					0				0							0	1	0	4	0			0		3	0			2			3						0
	0	0	0	1	0	2	2		3	2	0					2				0							0	0	0	3	0			6		0	11			2			0						0
	0	0	0	0	0	0	0		3	6	0					3				0							0	0	0	1	0			0		0	0			7									0
	12	0	1	0	0	2	7		1	1	4					2				0							0	0	0	0	0			3		1	0			0									0
	0	0	2	0	0	2	1		0	0	1					0				0							0	0	0	0	0			0		12	0			0									1
	0	0	0	0	0	0	3		1	2	1					0				0							0	0	0	1	0			0		0	1			0									0
	0	0	2	0	1	0	0		2	1	0					0				2							0	0	0	0	0			0		1	0			0									0
	1	0	1	0	0	0	1		1	1	2					12				0							0	0	0	0	1			7		0	0			0									0
	0	0	0	3	0	0	1		3	0	0					0				1							4	0	0	0	1			0		0	0			3									0
	0	0	0	0	0	0	1		0	2	0					1				0							3	0	0	0	0			1		7	0			0									2
	1	0	0	0	0	0	3		0	0	0					0				0							2	0	0	0	0			1		1	0			3									3
	0	0	0	0	1	3	1		0	1	0					1				0							0	0	0	0	0			0		0	0			2									0
	0	0	0	0	0	0	1		1	2	3					1				0							0	1	0	0	0			0		0	0			0									0
	0	3	0	0	1	1	0		0	0	0					0				0							0	0	1	0	0			6		0	0			0									0
	0	1	0	0	0	1	0		4	0	1					5				0							0	0	0	0	0			3		0	0			8									0
	0	0	0	2	0	0	1		2	0	2					1				0							1	0	0	0	0			0		45	0			3									1
	0	0	0	0	0	0	1		4	2	0					16				0							1	0	0	0	0			0		4	0			1									0
	0	0	0	2	0	0	2		0	2	1					0				0							0	0	0	0	0			2		3	0			0									0
	0	1	0	0	0	0	0		2	0	0					6				0							2	0	0	0	0			8		2	0			0									0
	0	0	1	0	0	1	0		0	0	2					0				0							0	0	0	0	2			0		1	1			0									0
	0	1	0	0	0	0	1		1	7	0					2				0							2	0	0	0	0			6		0	1			0									0
	0	2	0	0	0	1	1		0	5	1					3				0							0	0	0	0	0			0		8	10			1									0
	0	0	0	1	0	0	1		8	1	3					1				0							0	0	2	0	1			7		0	0			0									2
	1	9	0	0	0	0	0		2	0	0					1				1							0	4	0	1	0			1		1	2			1									0
	0	0	3	0	0	2	0		0	0	0					1				1							3	0	1	0	0			1		4	0			0									0
	0	0	0	0	0	3	0		0	3	0					7				0							4	0	0	0	0			1		1	2			0									0
	0	0	0	0	0	1	0		4	0	1					0				1							0	0	0	1	0			1		1	0			0									1
	0	0	0	0	0	0	0		2	0	3					0				0							0	0	0	0	0			5		0	1			0									0
	0	0	0	1	0	1	2		1	0	0					1				5							0	1	0	2	0			3		2	0			0									2
	1	0		0	0	0	6		1	1	0					0				0							0	0	1	0	0			4		24	1			0									0
	0	1		0	0	0	0		0	0	1					3				1							2	0	0	0	0			3		5	0			0									1
	0	0		0	0	1	0		0	0	2					0				0							0	0	0	4	0			0		0	3			0									0
	1	0		0	0	3	1		2	2	0					1				1							0	0	0	0	1			2		0	1			2									3
	1	0		1	0	0	0		0	0	3									0							0	0	0	0	0			1		2	0			4									2
	3	1		1	0	1	0		0	1	0									1							0	1	0	4	0			0		2	0			0									1
	0	0		0	0	0	1		1	0	0									0							2	0	0	0	0			0		0	2			2									0
	0	3		0	0	0	3		2	1	1									0							0	1	0	6	2			2		0	2			0									0
	0	1		0	0	2	0		3	8	1									0							1	0	0	0	0			0		4	0			2									0
	2	1		0	0	0	0		2	0	0									0							0	0	0	2	0			3		1	1			1									1
	1	0		0	0	3	4		2	2	0									1							0	0	0	0	0			0		2	1			0									0
	1	0		2	0	1	2		4	1	0									0							0	0	0	0	0			1		1	0			0									0
	0			0	0	0	0		2	0	0									0							0	0	0	4	0			2		1	0			1									0
	0			0	0	1	0		0	0	0									0							0	0	1	1	2			0		1				3									0
	6			0	0	0	0		2	0	1									0							0	0	0	0	0			0		43				12									0
	0			0	0	0	1		6	4	0									0							0	2	0	2	0			0		0				2									2
	1			0	0	0	0		0	3	1									0							0	0	0	0	0			0		0				11									0
	1			0	0	1	3		2	0	0									0							0	0	1	0	0			0		3				0									0
	1			0	0	0	1		1	1	0									0							0	0	0	0	0			0		0				2									0
	1			3	0	0	1		0	2	0									0							0	0	0	0	0			10		2				2									0
	1			1	0	0	1		14	0	0									1							1	3	0	0	0			0		0				2									0
	1			0	0	2	0		2	0	0									1							0	0	0	0	0			2		0				0									0
	3			0	0	0	0		0	0	0									1							0	1	0	0	0			1		0				4									1
	1			0	0	1	3		1	4	0									0							0	0	0	0	0			2		4				0									0
	0			0	0	0	2		1	1	2									0							0	0	0	1	0			59		5				0									2
	0			0	0	1	1		3	1	0									0							0	0	0	0	0			9		2				2									0
	0			0	0	1	0		16	0	0									0							0	0	0	0	0			1		2				2									0
	0			0	0	0	0		1	0	0									0							1	0	0	0	0			0		1				4									2
	3			0	0	2	1		5	2	0									0							2	0	0	1	0			0		2				0									2
	0			1	0	0	1		2	1	1									0							0	0	0	1	0			3		0				3									0
	0			1	0	1	0		0	0	1									0							0	0	0	0	0			1		3				13									1
	0			0	0	0	0		0	0	0									0							0	0	0	1	2			2		0				0									2
	2			0	0	0	2		3	0	1									3							1	0	2	1	0			0		2				0									0
	10			0	0	6	0		1	0	0									1							1	0	0	0	0			7		0				2									0
	0			0	1	0	1		1	0	0									0							0	0	0	0	0			4		1				1									1
	2			0	0	0	0		0	0	0									1							0	0	0	0	1			3		1				4									0
	0			0	0	0	4		0	0	1									0							1	1	0	0	3			3		0				1									1
	0			1	0		0		0	0	0									0							0	0	0	0	0			2		1				7									1
	0			2	0		4		1	0	0									0							0	0	0	0	0			2		9				2									0
	0			0	0		4		2	0	0									0							1	0	0	0	0			1		0				1									0
	0			1	0		2		0	0	1									0							0	0	0	0	0			2		0				3									0
	0			0	0		0		1	1	1									0							0	0	0	0	0			6		19				5									3
	0			0	0		0		0	1	1									1							0	0	0	4	0			1		3				1									0
	0			0	0		1		0	4	0									2							0	0	0	1	0			0		7				1									3
	1			1	0		2		5	0	1									2							0	0	0	0	0			6		2				3									0
	0			0	1		3		0	0	2									0							0	0	0	0	0			5		4				1									0
	0			0	0		1		0	0	0									0							0	0	0	0	0			1		15				0									0
	0			1	0		0		3	0	0									0							0	0	0	2	2			0		0				0									0
	0			1	0		0		1	1	0									0							0	0	0	0	0			0		6				2									3
	1			0	0		0		1	0	0									1							1	0	0	0	0			2		6				0									0
	0			0	1		4		1	0	0									1							0	0	0	2	0			1		2				0									0
	0			0	0		0		0	0	0									0							0	0	0	0	6			6		0				1									0
	0			0	0		4		1	0	0									0							0	0	0	0	0			0		5				0									0
	2			1	0		2		0	0	1									0							4	0	0	0	0			8		12				5									0
	0			0	0		0		1	1	1									0							0	0	0	0	1			0		0				3									7
	0			0	0		0		4	1	0									0							0	0	0	0	0			0		0				4									0
				0	0		0		0	0	2									0							0	0	1	0	0			0		0				9									0
				2	0		1		0	1	1									1							0	0	0	0	0			2		14				0									0
				0	4		0		2	1	0									0							0	4	1	0	0			2		0				1									0
				0	0		3		1	0	1									2							1	0	0	1	0			0		4				2									0
				0	0		2		0	3	0									0							0	0	0	0	0			6		3				1									0
				0	0		1		0	0	0									1							0	0	0	0	0			5		7				4									4
				0	0		0		0	0	0									0							0	0	1	0	3			5		1				6									0
				0	0		2		0	0	0									0							0	0	2	1	1			1		2				4									2
				0	0		0		6	11	0									1							0	0	0	0	0			5		1				1									0
				1	0		2		0	0	2									0							0	0	0	0	0			1		1				0									0
				0	0		0		1	1	1									0							0	0	0	0	0			1		4				0									0
				0	0		1		0	0	1									0							0	0	0	2	0			1		9				1									2
				0	0		0		1	0	1									0							0	0	0	0	4			0		7				1									1
				0	1		0		1	0	2									0							0	0	0	0	1			3		0				5									0
				0	0		1		7	11	1									0							0	6	0	0	0			1		2				3									0
				0	0		1		2	1	0									0							0	0	0	0	0			0		2				1									0
				0	0		0		0	0	5									3							0	2	0	0	0			1		0				2									0
				0	0		0		3	0	1									0							0	0	0	1	0			1		3				0									0
				0	0		1		1	0	0									0							0	0	0	0	0			3		2				1									1
				0	1		0		0	1	1									0							0	0	0	1	0			1		3				1									0
				0	0		2		0	1	5									0							0	0	0	0	0			2		0				6									0
				0	0		1		0	3	0									0							0	0	0	0	0			1		0				0									1
				0	0		2		6	0	3									0							0	0	1	0	0			0		3				0									3
				0	0		4		4	0	2									0							0	0	0	0	0			2		2				1									0
				0	0		2		4	1	3									0							0	1	0	0	0			3		6				0									0
				0	0		0		0	0	0									0							0	0	0	0	0			0		0				3									0
				0	0		7		2	1	0									1							0	0	0	0	0			6		0				5									0
				0	0		0		0	3	1									0							0	0	0	0	0			0		5				0									0
				0	0		3		2	1	0									0							0	0	0	0	0			2		0				0									0
				0	0		0		2	0	2									1							0	0	0	0	0			2		6				3									0
				0	0		1		0	0	1									0							5	0	0	0	0			0		0				1									1
				3	0		0		0	0	0									0							0	0	0	0	1			2		2				3									1
				0	0		1		0	1	2									0							0	0	1	0	1			0		2				3									1
				0	1		0		7	0	0									2							0	2	0	0	1			2		0				0
				0	0		1		0	10	3									0							0	0	0	0	0			0		0				14
				0	0		1		0	1	0									0							0	0	0	1	0			0		0				0
				2	0		7		1	0	1									0							0	0	0	0	0			0		7				0
				0	0		2		1	0	0									0							0	0	0	0	2			7		4				0
				1	1		6		0	0	1									1							0	0	0	0	0			0		4				0
				0	0		1		0	1	0									3							0	0	0	0	0			3		0				1
				1	0		2		4	3	2									0							0	2	0	2	0			1		6				2
				1	0		0		0	3	0									1							0	4	0	0	0			1		0				2
				1	3		3		1	0	5									0							0	0	0	0	2			0		0				3
				1	1		2		0	1										1							0	0	0	0	0			4		0				0
				0	1		0		0	0										0							0	0	0	0	0			37		2				8
				0	1		1		3	2										0							0	0	0	0	0					7				1
				0	1		1		1	0										0							0	0	0	0	0					17				36
				0	0		1		0	4										0							0	0	0	1	0					1				4
				0	2		5		1	2										0							0	0	0	3	0					6				0
				0	0		0		1	0										5							0	1	0	0	2					0				1
				2	0		1		1	0										0							0	0	0	1	0					1				0
				0	0		8		0	2										0							0	0	0	1	2					0				0
				0	0		0		3	3										0							0	2	0	3	0					1				1
				0	0		0		0	1										0							0	0	0	0	1					0				0
				0	0		2		6	2										0							0	0	0	0	0					0				3
				0	0		0		0	3										0							0	4	0	0	0					0				0
				1	0		0		3	0										0							0	1	0	0	0					0				2
				0	0		0		2	1										0							0	0	0	1	0					0				1
				0	1		1		0	0										0							0	0	0	0	0					1				2
				0	0		0		0	0										0							0	0	2	0	0					0				2
				0	0		1		1	4										1							0	0	0	0	0					0				1
				0	0		0		0	0										0							2	0	0	0	0					1				3
				0	0		2		0	0										0							2	0	0	0	0					1				4
				0	0		5		1	1										2							0	0	2	0	0					0				2
				0	1		3		3	0										0							0	0	3	0	0					0				0
				0	1		4		1	0										0							0	1	0	2	0					5				0
				0	2		0		1	0										0							0	0	0	0	0					4				0
				0	0		0		0	0										1							0	4	0	0	0					1				5
				0	0		1		2	4										1							0	0	0	0	2					8				2
				0	0		1		0	1										0							0	0	1	1	0					2				0
				0	0		0		0											2							0	0	0	1	0					0				0
				0	0		2		3											0							0	1	1	0	0					2				2
				1	0		1		3											0							0	0	0	0	0					2				2
				0	0		0		0											2							4	1	0	0	2					4				0
				0	0		1		3											0							1	0	1	0	0					4				0
				0	0		0		2											0							0	0	0	0	0					0				0
				0	0		0		0											0							0	0	0	0	1					6				7
				0	0		3		0											0							0	0	0	1	2					0				2
				0	0		0		2											0							0	0	0	1	0					7				3
				1	0		1		2											1							0	0	0	2	8					11				2
				0	0		0		2											0							0	0	0	0	0					0				0
				0	0		0		2											0							0	0	0	0	0					0				0
				0	0		0		0											2							0	1	0	0	0					0				0
				0	0		7		2											0							0	0	0	0	0					2				2
				0	0		0		2											0							0	1	0	0	0					0				0
				3	0		3		0											2							0	0	0	0	2					1				3
				0	0		1		0											0							0	0	0	0	0					6				0
				0	0		0		0											1							0	0	1	0	0					2				0
				0	0		4		0											0							0	0	0	0	1					2				2
				0	0		1		1											0							0	0	0	0	1					0				0
				0	1		0		0											0							0	2	0	0	1					3				2
				2	0		1		0											0							0	0	0	0	0					1				1
				1	0		1		0											0							0	0	0	0	2					4				7
				0	0		3		2											2							0	0	0	0	0					1				3
				1	0		1		1											0							3	2	0	4	1					4				3
				0	0		1		5											0							0	0	0	0	0					0				2
				0	1		0		4											0							2	0	0	0	0					3				0
				0	0		0		0											0							0	0	0	0	0					1				1
				0	0		2		3											1							0	0	0	0	0					0				0
				0	0		0		0											0							0	1	0	0	0					2				1
				0	0		3		0											0							1	0	0	0	0					1				0
				0	0		4		2											0							0	0	5	0	0					0				1
				3	0		3		1											0							0	0	0	0	1					2				0
				2	0		0		0											2							3	0	0	0	0					2				1
				0	0		0		1											0							0	0	1	0	0					3				1
				0	0		1		0											0							0	0	0	4	1					0				0
				0	0		0		1											0							2	0	0	0	0					0				0
				0	0		2		2											0							0	0	0	0	0					0				0
				0	1		2		0											0							0	0	0	0	0					0				1
				0	0		3		0											2							2	2	0	7	1					0				33
				0	0		1		5											0							0	0	0	0	0					0				2
				0	0		0		5																		0	0	0	0	2					3				0
				0	0		5		0																		0	0	0	0	0					2				1
				2	0		0		1																		0	0	0	0	0					1				0
				0	1		1		2																		0	1	0	1	1					3				0
				0	0		2		4																		0	0	0	0	0					4				0
				0	1		0		0																		0	0	0	1	0					6				0
				0	3		0		1																		0	0	1	0	1					0				2
				1	0		0		2																		2	0	0	3	1					1				0
				0	2		0		3																		0	0	0	0	0					1				1
				0	1		4		11																		2	0	0	0	0					0				3
				1	0		0		1																		1	0	0	0	0					0				2
				0	0		0		2																		0	0	0	0	0					4				3
				0	0		1		0																		2	4	1	0	1					0				0
				0	1		2		0																		0	0	0	0	0					5				2
				1	0		0		2																		0	0	0	0	0					0				0
				0	0		0		0																		0	0	0	1	0					0				1
				0	0		0		0																		0	2	0	0	0					22				0
				0	0		1		7																		6	2	1	2	0					0				8
				0	0		1		4																		0	0	0	0	1					5				3
				1	0		0		1																		1	0	0	0	0					1				0
				1	0		0		3																		0	0	0	0	0					0				4
				0	0		0		0																		0	0	0	1	0					1				6
				1	0		0		0																		0	0	0	0	0					0				0
				0	0		0		0																		0	0	0	0	0					0				1
				0	0		2		0																		1	0	0	0	0					2				3
				1	0		1		1																		2	0	0	0	0					0				1
				1	0		3		1																		1	0	0	1	1					14				2
				0	0		0		1																		0	0	1	0	1					0				5
				0	4		1		1																		1	0	2	0	0					4				0
				0	0		0		0																		0	0	0	0	2					1				0
				1	0		1		1																		4	1	0	0	0					3				0
				0	0		0		1																		0	0	0	0	0					0				13
				0	0		0		1																		0	0	0	0	0					0				1
				0	0		0		1																		0	1	0	0	2					1				5
				0	0		2		0																		0	0	0	0	1					1				0
				0	0		2		3																		0	4	0	0	1					0				1
				0	0		2		0																		0	0	2	2	0					4				0
				0	0		0		0																		0	0	0	0	0					3				0
				0	0		4		1																		6	0	1	0	0					0				3
				0	0		0		2																		0	0	0	0	0					2				0
				0	0		4		0																		2	0	0	0	0					5				0
				0	1		1		0																		1	0	0	0	0					2				3
				0	0		0		5																		0	2	0	0	0					3				2
				0	0		2		2																		3	0	5	0	1					0				0
				1	0		2		0																		0	0	0	1	0					0				2
				1	0		3		1																		0	2	2	0	0					8				1
				0	2		1		0																		0	0	0	0	0					8				3
				0	0		0		3																		0	0	0	0	0					0				3
				0	2		0		2																		0	0	0	0	0					4				12
				0	0		1		1																		1	0	0	1	0					2				2
				0	0		3		0																		1	0	2	0	0					1				0
				0	0		0		0																		0	0	0	1	0					5				1
				1	0		2		1																		0	0	1	0	0					4				2
				0	0		9		2																		0	0	0	0	0					5				0
				1	0		2		1																		1	2	0	0	0					2				0
				0	0		0		0																		0	0	0	2	0					4				2
				1	0		2		3																		1	0	0	0	0					1				6
				1	0		0		4																		2	0	1	0	0					0				1
				1	0		0		0																		0	0	2	2	0					0				3
				0	0		6		2																		0	0	0	0	0					0				2
				0	0		1		0																		0	0	0	0	0					1				1
				0	0		3		4																		0	2	0	0	0					0				0
				1	0		1		0																		0	0	0	0	1					0				1
				0	0		8		0																		0	0	0	0	0					2				2
				0	0		0		2																		0	0	0	0	0					0				4
				0	0		2		3																		3	0	0	1	0					0				3
				0	0		0		0																		0	0	0	0	0					0				0
				0	0		0		0																		0	1	0	0	0					0				8
				0	0		0		0																		0	0	0	0	0					0				0
				0	1		0		1																		0	0	0	0	0					2				0
				2	0		1		4																		0	0	0	0	0					3				4
				0	0		18		3																		0	0	0	0	0					0				2
				1	0		1		0																		0	7	1	0	0					4				3
				0	0		0		1																		0	0	0	0	0					12				2
				1	1		0		0																		0	0	0	0	0					9				1
				0	1		0		0																		0	0	0	0	0					3				2
				0	0		0		0																		0	0	2	1	0					4				5
				0	1		3		0																		0	0	0	0	1					5				0
				0	0		3		3																		0	0	0	0	0									1
				1	0		0		1																		0	2	0	1	0									0
				0	0		0		0																		0	0	0	0	0									5
				0	0		0		1																		0	0	0	1	0									0
				0	0		1		3																		0	0	0	0	0									0
				0	0		1		1																			0		1	0									0
				4	0		0		0																			0		0	0									0
				1	0		5		2																			0		1	0									2
				0	0		0		6																			0		0	0									2
				0	3		0		3																			0		0	1									1
				3	0		0		6																			1		0	0									0
				1	0		0		2																			0		0	1									2
				1	0		0		0																			0		0	2									4
				0	0		0		0																			0		0	0									2
				0	1		2		2																			0		0	0									1
				0	0		3		4																			0		0	0									5
				0	0		2		1																			0		0	0									1
				1	0		1		2																					0	0									6
				0	0		1		1																					0	0									4
				0	0		0		1																					5	0									0
				1	0		6		2																					0	0									0
				0	0		1		0																					0	0									0
				0	0		6		3																					0	0									2
				0	0		0		0																					0	0									0
				0	0		3		3																					0	0									2
				0	0		0		0																					0	0									0
				0	0		0		2																					0	0									0
				0	0		3		0																					1	0									0
				0	0		6		2																					0	0									2
				2	0		4		0																					0	0									16
				0	1		1		1																					0	0									0
				0	2		1		0																					0	0									3
				0	0		3		2																					1	0									1
				0	1		0		1																					0	2									0
				0	0		0		0																					0	0									0
				0	0		0		2																					0	0									6
				0	0		0		0																					0	0									1
				1	0		0																							0	0									38
				0	0		3																							0	0									0
				0	0		0																							2	2									0
				0	0		0																							0	0									1
				0	1		2																							0	0									2
				1	0		0																							0	0									0
				1	2		0																							0	4									0
				0	1		10																							0	0									18
				0	0		0																							4	1									0
				0	0		0																							0	0									0
				0	0		0																							0	0									2
				0	0		1																							0	0									4
				2	0		2																							3	0									4
				0	0		2																							0	1									0
				0	0		0																							0	0									1
				1	0		1																							0	0									1
				0	0		0																							1	0									0
				0	1		0																							1	0									1
				0	0		0																							0	0									0
				0	0		1																							6	0									0
				0	0		2																							0	0									1
				0	0		1																							0	0									3
				0	0		0																							2	0									2
				0	0		0																							0	0									3
				0	0		0																							0	0									4
				0	0		0																							0	0									2
				0	0		6																							0	0									2
				2	0		1																							0	2									0
				0	1		1																							0	0									0
				1	0		0																							2	0									2
				0	0		1																							0	0									0
					1		0																							1	0									22
					0		1																							0	4									15
					0		1																							0	1									0
					0		2																							0	0									0
					0		0																							0	1									5
					0		0																							0	1									0
					1		0																							3	0									3
					0		0																							1	0									0
					0		0																							0	0									1
					0		2																							1	0									3
					1		0																							0	0									0
					0		0																							0	0									0
					1		0																							0	0									4
					0		1																							0	1									3
					0		0																							0	0									4
					0		1																							0	0									2
					0		1																							0	1									1
					0		0																							1	0									0
					0		1																							0	0									0
					0		0																							0	1									0
					0		2																							0	0									0
					0		2																							0	0									1
					0		0																							2	4									1
					0		2																							0	0									0
					0		2																							1	1									0
					0		0																							0	0									0
					1		0																							0	0									0
					0		2																							0	0									1
					0		1																							0	0									1
					0		2																							7	0									1
					0		3																							0	0									5
					1		1																							0	0									1
					1		1																							0	1									0
					0		0																							0	0									0
					0		1																							0	0									38
					2		2																							1	0									6
					0		0																							1	0									0
					0		1																							0	0									1
					0		1																							0	0									3
					0		0																							0	0									8
					0		0																							0	0									1
					0		0																							0	0									2
					0		5																							0	1									17
					0		1																							1	0									6
					0		1																							0	1									1
					0		1																							0	0									0
					0		0																							0	0									0
					0		3																							0	0									1
					0		1																							0	0									1
					0		0																							1	0									1
					0		1																							1	0									9
					0		0																							1	0									1
					0		2																							0	0									1
					0		0																							0	0									3
					0		3																							0	0									2
					0		0																							0	2									6
					0		0																							0	0									0
					0		2																							5	1									2
					0		2																							0	1									0
					0		3																							0	0									2
					3		0																							0	0									0
					0		0																							0	0									78
					0		1																							0	0									3
					0		1																							0	0									0
					3		0																							0	0									0
					0		1																							1	1									0
					0		1																							1	0									8
					0		1																							0	0									0
					0		0																							0	0									2
					0		0																							1	1									0
					0		1																							0	0									0
					0		4																							0	0									0
					4		1																							0	0									0
					0		0																							2	0									0
					0		1																							0	0									9
					0		3																							1	0									0
					0		0																							1	0									2
					0		0																							2	0									1
					0		0																							0	0									1
					0		1																							0	0									3
					0		0																							0	0									0
					0		1																							0	0									1
					0		1																							0	0									7
					0		0																							0	0									1
					0		2																							0	0									4
					0		1																							0	0									0
					0		2																							0	0									2
					0		0																							0	0									0
					0		3																							0	1									5
					0		0																							0	0									6
					2		9																							0	0									0
					0		0																							5	0									0
					0		3																								0									0
					0		0																								0									1
					0		1																								0									1
					0		0																								0									0
					0		0																								0									0
					0		0																								0									0
					0		3																								2									1
					1		0																								0									0
					0		1																								0									0
					0		0																								1									0
					0		0																								0									0
					0		0																								1									0
					0		0																								0									1
					1		0																								2									4
					1		1																								0									0
					0		0																								0									1
					0		0																								0									13
					0		4																								0									0
					0		0																								0									0
					0		0																								0									27
					0		0																								0									1
					0		1																								0									0
					0		1																								0									2
					0		4																								0									0
					0		3																								0									2
					0		1																								1									0
					0		0																								0									1
					0		0																								0									0
					2		0																								0									0
					0		0																								0									0
					0		0																								0									6
					0		0																								0									1
					0		7																								0									8
					0		0																								0									2
					0		2																								1									5
					1		0																								0									0
					0		0																								0									0
					0		1																								0									11
					1		6																								0									0
					8		0																								0									2
					1		1																								0									0
					0		0																								0									8
					1		1																								2									0
					0		0																								2									1
					0		2																								0									0
					0		3																								2									0
					0		9																								0									0
					0		1																								0									2
					0		0																								1									7
					0		2																								0									0
					0		2																								0									2
					0		0																								0									4
					0		1																								0									0
					0		0																								0									0
					0		0																								0									2
					0		0																								1									2
					0		2																								0									1
					0		0																								0									1
					0		2																								0									1
					1		0																								0									2
					0		1																								0									2
					0		0																								0									0
					1		3																								0									3
					0		0																								0									3
					0		3																								1									0
					0		0																								0									0
					0		1																								0									4
					0		4																								0									0
					2		0																								0									0
					1		10																								1									2
					0		0																								0									4
					0		1																								0									0
					0		0																								0									11
					0																										0									0
					1																										0									0
					0																										0									0
					0																										0									0
					0																										0									0
					0																										0									3
					0																										0									0
					0																										0									0
					0																										0									1
					0																										1									0
					0																										0									3
					0																										0									6
					0																										1									4
					0																										0									1
					1																										0									1
					0																										0									2
					1																										1									0
					0																										0									0
					1																										0									0
					0																										0									0
					0																										0									2
					0																										0									2
					2																										0									1
					0																										0									0
					0																										0									1
					0																										1									0
					0																										0									8
					0																										0									10
					1																										0									6
					1																										0									2
					0																										1									1
					0																										0									2
					0																										0									0
					0																										0									0
					0																										4									1
					0																										0
					0																										0
					0																										1
					0																										3
					0																										0
					0																										0
					0																										2
					0																										0
					0																										0
					0																										0
					0																										0
					0																										0
					0																										0
					0																										0
					0																										1
					0																										0
					0																										4
					0																										0
					0																										0
					0																										0
					0																										0
					0																										0
					3																										0
					1																										0
					0																										0
					0																										0
					0																										0
					0																										0
					0																										0
					0																										1
					0																										0
					0																										1
					0																										0
					0																										0
					0																										2
					0																										0
					0																										0
					0																										0
					0																										0
					0																										3
					0																										0
					0																										1
					0																										0
					0																										1
					0																										0
					0																										0
					0																										0
					0																										0
					0																										0
					0																										0
					0																										0
					1																										0
					0																										0
					0																										0
					0																										0
					0																										0
					1																										0
					0																										0
					0																										0
					0																										1
					0																										0
					0																										0
					0																										0
					0																										0
					0																										0
					0																										0
					0																										0
					0																										0
					0																										1
					1																										1
					0																										0
					0																										0
					0																										0
					0																										0
					0																										0
					0																										1
					0																										0
					0																										0
					0																										0
					0																										0
					0																										0
					0																										0
					0																										1
					0																										0
					0																										0
					0																										0
					0																										0
					0																										0
					0																										0
					0																										1
					0																										0
					1																										0
					0																										0
					0																										0
					1																										0
					0																										0
					0																										0
					0																										0
					0																										0
					0																										0
					0																										0
					0																										0
					1																										0
					0																										0
					0																										0
					1																										3
					0																										0
					0																										0
					0																										1
					0																										1
					0																										0
					0																										1
					0																										0
					0																										3
					0																										0
					0																										0
					0																										2
					0																										4
					0																										0
					0																										0
					0																										0
					1																										0
					2																										0
					0																										1
					0																										0
					0																										0
					0																										0
					0																										0
					0																										0
					0																										0
					1																										0
					0																										0
					3																										0
					0																										0
					0																										0
					0																										0
					0																										1
					0																										0
					0																										0
					1																										0
					1																										0
					0																										0
					0																										0
					0																										0
					0																										0
					0																										0
					0																										0
					0																										0
					0																										0
					3																										0
					0																										0
					0																										0
					0																										0
					0																										0
					0																										0
					0																										0
					0																										0
					0																										0
					0																										0
					0																										2
					0																										0
					1																										0
					0																										0
					2																										0
					0																										0
					0																										1
					0																										0
					0																										0
					0																										0
					0																										1
					1																										0
					0																										1
					0																										0
					0																										0
					1																										0
					0																										0
					1																										0
					0																										0
					0																										0
					1																										0
					0																										0
					0																										0
					0																										1
					0																										0
					0																										0
					0																										1
					0																										0
					0																										2
					0																										0
					0																										0
					0																										1
					0																										0
					0																										0
					0																										0
					0																										1
					0																										0
					0																										0
					0																										0
					1																										0
					0																										2
					1																										0
					0																										0
					0																										0
					0																										0
					0																										1
					0																										0
					1																										0
					0																										0
					0																										2
					0																										0
					0																										0
					0																										0
					0																										0
					0																										0
					0																										0
					2																										0
					0																										0
					0																										0
					0																										0
					0																										0
					0																										0
					0																										0
					0																										0
					0																										0
					0																										0
					0																										0
					0																										0
					0																										0
					1																										0
					1																										0
					1																										0
					0																										0
					1																										0
					0																										0
					0																										2
					0																										0
					0																										6
					0																										0
					0																										0
					0																										0
					0																										0
					0																										0
					0																										0
					0																										1
					1																										0
					0																										0
					0																										2
					0																										0
					0																										0
					0																										1
					0																										0
					0																										0
					1																										0
					0																										0
					0																										0
					1																										0
					0																										1
					0																										0
					0																										0
					0																										0
					0																										1
					0																										0
					0																										0
					1																										1
					0																										0
					0																										0
					0																										0
					0																										0
					0																										0
					1																										1
					0																										0
					0																										0
					0																										0
					0																										0
					0																										0
					0																										0
					0																										0
					0																										0
					0																										0
					0																										0
					2																										0
					1																										0
					0																										0
					1																										0
					1																										0
					0																										0
					0																										2
					0																										0
					1																										0
					0																										0
					1																										7
					2																										1
					0																										0
					0																										0
					0																										0
					0																										2
					0																										2
					0																										1
					1																										0
					0																										0
					0																										0
					2																										0
					0																										0
					0																										0
					0																										0
					0																										0
					2																										0
					0																										0
					0																										0
					0																										0
					0																										0
					0																										0
					0																										1
					0																										3
					0																										1
					0																										0
					0																										0
					0																										0
					0																										0
					0																										0
					0																										0
					2																										2
					0																										0
					0																										0
					0																										0
					0																										0
					0																										0
					0																										0
					0																										0
					0																										0
					0																										0
					1																										0
					0																										1
					0																										0
					0																										0
					0																										0
					0																										0
					0																										0
					0																										0
					0																										3
					0																										0
					0																										0
					0																										0
					4																										0
					0																										0
					0																										0
					2																										0
					0																										0
					0																										0
					0																										0
					0																										0
					0																										0
					0																										0
					0																										0
					0																										0
					0																										0
					0																										0
					2																										0
					0																										2
					0																										0
					0																										1
					0																										2
					0																										0
					0																										0
					0																										0
					0																										0
					0																										0
					0																										0
					0																										0
					0																										0
					0																										3
					0																										0
					0																										0
					0																										0
					0																										2
					0																										0
					0																										0
					0																										0
					1																										1
					0																										0
					0																										1
					1																										0
					0																										0
					0																										0
					0																										0
					0																										0
					0																										0
					0																										0
					3																										0
					0																										0
					0																										0
					0																										1
					0																										0
					0																										0
					0																										0
					1																										0
					0																										5
					0																										0
					0																										3
					0																										0
					0
					0
					0
					1
					0
					0
					0
					0
					0
					0
					0
					0
					0
					0
					0
					0
					0
					0
					0
					0
					0
					0
					0
					0
					0
					0
					0
					0
					0
					0
					0
					0
					0
					1
					0
					0
					0
					0
					0
					1
					0
					0
					1
					0
					0
					0
					0
					0
					2
					0
					0
					0
					0
					1
					0
					0
					0
					0
					0
					0
					0
					0
					0
					0
					0
					0
					0
					0
					0
					0
					1
					0
					1
					2
					0
					0
					0
					0
					0
					0
					0
					0
					0
					0
					0
					0
					1
					0
					0
[truncated: 16 more columns]

## Sheet: Fig.6
panel c - peri-islet CD45+ cells PT									panel c - intra-islet CD45+ cells PT
II				V-A					II				V-A
Ctrl	AAb	T1DS	T1DL	Ctrl	AAb	T1DS	T1DL		Ctrl	AAb	T1DS	T1DL	Ctrl	AAb	T1DS	T1DL
1.05215	1.43664	9.8594			3.20582	1.61186	2.96533		0.928953	1.78862	2.75649			0	1.78894	0.861781
1.45151	4.32769	7.17336			4.02474	3.40577	2.08932		1.09306	0.720888	2.02538			0.879211	0.645549	0.667544
1.59656	2.30181	3.62328			2.73795	2.13578	1.14936		1.33793	1.30621	4.16263			1.93453	0.673977	1.14508
1.59145	2.39547	3.87275			5.11192	2.62215	2.21752		0.560241	0.730754	1.49996			3.66666	0.638457	0.80995
1.83199	2.55162	5.57845			2.4061	4.09326			0.552231	0.768241	0.671612			4.75862	1.25657
2.00892	2.59329	3.87066			3.3879	3.75863			0.609631	0.357103	1.57679			0.304584	0.721045
2.16059		2.23319				1.82624			1.01447		2.97177				1.61738
		1.20789				1.34346					0.963826				1.20859
panel d - CD45 burden: total cell numbers									panel d - CD45 burden: CD45+ cell densities									panel e - CD45 burden: ≥CD45+ cell/islet
PT				PH					PT				PH					PT				PH
Ctrl	AAb	T1DS	T1DL	Ctrl	AAb	T1DS	T1DL		Ctrl	AAb	T1DS	T1DL	Ctrl	AAb	T1DS	T1DL		Ctrl	AAb	T1DS	T1DL	Ctrl	AAb	T1DS	T1DL
138	1408	1233	58	57	351	1130	77		0.443515	6.57625	10.9997	0.555625	0.656549	3.71371	17.4135	0.677204		16.8224	53.6008	50.1124	23.9316	23.2877	42.7835	54.4355	26.776
430	1089	1432	478	261	1274	2033	574		2.96175	4.4785	8.65748	2.42061	1.10664	7.02009	6.90422	3.88032		36.9091	61.165	67.7262	56.6667	22.7151	60.1681	58.8878	51.1002
356	1032	470	119	247	226	224	256		3.72609	3.09565	2.75922	0.88265	1.77044	0.648164	1.94629	1.73033		24.1107	57.732	55.0676	23.5484	21.9577	28.976	48.2558	27.6158
151	701	1878	315	120	1393	87	542		0.786712	2.90719	6.98828	1.45062	0.485183	6.16505	0.899568	2.2418		15.1822	48.3871	61.8474	41.2463	13.3065	60.3518	41.25	50.9761
302	494	592		323	399	403			1.1228	1.77627	2.72268		0.969288	1.28977	1.51941			24.7831	43.339	63.8554		24.0267	37.8698	43.6831
293	197	377		361	145	99			0.851079	3.34775	2.21163		1.14031	1.16131	1.40568			13.9706	45.4545	66.1692		18.6212	36.9863	55.8442
583		1099		337		267			3.18288		4.62806		2.75089		1.38803			53.6723		63.4921		49.162		35.119
		255				88					0.762531				0.673697					22.6929				20.7612
panel f - cluster II PT & PH														panel g- cluster I PT & PH
	CD45+ cell number			ProINS			ProINShi			IAPP					CD45+ cell number			ProINS			ProINShi			IAPP
size	Ctrl	AAb	T1DS	Ctrl	AAb	T1DS	Ctrl	AAb	T1DS	Ctrl	AAb	T1DS		size	Ctrl	AAb	T1DS	Ctrl	AAb	T1DS	Ctrl	AAb	T1DS	Ctrl	AAb	T1DS
1442	1.46			46.3			16.4			23.8				1429	0			52.5			18.2			26.1
2461	1.43			51.8			18.1			26.6				2453	0			56.6			18.7			27.8
3460	1.72			52.2			16.9			25.4				3451	0			57.3			17.3			27.6
4478	1.41			55.4			17			29.4				4489	0			58			16.9			27
5454	1.51			53.3			15.1			25.8				5449	0.00113			56.7			15.2			25.7
6525	1.63			54			15.2			25.1				6513	0			54.9			14.5			25.4
7438	1.89			48.8			13.8			25.5				7498	0			55.2			14			24.9
8469	1.77			49.3			12.3			23.6				8444	0.00184			51.7			12.3			22.8
9548	1.85			48.9			12.2			23.5				9497	0.0031			51.1			11.9			21.9
11244	1.85			48.9			12.2			24.3				11132	0			51.5			11.9			23
13680	1.81			45.5			11			22				13647	0			50.2			11.1			22.6
17740	1.94			44.2			9.98			21.9				17495	0			46.7			9.68			22
27718	2.12			41.8			8.75			20.5				26619	0			45.1			8.71			21.7
58182	3.37			37.6			7.32			16.8				53526	0			40.6			6.93			17.1
1445		1.86			41			14.3			19.9			1425		0			46.3			15.8			20.4
2444		2.01			46			15.3			21			2451		0			50.1			17.2			22.4
3477		2.14			46.4			15.3			20.6			3434		0			51.9			16.6			23.2
4456		2.18			49.2			15.1			22.3			4464		0			51.6			15.6			20.5
5488		2.48			47.9			14.2			22.1			5482		0			51.2			14.4			21.9
6511		2.15			49.3			14.8			22.1			6496		0			50			13.6			18.2
7486		2.35			48.8			14.2			22.1			7503		0			51.1			12.4			18.2
8490		2.57			46.3			12.1			20.2			8476		0			46.4			12.1			18.1
9499		2.63			46.2			12			21.5			9445		0			42.9			10			17
11114		2.97			47.6			12.5			20.6			11228		0.00789			48.9			11.9			18.1
13768		3.21			44.7			11.3			19.3			13668		0			49			11.9			16.9
17255		4.21			44.6			10.9			17.9			16810		0			40			8.87			13.8
27520		3.82			37.9			8.29			13.6			26225		0			35.7			7.41			10
57174		7.37			30.4			6.19			9.81			45273		0			33.4			6.77			7.99
1444			2.92			19.2			4.72			5.34		1429			0.000552			29.4			8.14			8.3
2409			3.24			23.7			4.74			6.07		2477			0			33.2			9.03			9.2
3435			4.28			21.9			4.96			4.45		3468			0			35.4			8.93			9.64
4542			5.48			22.4			4.65			5.34		4473			0			36.8			9.42			8.09
5469			6.82			20.9			4.63			4.4		5439			0.032			44.3			12.9			8.11
6430			7.19			22.8			4.14			5.99		6526			0			42.2			10.9			8.54
7501			8.07			21			4.28			3.84		7475			0			33.3			8.63			5.01
8450			9.31			17			3.09			3.71		8529			0			34.6			8.35			6.58
9483			4.11			24.3			5			7.79		9619			0			41.9			8.15			12.1
11330			8.11			24.5			5.01			6.25		11189			0			42.2			9.56			9.19
13647			12.1			20.2			3.53			5.92		13798			0			39.4			8.71			8.28
17354			13.8			20.9			4.2			5.67		17017			0.067			43.5			9.94			6.75
28273			9.6			23.1			4.62			6.42		27946			0.016			41.1			8.52			8.12
58453			14.2			18.7			3.33			6.42		56297			0			35			7.47			4.43

## Sheet: Fig.7
panel b - modified Ripley's K function / density enrichment PT																											panel b - modified Ripley's K function / AUC PT
radius	Ctrl							AAb						T1DS								T1DL					Ctrl	AAb	T1DS	T1DL
400	0.83246	0.86247	0.64009	1.5419	0.77591	0.52773	1.0613	1.0531	0.13566	0.51912	1.0248	0.90441	1.3793	0.64732	1.05	1.2704	2.1243	4.5117	2.0678	0.29921	1.3129	1.8686	2.4892	1.0314	1.5618		593.6	1188	3047	4946
600	0.6783	1.3245	1.2339	1.459	1.0855	1.0724	1.7943	1.0921	0.64313	1.1199	1.4119	1.4069	2.0934	1.5628	1.4	1.0587	1.9704	4.2968	2.1444	0.57625	1.6672	3.5989	3.3192	1.1714	1.8047		556.6	2163	2658	6732
800	0.86993	1.2383	1.2368	1.579	1.1788	1.3479	1.7026	1.3164	0.81427	1.1476	1.6787	1.2113	2.5037	1.5875	1.3528	1.2716	1.9048	4.0283	1.9817	0.82282	1.9227	2.4915	3.3693	1.3485	1.8386		705.3	1181	2502	2112
1000	0.78147	1.2168	1.2269	1.4159	1.1791	1.3939	1.6004	1.2175	0.99269	1.1565	1.7717	1.2817	2.0114	1.7323	1.3052	1.1976	1.9013	3.1968	2.0954	1.0058	1.9434	2.1927	2.7555	1.3073	1.8304		1399	1537	3363	4499
1500	0.85624	1.0942	1.1718	1.3995	1.2173	1.3267	1.4221	1.2111	1.0897	1.1633	1.5016	1.2735	1.7198	1.5715	1.4087	1.3483	1.6041	2.2916	2.232	1.0278	1.636	2.5865	2.2369	1.4534	2.0353		894.6	1141	8185
2000	0.90556	1.0746	1.142	1.3032	1.1747	1.2493	1.3337	1.1389	1.12	1.1628	1.3731	1.1676	1.4799	1.4471	1.3311	1.3868	1.5174	1.65	2.0913	1.0904	1.4703	2.0799	1.9387	1.3529	1.8875		1371	2694	13386
2500	0.95553	1.0601	1.1132	1.255	1.1505	1.186	1.2893	1.1147	1.1463	1.1327	1.2492	1.0706	1.3707	1.3712	1.2666	1.3096	1.4023	1.7002	2.1895	1.146	1.3867	1.873	1.773	1.2422	1.7633		1894		929.6
3000	1.016	1.0799	1.1044	1.2013	1.1084	1.1617	1.2513	1.1278	1.1569	1.1249	1.1862	1.0559	1.368	1.2925	1.2412	1.305	1.3718	1.7698	2.074	1.1101	1.3452	1.6979	1.6492	1.2317	1.657				3176
3500	1.0065	1.0653	1.0823	1.158	1.0954	1.1351	1.2289	1.1537	1.1555	1.112	1.1344	1.0378	1.2112	1.2351	1.2206	1.3108	1.3169	1.648	2.0734	1.1218	1.2833	1.4972	1.5846	1.2193	1.5382
4000	0.99943	1.036	1.0604	1.112	1.0825	1.1163	1.1741	1.149	1.1519	1.1049	1.1147	1.0796	1.2206	1.2179	1.2204	1.2883	1.2939	1.5195	1.932	1.0968	1.2214	1.4406	1.5152	1.1769	1.4611
4500	1.0183	1.0195	1.0523	1.0905	1.0717	1.109	1.1555	1.13	1.1486	1.0918	1.108	1.0786	1.2232	1.1896	1.1998	1.2938	1.2705	1.4879	1.8634	1.066	1.2105	1.3902	1.4412	1.141	1.3967
5000	1.0236	1.0303	1.044	1.0737	1.0563	1.0967	1.1303	1.124	1.1468	1.0817	1.07	1.0832	1.1718	1.1677	1.1793	1.2592	1.2508	1.3839	1.8474	1.072	1.1869	1.2612	1.4098	1.131	1.3066
5500	1.0292	1.0271	1.0341	1.0638	1.049	1.0869	1.1144	1.1098	1.139	1.0725	1.0457	1.0722	1.1303	1.1666	1.1692	1.245	1.2219	1.3541	1.7844	1.0542	1.1766	1.2069	1.3638	1.1164	1.2655
6000	1.0296	1.0183	1.0274	1.0352	1.0454	1.0761	1.0915	1.0973	1.1325	1.069	1.0351	1.065	1.0915	1.1624	1.1665	1.2326	1.2092	1.3777	1.7576	1.0471	1.1586	1.1904	1.3436	1.1132	1.2508
6500	1.0306	1.0106	1.0201	1.0451	1.0345	1.0676	1.0829	1.0719	1.1249	1.0669	1.0249	1.0514	1.0633	1.1569	1.1437	1.2086	1.1889	1.3226	1.752	1.0486	1.1448	1.1544	1.3282	1.1138	1.2321
7000	1.0211	1.0044	1.0171	1.0331	1.0313	1.0622	1.079	1.0686	1.1251	1.0589	1.0173	1.0516	1.0571	1.1516	1.1413	1.1911	1.1808	1.2801	1.7603	1.0492	1.1327	1.1137	1.289	1.0963	1.2313
7500	1.0151	1.0029	1.0106	1.0275	1.0286	1.0575	1.0696	1.0699	1.1172	1.0537	1.0113	1.0471	1.041	1.1397	1.1301	1.1689	1.1624	1.263	1.7132	1.0485	1.1257	1.103	1.2685	1.0923	1.2053
8000	1.0147	0.99732	1.0028	1.0196	1.0279	1.057	1.0507	1.0664	1.1185	1.0513	1.0051	1.0476	1.0319	1.1334	1.1286	1.1391	1.1416	1.2607	1.6673	1.0523	1.1151	1.0815	1.2429	1.0857	1.1887
9000	1.0189	0.99531	0.99677	1.0098	1.0247	1.048	1.04	1.0624	1.1192	1.0416	0.99382	1.042	1.0275	1.1165	1.121	1.1089	1.106	1.254	1.6357	1.0397	1.098	1.0398	1.212	1.0737	1.1523
10000	1.0199	0.99542	0.99551	1.0085	1.0135	1.0365	1.0305	1.0341	1.1123	1.0363	0.98672	1.0397	1.0104	1.1014	1.11	1.0946	1.0949	1.2223	1.5975	1.0449	1.0878	1.0197	1.1787	1.0725	1.1195
11000	1.0192	0.99214	0.99012	1.0109	1.0043	1.0299	1.0211	1.0253	1.1025	1.0388	0.99259	1.0326	1.0179	1.0929	1.104	1.0768	1.0733	1.2154	1.5794	1.0383	1.0757	1.0111	1.1555	1.0666	1.0875
12000	1.0215	0.99312	0.99169	1.0084	0.99713	1.0244	1.0091	1.0195	1.0981	1.0342	0.99675	1.0283	1.0091	1.0856	1.0929	1.0596	1.0599	1.1961	1.5772	1.0274	1.0703	1.0149	1.1293	1.0573	1.0715
13000	1.01	0.98961	0.99197	1.0121	0.99551	1.0201	1.0059	1.0108	1.0925	1.0331	0.99493	1.0273	1.0015	1.0858	1.0853	1.0465	1.0417	1.1937	1.5574	1.0157	1.0641	1.0204	1.1058	1.0501	1.0448
14000	1.0032	0.98929	0.9906	1.0085	0.98771	1.0174	1.0063	1.0099	1.0902	1.0304	0.99739	1.0253	1.0115	1.0796	1.076	1.0265	1.026	1.1917	1.527	1.0146	1.054	1.015	1.0903	1.0446	1.0254
15000	0.99906	0.98839	0.9936	1.0062	0.98646	1.014	0.99881	1.0071	1.0813	1.0271	0.9957	1.0258	1.0004	1.0717	1.0714	1.0162	1.0159	1.1826	1.5038	1.0034	1.048	1.0177	1.082	1.0455	1.022
16000	0.98951	0.98861	0.99697	1.0069	0.98123	1.0085	0.99699	1.0087	1.0751	1.0264	0.99434	1.0242	0.99984	1.063	1.0606	1.0084	1.0094	1.1572	1.4749	1.003	1.0468	1.0256	1.0745	1.0423	1.0165
17000	0.98699	0.9872	0.99436	1.0029	0.97895	1.005	0.99631	1.0035	1.0734	1.0266	0.98583	1.0267	0.98246	1.0525	1.0547	1.0039	1.011	1.1434	1.4538	0.99457	1.0404	1.0282	1.0752	1.0411	1.0104
18000	0.97976	0.98758	0.99267	0.99944	0.97602	1.0015	0.99632	1.0067	1.0652	1.0258	0.98429	1.0223	0.97522	1.0402	1.0495	0.9936	1.0087	1.1323	1.4308	0.99217	1.0376	1.0295	1.0715	1.0392	1.0087
19000	0.97718	0.98828	0.98878	0.99833	0.9752	0.99989	0.99702	1.0038	1.0628	1.0249	0.97923	1.0187	0.96083	1.0307	1.0437	0.98941	1.0076	1.1295	1.407	0.99392	1.0339	1.0304	1.0678	1.0397	1.0059
20000	0.98145	0.98855	0.98661	0.99685	0.97448	0.998	0.99506	0.99884	1.0594	1.0246	0.97849	1.0184	0.95136	1.0268	1.0409	0.98934	1.0071	1.1231	1.3813	0.9889	1.0283	1.0252	1.0704	1.0412	1.0037
panel c - modified Ripley's K function / density enrichment PH																											panel c - modified Ripley's K function / AUC PH
radius	Ctrl							AAb						T1DS								T1DL					Ctrl	AAb	T1DS	T1DL
400	0	0.62646	0.75768	1.2774	0.90983	1.3062	1.2515	1.7574	0.71795	1.4238	1.3856	1.7695	1.9138	1.5513	1.2334	0.95331	6.1717	2.5828		0.5567	1.9162	1.6729	1.9502	1.2444	1.3939		910.2	7536	2173	12361
600	0.29572	0.98996	1.3367	1.9465	1.186	2.0494	1.9855	2.223	1.345	1.7368	1.8775	1.7476	2.1265	2.3365	2.024	1.8409	4.3888	3.5363		1.1148	2.8981	3.4668	2.8942	2.3714	2.6526		1525	1471	8317	8798
800	0.92069	1.1074	1.5222	2.1474	1.4781	2.2053	2.0957	1.8948	1.3483	1.9036	1.9185	1.7552	2.2727	2.3279	2.1703	1.9919	2.7899	3.7541		1.8136	2.5271	3.9184	3.3264	2.5619	3.1915		2492	4440	6307	7145
1000	0.80495	1.1849	1.5559	2.0039	1.6688	2.1592	2.0232	1.9516	1.3192	1.8975	1.8829	1.6075	2.0027	2.0732	2.1489	1.9928	2.0177	3.8734		2.0108	2.2131	3.3707	3.0471	2.5638	3.3097		2779	2719	6157	14916
1500	1.0116	1.2159	1.4789	1.8163	1.5726	1.9621	1.6316	1.9097	1.328	1.7707	1.7107	1.4985	1.4481	1.7079	2.0188	2.0567	1.3215	3.4607		2.3609	1.872	2.9122	2.4694	2.3176	2.9489		4044	2048	19237
2000	1.0678	1.2178	1.3879	1.5826	1.4647	1.7535	1.412	1.7617	1.279	1.5673	1.5226	1.3479	1.326	1.4694	1.8628	2.1489	1.3786	3.0016		2.2081	1.6259	2.6042	2.1485	2.0647	2.5874		5240	2942
2500	1.1263	1.1985	1.32	1.3972	1.4057	1.6141	1.2527	1.6211	1.2283	1.4835	1.3728	1.3116	1.3048	1.3647	1.7612	1.963	1.3924	2.7116		2.0371	1.3731	2.3613	1.8755	1.9123	2.3314		2199		11278
3000	1.1254	1.1681	1.2709	1.3254	1.3419	1.5185	1.1959	1.5845	1.1973	1.4032	1.2796	1.2508	1.2832	1.2461	1.708	1.8593	1.3988	2.493		1.9259	1.3233	2.138	1.7441	1.7478	2.211				3318
3500	1.071	1.1604	1.2422	1.2819	1.309	1.4404	1.1569	1.5007	1.1804	1.3578	1.2548	1.2113	1.2371	1.1653	1.6449	1.7318	1.4936	2.3925		1.8245	1.2436	1.9875	1.6647	1.6251	2.0965
4000	1.0417	1.1503	1.1958	1.2331	1.2859	1.3798	1.1417	1.5044	1.1532	1.3255	1.2167	1.1398	1.2703	1.1184	1.5962	1.6493	1.4501	2.2869		1.7584	1.164	1.8917	1.5602	1.5397	2.0117
4500	1.0579	1.1369	1.1709	1.1992	1.2571	1.3412	1.1369	1.4992	1.133	1.285	1.1937	1.1323	1.2257	1.0848	1.5637	1.5956	1.3894	2.2087		1.6792	1.1512	1.872	1.5055	1.4636	1.9597
5000	1.0474	1.1239	1.1511	1.158	1.2428	1.3089	1.1337	1.4637	1.1048	1.2512	1.1685	1.1239	1.2279	1.0443	1.5263	1.5167	1.3377	2.1786		1.6747	1.11	1.8338	1.4694	1.4074	1.9118
5500	1.0501	1.1187	1.1355	1.1359	1.2312	1.2829	1.1099	1.4632	1.0965	1.2247	1.15	1.1151	1.1579	1.0241	1.4955	1.4552	1.3095	2.0986		1.6385	1.1058	1.791	1.4449	1.3619	1.853
6000	1.0425	1.0989	1.1212	1.1259	1.2149	1.2602	1.0905	1.453	1.0845	1.2025	1.1357	1.1083	1.1513	1.018	1.4669	1.4335	1.3341	2.0267		1.6134	1.0915	1.7485	1.4224	1.3316	1.8173
6500	1.0216	1.0841	1.1065	1.1112	1.2045	1.2387	1.0738	1.4361	1.0734	1.1896	1.1149	1.0891	1.1085	1.0092	1.4434	1.4121	1.3397	1.9592		1.6111	1.0745	1.7097	1.394	1.3046	1.7872
7000	1.0153	1.0744	1.1029	1.0928	1.2024	1.2222	1.0591	1.4132	1.0616	1.1806	1.0988	1.0819	1.087	1.0024	1.4256	1.3834	1.3394	1.9027		1.599	1.0886	1.6492	1.3746	1.2883	1.7496
7500	0.98959	1.0676	1.0988	1.0734	1.1899	1.2106	1.0553	1.4074	1.0573	1.1695	1.0855	1.0796	1.0971	0.99113	1.3986	1.3539	1.278	1.8619		1.5684	1.0862	1.6063	1.347	1.2642	1.7188
8000	0.98648	1.06	1.0976	1.0619	1.176	1.2021	1.0476	1.3953	1.0572	1.1606	1.0746	1.0663	1.0792	0.98724	1.3836	1.3135	1.2855	1.8359		1.5511	1.0824	1.5715	1.3372	1.2489	1.6948
9000	0.99776	1.0516	1.0963	1.0422	1.1651	1.1777	1.0165	1.3671	1.0533	1.1531	1.0512	1.0471	1.0601	0.98866	1.3516	1.2479	1.2621	1.7774		1.5247	1.0752	1.5112	1.3171	1.2269	1.6459
10000	0.99663	1.0507	1.0895	1.0268	1.1565	1.1641	1.0016	1.34	1.037	1.1467	1.0399	1.04	1.0426	0.98876	1.3372	1.1805	1.2485	1.7437		1.5094	1.0701	1.4398	1.302	1.2056	1.6056
11000	1.0181	1.0495	1.0809	1.0161	1.1472	1.1548	0.99408	1.3108	1.0291	1.1366	1.0324	1.0214	1.041	0.99023	1.3244	1.1362	1.2179	1.7092		1.4936	1.0511	1.3759	1.2846	1.1962	1.569
12000	1.0307	1.0423	1.0691	1.0121	1.1394	1.141	0.98229	1.2819	1.0202	1.1286	1.0259	1.0194	1.0306	0.99865	1.3086	1.0931	1.182	1.6737		1.4704	1.0515	1.3432	1.2681	1.1885	1.5442
13000	1.0369	1.0384	1.06	1.0103	1.1368	1.1311	0.97926	1.2597	1.0165	1.1228	1.0248	1.0047	1.0309	1.007	1.299	1.0729	1.1874	1.6538		1.4567	1.0371	1.3152	1.2584	1.1773	1.5262
14000	1.0324	1.0388	1.0545	1.0051	1.1371	1.1206	0.97914	1.2431	1.0124	1.1235	1.0212	1.0054	1.0304	1.0088	1.2852	1.0655	1.1494	1.6373		1.4458	1.0286	1.2767	1.2419	1.1674	1.5113
15000	1.0206	1.0355	1.048	1.0092	1.1376	1.1118	0.98655	1.2322	1.007	1.1211	1.0178	1.0061	1.0278	1.0082	1.2689	1.0693	1.1402	1.6282		1.4363	1.0227	1.2458	1.2222	1.1612	1.4866
16000	1.0256	1.033	1.0435	1.0076	1.1351	1.1039	0.98781	1.218	1.0033	1.1179	1.0183	1.0086	1.0253	1.0049	1.2532	1.0547	1.0929	1.6242		1.4181	1.0194	1.2249	1.2058	1.1577	1.4604
17000	1.0263	1.0309	1.0388	1.0068	1.1302	1.0987	0.98376	1.2038	1.0026	1.1129	1.0213	1.0021	1.0487	1.0045	1.2392	1.0474	1.0621	1.6152		1.3965	1.0183	1.2151	1.1873	1.1522	1.4417
18000	1.018	1.032	1.0367	1.0104	1.1226	1.0946	0.99298	1.1868	0.99708	1.1114	1.0228	0.99909	1.0658	1.0023	1.2268	1.0449	1.0434	1.6141		1.378	1.013	1.1953	1.169	1.1458	1.4148
19000	1.0198	1.0303	1.0334	1.0122	1.1201	1.0913	0.99433	1.1738	0.99464	1.1056	1.0198	0.99559	1.0654	0.99994	1.2148	1.0486	1.0459	1.6124		1.3555	1.0084	1.1796	1.1521	1.1385	1.3939
20000	1.016	1.0305	1.0298	1.018	1.1182	1.0895	0.99479	1.1615	0.99252	1.0977	1.0169	0.9935	1.0587	1.002	1.2006	1.0429	1.0404	1.6146		1.3283	1.0086	1.165	1.1412	1.1358	1.3729
panel e - Delaunay distances PT
Ctrl	AAb	T1DS	T1DL
988	553	574	1059
597	879	690	832
492	729	849	731
697	692	808	884
656	765	1179
521	772	895
695		824
		802
panel i - frequencies of "isolated" islets PT
I				II				III				IV				V-A				V-BC
Ctrl	AAb	T1DS	T1DL	Ctrl	AAb	T1DS	T1DL	Ctrl	AAb	T1DS	T1DL	Ctrl	AAb	T1DS	T1DL	Ctrl	AAb	T1DS	T1DL	Ctrl	AAb	T1DS	T1DL
2.32558	34.6154	100		75	16.8182	61.2903		100		100				100	100		100	40.7609	88.8889	100	100	36.2791	6.97674
14.0351	30.9524			52.7638	22.1782	23.3333			100				100	100	100		100	25.1366	16.5803	100	100	45.7627	41.8919
5.6	48.3051	66.6667		80.7692	15.1111	50		100		100		92.8571		100	100		100	32	87.5	100	100	45.6	5.9322
0.968523	26.2987	73.913		83.5616	31.5254	38.6555		100						100	100		100	37.7049	37.5		100	45.7516	17.8218
9.94475	30.0654	65.625		65.285	46.6667	9.58904		94.8276	100			100	100	100			100	74.1936		100	100	51.3514
2.28887	66.6667	100		76	51.5152	12.987		100						100			52	41.8182		100	63.0435	69.697
32.4895		12.3762		30.1075		38.2716		100						68.75				30		100		58.4507
						75.969				100				100				81.25				75.7282
panel i - frequencies of "isolated" islets PH
I				II				III				IV				V-A				V-BC
Ctrl	AAb	T1DS	T1DL	Ctrl	AAb	T1DS	T1DL	Ctrl	AAb	T1DS	T1DL	Ctrl	AAb	T1DS	T1DL	Ctrl	AAb	T1DS	T1DL	Ctrl	AAb	T1DS	T1DL
5.60748	36.1111			42.4242	58.4906	60		100	12.1827	100			66.6667		3.57143			29.9145	77.7778		100	38.7387	11.4286
12.7937	20.8333	100		78.5124	42.9448	28.125		18.7135	100			72.7273		0.566572	38.4615			21.0526	36.5079	100		45
5.97701	50			86.4407	62.2047	100		13.2911	65.0407			73.8095	20.4545		0.294118		100	25.9259	77.7778			22.2222	8.33333
9.09091	96.3415	30.7692		77.7778	65.7534	66.6667		10.5	24.0602			77.4194	76.1468		2.32558			83.3333	37.5		100	14.7059	35.4839
22.7092	22.1402			87.1795	54.2683	50		8.33333	42.3077			83.7838	55.5556	0			100	60		100	78.9474	50
21.9277	52.9412			100	54.2857			28.1818				54.0616		3.22581			100	22.2222			16.6667	100
36.4238				31.8182				55.2632				78.5714		1.81818				46.0784				17.5141
						66.6667				46.0526				41.0959								100
panel j - Delaunay areas of "non-isolated" islets PT
I				II				III				IV				V-A				V-BC
Ctrl	AAb	T1DS	T1DL	Ctrl	AAb	T1DS	T1DL	Ctrl	AAb	T1DS	T1DL	Ctrl	AAb	T1DS	T1DL	Ctrl	AAb	T1DS	T1DL	Ctrl	AAb	T1DS	T1DL
344339	218071			591644	183302	283282												132896	159335			165694	340962
122990	130146			147510	119253	211954												207713	222035			116321	511410
80806.5	313427			61396.8	264319	317932												303809	263272			407024	224643
183498	181067	420085		241737	207187	209465												138007	221777			199695	289395
187346	229183	381071		191517	213508	324891												230858				326938
99950	315768	68998.9		109216	140547	119621												482453				237853
167154				197960		233789												275000				228101
		232491				175033												169817				70811.6
panel j - Delaunay areas of "non-isolated" islets PH
I				II				III				IV				V-A				V-BC
Ctrl	AAb	T1DS	T1DL	Ctrl	AAb	T1DS	T1DL	Ctrl	AAb	T1DS	T1DL	Ctrl	AAb	T1DS	T1DL	Ctrl	AAb	T1DS	T1DL	Ctrl	AAb	T1DS	T1DL
267122	409564			271550	318871	105855			323350				197295		68557.4			98295.3	416802			111765	386272
162527	131806			111251	102172	126258		110195				53332.8		61072.7	128408			165072	257547			181584	251252
113513	183085			98838.1	219916			49058.4	78350.6			17349.9	79642.7		63716.9			228033	193199			368216	183292
160361	399633	423342		99325.3	112013	903160		120477	151117			14920.9	193836		115894			101330	346839			343464	417249
290894	339706			158757	260540	66777.5		132795	261164			28676.2	20346.9	138039				564196			168679	478372
126074	297011				363195			87554				75113.5		116094				2.25909e+06			343532
169457				183031				282788				56965.8		48280.8				290849				274865
		263484				282861								140719

## Sheet: Fig.S1
panel d - Jaccard indices INS & other hormones / PT									panel d - Jaccard indices GCG & other hormones / PT
CHGA	ProINS	ProINShi	IAPP	ProGCG	GCG	SST	PPY		CHGA	ProINS	ProINShi	INS	IAPP	ProGCG	SST	PPY
										2.8738	0.438576		1.87762	16.6428	4.21796	0.988721
47.1864	48.2142	33.9579	51.4423	7.29899	7.05757	4.76877	0.220828		16.6559	8.35919	3.19292	7.05757	4.94857	49.2454	2.94235	0.225438
32.6897	36.8947	28.8149	51.0726	1.88325	1.3743	3.33758	0.322537		5.61059	2.11972	0.685711	1.3743	1.03433	28.8164	1.23185	0.361388
49.3184	50.4607	35.5676	59.2686	2.04881	2.37718	3.2081	0.0841378		6.95639	2.71514	1.54779	2.37718	2.11497	43.0147	2.09225	0.0478445
35.1263	42.7646	26.9891	46.3922	2.13202	1.9463	2.83439	0.388639		6.06491	2.06903	0.723786	1.9463	1.21771	33.1468	1.32194	0.362092
35.8237	36.4301	10.9689	39.1959	1.30414	1.35165	1.72222	0.268345		4.65652	1.10898	0.439164	1.35165	0.947784	40.759	0.847801	0.412001
43.4719	49.8464	25.6852	38.6009	7.86112	4.57502	2.45848	0.163015		13.6646	4.75629	1.70352	4.57502	2.30686	36.1004	1.59351	0.244091

## Sheet: Fig.S2
panel a - HLA risk					panel b - correlation of donor age, BMI, pancreas weight & age of T1D onset							panel c - CPEP					panel c - HbA1c					panel c - CPEP-HbA1c correlation
Ctrl	AAb	T1DS	T1DL			age	BMI	pancreas weight		age of onset		Ctrl	AAb	T1DS	T1DL		Ctrl	AAb	T1DS	T1DL			CPEP	HbA1c
-1	2	2	2		Ctrl	22.7	28.9	81.5				7.61	17.48	0.1	0			5.5		10.4		Ctrl	7.61
-1	0	1	1			12	21.3	33.6				4.54	16.59	0.1	0		6.3	5	13.3				4.54	6.3
0	1	1	0			4.7	17.2	17.02				5.21	10.54	0.47	0		5.3			8.9			5.21	5.3
-1	0	2	0			14	23.9	61.36				1.12	6.97	0.38	0		5.6	5.8	10	7.5			1.12	5.6
0	2	0				18.6	20.9	65.85				7.22	2.25	0.11			5.1	5.5	9.5				7.22	5.1
-1	0	0				25.1	31.3	71.29				12.81	5.47	0.22			5.8	5.7	13.5				12.81	5.8
		0				25.2	26.6	55.67				4.57		0.06			4.7		13.4				4.57	4.7
		2												1.84					7
					AAb	22	28.2	73.3														AAb	17.48	5.5
						23	23.5	47.99															16.59	5
						28	22.4	82.93															10.54
						17.7	51.4	111.07															6.97	5.8
						22.1	19.6	70.66															2.25	5.5
						22	24.4	54.18															5.47	5.7
					T1DS	5	15.9	12.5		4.75												T1DS	0.1
						13	17.4	30.35		13													0.1	13.3
						24	24.3	59.77		23.4													0.47
						24.9	28.5	53.26		24.9													0.38	10
						12.5	16.6	22.76		10.5													0.11	9.5
						11.6	14.6	34.26		11.6													0.22	13.5
						17.1	22.6	45		15.1													0.06	13.4
						29.1	42.5	94.27		28.5													1.84	7
					T1DL	14.3	26	56.8		6.3												T1DL	0	10.4
						27.1	25.9	36.7		16.1													0
						12	22	20.35		3													0	8.9
						24.9	26.4	28.59		13.9													0	7.5
panel d - RPW					panel d - RPW PT					panel d - RPW PH					panel e - parenchymal tissue area PT					panel e - parenchymal tissue area PH					panel e - relative parenchymal tissue area PT					panel e - relative parenchymal tissue area PH					panel f - age-tissue area correlation
Ctrl	AAb	T1DS	T1DL		Ctrl	AAb	T1DS	T1DL		Ctrl	AAb	T1DS	T1DL		Ctrl	AAb	T1DS	T1DL		Ctrl	AAb	T1DS	T1DL		Ctrl	AAb	T1DS	T1DL		Ctrl	AAb	T1DS	T1DL		age	area PT	are PH
0.863959	0.63108	0.833333	0.598178		0.276142	0.196932	0.22	0.127278		0.318782	0.186875	0.313333	0.262199		311.15	214.104	112.094	104.387		86.8176	94.5147	64.8921	113.703		95.9792	92.8585	81.7827	80.9664		93.5152	89.3839	46.0465	97.9765		22.7	311.15	86.8176
0.641221	0.823596	1.11234	0.823188		0.156489	0.22809	0.306169	0.372464		0.227099	0.159551	0.342208	0.22029		145.184	243.162	165.406	197.471		235.85	181.479	294.457	147.926		90.5092	98.2517	85.0872	76.25		92.131	88.7505	93.3759	70.9854		12	145.184	235.85
0.858182	0.820909	0.569	0.439171		0.347832	0.244848	0.23525	0.130722		0.255944	0.330909	0.157	0.190169		95.5426	333.371	170.338	134.821		139.513	348.677	115.091	147.949		96.8796	90.1372	92.178	92.3392		82.9347	98.9695	71.8463	86.1224		4.7	95.5426	139.513
0.940714	1.13784	0.674444	0.447561		0.325143	0.351047	0.187778	0.15		0.295	0.432367	0.247778	0.152439		191.938	241.126	268.736	217.148		247.329	225.951	96.7131	241.77		95.0802	95.7079	84.9331	78.9072		96.5392	57.0195	77.0576	85.0411		14	191.938	247.329
0.79902	0.749844	0.628492			0.308824	0.269375	0.240223			0.231373	0.239063	0.203911			268.969	278.111	217.433			333.234	309.357	265.234			94.1182	91.9264	96.9414			92.8406	96.8501	96.4274			18.6	268.969	333.234
0.83605	1.31635	0.736084			0.309253	0.45873	0.216256			0.278175	0.418889	0.256158			344.269	58.8455	170.462			316.58	124.859	70.4283			91.2376	81.2988	94.8448			86.2207	66.4302	86.4062			25.1	344.269	316.58
0.626209		0.591778			0.154893		0.255111			0.279415		0.145889			183.167		237.464			122.506		192.359			79.5383		96.9941			51.7135		83.5936			25.2	183.167	122.506
		0.866452					0.277849					0.315165					334.413					130.622					79.2099					68.1232
																																			22	214.104	94.5147
																																			23	243.162	181.479
panel g - islet number/section PT					panel g - islet number/section PH					panel h - islet density PH					panel h - islet area PH					panel h - islet mass PH					panel j - INS:GCG expression ratio PT					panel j - INS:GCG expression ratio PH					28	333.371	348.677
Ctrl	AAb	T1DS	T1DL		Ctrl	AAb	T1DS	T1DL		Ctrl	AAb	T1DS	T1DL		Ctrl	AAb	T1DS	T1DL		Ctrl	AAb	T1DS	T1DL		Ctrl	AAb	T1DS	T1DL		Ctrl	AAb	T1DS	T1DL		17.7	241.126	225.951
428	972	443	116		146	388	248	183		1.68169	4.10518	3.82173	1.60946		1.19	1.52	1.92	0.83		0.22848	0.21584		0.10043			4.15528	0.200113	0		1.9925	6.73259	0.263522	0.00054306		22.1	278.111	309.357
550	412	409	359		744	595	1007	409		3.15455	3.27861	3.41985	2.7649		1.9	2.23	1.35	1.16		0.2261	0.34119	0.150525	0.145		1.78069	1.65451	0.307395	0.0150832		2.1254	4.86369	0.259458	0.0110681		22	58.8455	124.859
506	776	295	310		756	459	172	583		5.41884	1.3164	1.49447	3.94055		2.63	0.61	0.71	1.35			0.160979	0.14768	0.12042		3.29703	1.80396		0.000329787		4.82918	2.63282	0.00630951	0.0046987
494	620	498	337		744	739	80	461		3.00813	3.27062	0.827189	1.90677		1.45	1.15	0.61	0.88		0.26535	0.378235	0.080093	0.108944		4.2868	1.15628	0.437009	0.000440447		5.30121	8.3873	0.17766	0.00497505		5	112.094	64.8921
807	593	166			899	507	467			2.6978	1.63889	1.76071			1.15	1.25	0.63			0.237475	0.335625	0.039564			3.21682	1.75746	1.57648			8.57248	1.89902	0.0604228			13	165.406	294.457
1498	132	201			1407	146	77			4.44438	1.16932	1.09331			2.09	0.61	0.36			0.495748	0.133224	0.037944			5.40878		1.84366			8.88784	0.892496	0.0133864			24	170.338	115.091
531		441			358		334			2.92231		1.73634			2.41		0.89			0.598644		0.12994			1.97396		0.433243			2.05807		0.0015753			24.9	268.736	96.7131
		661					289					2.21248					1.67					0.572643					2.56623					5.08457			12.5	217.433	265.234
																																			11.6	170.462	70.4283
																																			17.1	237.464	192.359
																																			29.1	334.413	130.622
																																			14.3	104.387	113.703
																																			27.1	197.471	147.926
																																			12	134.821	147.949
																																			24.9	217.148	241.77
panel i - CHGA area PT					panel i - ProINS area PT					panel i - ProINShi area PT					panel i - INS area PT					panel i - IAPP area PT					panel i - ProGCG area PT					panel i - GCG area PT					panel i - SST area PT					panel i - PPY area PT
Ctrl	AAb	T1DS	T1DL		Ctrl	AAb	T1DS	T1DL		Ctrl	AAb	T1DS	T1DL		Ctrl	AAb	T1DS	T1DL		Ctrl	AAb	T1DS	T1DL		Ctrl	AAb	T1DS	T1DL		Ctrl	AAb	T1DS	T1DL		Ctrl	AAb	T1DS	T1DL		Ctrl	AAb	T1DS	T1DL
	1.75548	0.785541	0.231372		0.408718	1.44742	0.0561718	0.000109463		0.0934567	0.449434	0.000512699	0			1.00313	0.0840298	0		0.0966885	0.812035	0.00332222	3.68175e-05		0.0530556	0.244209	0.63591	0.0639732		0.127532	0.241411	0.419911	0.0463708		0.0258932	0.0892001	0.229452	0.0344551		0.00167073	0.0179682	0.00537029	0.00178426
1.96779	1.25367	0.802841	0.614281		1.78299	0.786614	0.0656274	0.00603768		0.665461	0.219593	0.00673177	0.00198236		0.853569	0.394973	0.0956091	0.00295504		0.774371	0.23796	0.0139296	0.00293125		0.666889	0.296398	0.339285	0.126959		0.479348	0.238725	0.31103	0.195916		0.179185	0.0918262	0.0957259	0.0396954		0.000915533	0.000793691	0.00213679	0.00508262
1.49282	1.2535	0.790286	0.540095		1.25299	0.743983	0.0253831	0.000183187		0.39272	0.227283	0.00208393	0		0.415365	0.469157	0.00339303	6.94423e-05		0.542995	0.397725	0.00296087	0.000356174		0.334119	0.207347	0.294879	0.145352		0.125981	0.260071	0.19639	0.210567		0.181093	0.0426716	0.0564676	0.101361		0.0344807	0.000582477	0.00257958	0.00345643
1.1469	1.28394	1.79312	0.583427		1.01253	0.903302	0.172535	0.0032874		0.385088	0.28672	0.0113384	4.11009e-07		0.542641	0.313263	0.178876	2.79506e-05		0.650127	0.288474	0.0648206	0.000213645		0.162802	0.448405	0.555181	0.15259		0.126584	0.270924	0.409318	0.0634595		0.0839336	0.117587	0.0975137	0.0382326		0.000421849	0.00135161	0.0036497	0.00249198
1.25895	1.1381	0.360386			0.852156	0.55546	0.145797			0.278643	0.203512	0.0218837			0.40598	0.336051	0.0928098			0.467664	0.0522697	0.0761689			0.258381	0.424051	0.0466604			0.126205	0.191214	0.0588714			0.0949178	0.0993811	0.0526105			0.0134702	0.0074443	0.00727531
1.62879	1.6963	0.266882			1.34913	0.423964	0.0583646			0.350089	0.0480704	0.0106517			0.634589		0.0679397			0.411672	0.0758742	0.00286098			0.159297	0.365571	0.0714171			0.117326	0.212931	0.0368505			0.0881588	0.0628808	0.024879			0.0029112	0.000532336	0.00150337
1.41417		0.921056			1.0186		0.121453			0.34247		0.0123766			0.546929		0.148541			0.375898		0.0442203			0.667084		0.371052			0.277072		0.342859			0.0652421		0.149336			0.00379904		0.0187686
		1.43701					0.736135					0.159176					0.451637					0.0943064					0.231238					0.175993					0.0802774					0.0077491
panel i - CHGA area PH					panel i - ProINS area PH					panel i - ProINShi area PH					panel i - INS area PH					panel i - IAPP area PH					panel i - ProGCG area PH					panel i - GCG area PH					panel i - SST area PH					panel i - PPY area PH
Ctrl	AAb	T1DS	T1DL		Ctrl	AAb	T1DS	T1DL		Ctrl	AAb	T1DS	T1DL		Ctrl	AAb	T1DS	T1DL		Ctrl	AAb	T1DS	T1DL		Ctrl	AAb	T1DS	T1DL		Ctrl	AAb	T1DS	T1DL		Ctrl	AAb	T1DS	T1DL		Ctrl	AAb	T1DS	T1DL
0.727825	0.830008	0.770816	0.275954		0.40858	0.754626	0.0450285	0.000192343		0.096722	0.223905	0.000512911	0		0.282703	0.47799	0.0741538	2.16776e-05		0.208975	0.483884	0.003059	0.000723367		0.14777	0.0775724	0.451057	0.0401213		0.141883	0.0709964	0.281395	0.0399175		0.0547437	0.0399319	0.217708	0.0292435		0.00450084	0.00189879	0.00230949	0.196089
0.987207	0.749863	0.890619	0.320535		0.978699	0.531256	0.0260883	0.00363098		0.35372	0.211304	0.0028879	0.000310188		0.216703	0.265817	0.049049	0.000865389		0.576614	0.163425	0.00702012	0.0013015		0.183439	0.093404	0.259452	0.0583761		0.101959	0.0546534	0.189044	0.0781875		0.0899011	0.0635671	0.121628	0.0566241		0.125872	0.645077	0.159981	0.38481
1.05703	0.281123	0.513689	0.560953		1.25195	0.184126	0.00314293	0.000416029		0.468013	0.0535242	0.000286345	1.42757e-05		0.481578	0.0539988	0.000670049	0.000385525		0.711104	0.103761	0.00127163	0.000701485		0.221681	0.0322242	0.270263	0.139987		0.0997225	0.0205099	0.106197	0.0820493		0.199486	0.0163376	0.0485592	0.141827		0.276163	0.102002	0.00182702	0.529884
0.827077	0.382179	0.267997	0.372598		0.670572	0.321565	0.103009	0.0010126		0.15936	0.090443	0.0124619	0.000152028		0.396706	0.237904	0.00588	0.000319142		0.431896	0.174933	0.0399721	0.000294199		0.0878046	0.0358605	0.112386	0.165402		0.0748331	0.0283648	0.0330969	0.0641486		0.0546701	0.0602412	0.0408535	0.0531993		0.098542	0.234839	8.10596e-05	0.239705
0.55771	0.759611	0.0832602			0.442498	0.384105	0.00363521			0.142877	0.121978	0.000272636			0.123901	0.187509	9.36435e-05			0.223254	0.0576901	0.000888834			0.0201992	0.152954	0.000661853			0.0144533	0.0987402	0.0015498			0.0319373	0.0562179	0.0415229			0.206408	0.023826	0.231142
0.851437	0.34964	0.164844			0.564576	0.168968	0.000105137			0.15605	0.0261919	0			0.213595	0.00829765	5.3464e-05			0.320932	0.0683936	1.82594e-05			0.0209658	0.0218605	0.0139189			0.0240323	0.00929713	0.00399391			0.0642143	0.0171024	0.0146874			0.547145	1.59694e-05	0.0978946
1.47764		0.539649			0.910427		0.000271725			0.22233		0.000133479			0.566607		0.000320693			0.461336		0.00040849			0.592274		0.215728			0.275311		0.203576			0.0824824		0.144494			0.157646		0.0665809
		0.990629					0.546177					0.108233					0.199081					0.284908					0.0794168					0.039154					0.0558448					0.225103
panel k - beta cell (INS) mass PT					panel k - alpha cell (ProGCG) mass PT					panel k - beta cell (ProINS) mass PH					panel k - beta cell (INS) mass PH					panel k - alpha cell (ProGCG) mass PH					panel k - alpha cell (GCG) mass PH					panel k - delta cell (SST) mass PH					panel k - gamma cell (PPY) mass PH
Ctrl	AAb	T1DS	T1DL		Ctrl	AAb	T1DS	T1DL		Ctrl	AAb	T1DS	T1DL		Ctrl	AAb	T1DS	T1DL		Ctrl	AAb	T1DS	T1DL		Ctrl	AAb	T1DS	T1DL		Ctrl	AAb	T1DS	T1DL		Ctrl	AAb	T1DS	T1DL
	203.635		0		16.7125	49.5745		16.4411		78.4474	107.157		0.0232735		54.279	67.8745		0.00262299		28.3719	11.0153		4.85467		27.2416	10.0815		4.83002		10.5108	5.67033		3.53846		0.864162	0.269627		23.7268
69.9926	68.0934	8.07897	0.36347		54.6849	51.0989	28.6696	15.616		116.465	81.2821	2.90884	0.453873		25.7877	40.67	5.46897	0.108174		21.8292	14.2908	28.9288	7.29701		12.1331	8.36197	21.0784	9.77344		10.6982	9.72577	13.5615	7.07801		14.9788	98.6968	17.8379	48.1012
	135.586	0.595815	0.00300685			59.9234	51.7807	6.29373			48.5908	0.653729	0.0371098			14.2503	0.13937	0.0343888			8.50397	56.2146	12.4868			5.41255	22.0889	7.3188			4.31149	10.1003	12.6509			26.9183	0.380019	47.2656
134.955	108.577	41.0698	0.00237859		40.4889	155.417	127.47	12.9854		122.715	105.763	13.5251	0.12536		72.5971	78.2467	0.772044	0.0395098		16.0682	11.7945	14.7563	20.4768		13.6945	9.32918	4.34563	7.9416		10.0046	19.8133	5.36407	6.58607		18.0332	77.2385	0.0106431	29.6755
92.401	73.2591	8.73341			58.8074	92.4432	4.39074			91.3759	103.132	0.228291			25.5855	50.3463	0.00588081			4.17113	41.0681	0.0415644			2.9846	26.5117	0.0973277			6.59505	15.0945	2.60764			42.6232	6.39727	14.5157
167.341		6.40672			42.0067	59.0762	6.73464			133.917	36.9025	0.0110814			50.6647	1.81221	0.0056351			4.97308	4.77433	1.46705			5.70045	2.03049	0.420958			15.2316	3.73517	1.54805			129.783	0.00348772	10.3181
75.3121		25.5491			91.8575		63.8209			226.15		0.0396718			140.745		0.0468212			147.121		31.4962			68.3872		29.722			20.4886		21.0961			39.1592		9.72081
		136.53					69.9032					187.284					68.265					27.232					13.4259					19.1492					77.1877
panel l - endocrine PH					panel l - CHGA PH					panel l - ProINS PH					panel l - ProINShi PH					panel l - INS PH					panel l - IAPP PH					panel l - ProGCG PH					panel l - GCG PH					panel l - SST PH					panel l - PPY PH
Ctrl	AAb	T1DS	T1DL		Ctrl	AAb	T1DS	T1DL		Ctrl	AAb	T1DS	T1DL		Ctrl	AAb	T1DS	T1DL		Ctrl	AAb	T1DS	T1DL		Ctrl	AAb	T1DS	T1DL		Ctrl	AAb	T1DS	T1DL		Ctrl	AAb	T1DS	T1DL		Ctrl	AAb	T1DS	T1DL		Ctrl	AAb	T1DS	T1DL
63.1183	61.2569	52.7082	60.2907		52.2848	49.1028	40.6738	33.2649		38.7599	48.6261	0.614567	0.0320612		8.1279	14.7306	0.0267141	0		23.1292	30.8593	0.732362	0.00484426		20.1193	31.0751	0.0662431	0.131692		5.66422	3.42026	21.5469	5.67977		6.91365	3.07212	14.3659	5.45274		4.85691	2.92652	12.7339	5.91122		1.15885	0.142976	0.23871	23.2608
71.0962	65.8704	72.2857	60.2915		45.3572	30.4973	63.6747	24.619		50.4682	22.8388	0.933717	0.161592		18.6169	9.47552	0.213919	0.0267403		13.1982	12.5326	1.86245	0.0449103		29.8214	8.01424	0.325743	0.0564888		5.68289	4.0386	17.2213	4.04863		3.25942	2.36155	13.0237	5.4893		4.4462	3.8061	9.18991	4.80179		10.5011	31.6517	12.8226	36.0416
66.873	70.9738	75.3556	67.5913		35.3304	40.4557	70.9692	40.7486		46.6813	30.641	0.453406	0.0375437		17.7952	8.77446	0.0403302	0.00105746		19.9074	7.83539	0.303884	0.0382787		27.2948	17.3749	0.303817	0.0893595		5.3393	2.8332	35.3506	11.0285		2.44606	1.77982	14.7418	6.30486		7.86263	3.16391	7.61846	10.9415		9.70364	27.0228	0.555703	36.9228
69.5146	58.8087	61.8667	70.2209		52.0501	28.292	37.7811	37.9242		44.2632	26.9863	14.0383	0.173682		10.9904	7.86461	2.04293	0.0172759		26.9996	21.0315	1.26804	0.117059		27.652	14.6221	5.81246	0.0510805		3.17284	1.74855	14.9823	17.9645		2.67917	1.5061	4.77337	6.20222		3.57629	5.29108	12.9576	7.68385		10.902	23.8413	0.011725	30.1271
70.9221	70.5524	52.545			42.7146	56.7695	12.6113			38.4751	37.4127	0.290829			12.4241	9.75825	0.0432756			12.0163	19.2541	0.0157612			20.9144	6.42771	0.158968			0.838281	7.00487	0.0731184			0.763286	4.73316	0.20909			3.02493	5.00658	6.58583			21.6354	3.92968	38.0849
65.1846	73.1372	65.9056			34.9747	60.5092	41.7491			26.9412	19.6432	0.0602714			7.46653	4.29375	0			12.015	1.15701	0.0397351			15.0365	8.80614	0.00704545			0.455135	2.91338	2.6498			0.664122	1.79943	0.937643			2.96068	3.67971	3.95429			28.9953	0.00148014	30.1258
73.0045		69.7379			54.8037		58.8045			41.3284		0.0608917			9.22533		0.0149976			27.1748		0.0880176			22.3766		0.0624497			16.882		20.4945			8.41471		19.7802			3.06046		17.7625			8.91422		7.13962
		69.0942					45.3894					25.6677					6.48101					12.1741					13.9063					2.43867					1.63679					3.42042					24.8503

## Sheet: Fig.S3
panel a - PT vs. PH islet properties endocrine									panel a - PT vs. PH islet properties CHGA									panel a - PT vs. PH islet properties ProINS									panel a - PT vs. PH islet properties INS									panel a - PT vs. PH islet properties IAPP									panel a - PT vs. PH islet properties ProGCG
Ctrl PT	Ctrl PH	AAb PT	AAb PH	T1DS PT	T1DS PH	T1DL PT	T1DL PH		Ctrl PT	Ctrl PH	AAb PT	AAb PH	T1DS PT	T1DS PH	T1DL PT	T1DL PH		Ctrl PT	Ctrl PH	AAb PT	AAb PH	T1DS PT	T1DS PH	T1DL PT	T1DL PH		Ctrl PT	Ctrl PH	AAb PT	AAb PH	T1DS PT	T1DS PH	T1DL PT	T1DL PH		Ctrl PT	Ctrl PH	AAb PT	AAb PH	T1DS PT	T1DS PH	T1DL PT	T1DL PH		Ctrl PT	Ctrl PH	AAb PT	AAb PH	T1DS PT
71.1306	63.1183	64.8097	61.2569	52.4861	52.7082	60.2009	60.2907			52.2848	57.1862	49.1028	39.0777	40.6738	50.3636	33.2649		50.0888	38.7599	48.724	48.6261	0.934856	0.614567	0.0215368	0.0320612			23.1292	32.9308	30.8593	0.931649	0.732362	0	0.00484426		12.3981	20.1193	27.6792	31.0751	0.044153	0.0662431	0.00340513	0.131692		2.69857	5.66422	6.26443	3.42026	28.6565
72.1971	71.0962	77.0534	65.8704	70.9745	72.2857	66.8067	60.2915		57.5533	45.3572	65.2748	30.4973	66.8271	63.6747	64.7186	24.619		57.5611	50.4682	38.9776	22.8388	3.34899	0.933717	0.422683	0.161592		29.6923	13.1982	18.8457	12.5326	4.97408	1.86245	0.320389	0.0449103		26.6543	29.8214	12.5045	8.01424	0.650401	0.325743	0.311738	0.0564888		12.4463	5.68289	17.1191	4.0386	26.1356
69.7332	66.873	72.568	70.9738	72.067	75.3556	58.4596	67.5913		54.1809	35.3304	69.1594	40.4557	68.7677	70.9692	54.7503	40.7486		48.9535	46.6813	45.4919	30.641	1.31132	0.453406	0.0212103	0.0375437		18.7986	19.9074	29.7696	7.83539	0.102959	0.303884	0.00826774	0.0382787		22.7677	27.2948	26.1149	17.3749	0.154758	0.303817	0.0247574	0.0893595		10.3739	5.3393	9.7877	2.8332	25.4393
71.4236	69.5146	72.5258	58.8087	68.719	61.8667	72.5505	70.2209		60.0888	52.0501	54.8682	28.292	64.3682	37.7811	68.5452	37.9242		58.8824	44.2632	48.6186	26.9863	4.08313	14.0383	0.0450264	0.173682		30.6495	26.9996	18.3915	21.0315	3.38315	1.26804	0.00771246	0.117059		36.9263	27.652	15.9566	14.6221	1.1643	5.81246	0.0511715	0.0510805		5.07719	3.17284	13.4359	1.74855	20.1374
70.0928	70.9221	72.223	70.5524	63.8936	52.545				57.146	42.7146	60.0717	56.7695	50.8041	12.6113				47.0237	38.4751	37.9915	37.4127	15.8172	0.290829				21.7889	12.0163	23.2651	19.2541	10.1262	0.0157612				27.6323	20.9144	3.99732	6.42771	8.07926	0.158968				7.26647	0.838281	17.417	7.00487	4.46869
71.0815	65.1846	72.9453	73.1372	60.8921	65.9056				50.1846	34.9747	65.085	60.5092	53.2161	41.7491				50.763	26.9412	13.6915	19.6432	11.9758	0.0602714				23.2246	12.015		1.15701	16.4238	0.0397351				14.2001	15.0365	1.98659	8.80614	0.467518	0.00704545				3.28694	0.455135	10.0042	2.91338	9.85893
69.9424	73.0045			72.1188	69.7379				55.1403	54.8037			66.2868	58.8045				47.6988	41.3284			4.44892	0.0608917				28.2934	27.1748			6.01605	0.0880176				19.591	22.3766			1.61354	0.0624497				19.9575	16.882			25.7376
				74.5922	69.0942								69.4072	45.3894								31.3282	25.6677								20.0356	12.1741								4.29545	13.9063								14.0231
panel b - IDI (ProINS) PH					panel b - IDI (INS) PT					panel b - IDI (INS) PH					panel c - GCG-deficient islets PH					panel d - Ctrl islet size PH			panel d - ProINS/GCG heatmap PH																								panel e - SST+ islets PH
Ctrl	AAb	T1DS	T1DL		Ctrl	AAb	T1DS	T1DL		Ctrl	AAb	T1DS	T1DL		Ctrl	AAb	T1DS	T1DL		ProINS+GCG+	ProINS+GCG-			Ctrl	AAb	T1DS	T1DL			Ctrl	AAb	T1DS	T1DL			Ctrl	AAb	T1DS	T1DL			Ctrl	AAb	T1DS	T1DL		Ctrl	AAb	T1DS
0.684932	0.2577	91.9355	99.4536			1.65	89.7	100		2.05	0.77	91.5	98.9		25.3	51	2.4	47		49.68	15.68		ProINS+GCG+	74.7	49	6.85	0		ProINS+GCG-	24.7	50.8	1.21	0.55		ProINS-GCG+	0	0.26	90.7	53		ProINS-GCG-	0.68	0	1.21	46.4		71.9	49	98.4
8.87097	46.2185	93.2473	99.511		3.09	17	58.7	93.1		19	43.9	70.6	97.1		54.6	70.3	29.9	65		39.29	24.11			45	25.5	6.36	0.49			46.1	28.2	0.4	0			0.4	4.2	63.8	34.5			8.47	42	29.5	65		65.5	47.4	80.8
4.89418	20.915	98.2558	99.4854		9.88	1.55	94.9	98.7		5.95	44.7	89	92.6		54.8	75.2	3.5	54.9		42.2	21.86			44.8	23.5	1.74	0.87			50.3	53.3	0	0.22			0.4	1.31	94.8	52.5			4.5	19.8	3.49	46.4		76.2	38.8	88.4
4.43548	16.9147	63.75	98.9154		6.88	4.52	65.3	97.9		4.3	15.4	66.2	98.5		60.5	82.8	41.2	46.6		47.35	20.51			39.5	14.6	11.2	74.7			56	68.5	25	24.7			0.13	2.57	47.5	0			4.3	14.3	16.2	0.68		53.1	55.5	80
12.1246	7.6923	98.7152			5.95	5.4	42.2			19.2	11.2	98.9			83.2	37.9	94			40.03	24.8			16.8	57.8	0.21				71.1	34.5	1.07				0.11	4.34	5.78				12	3.35	92.9			48.4	60.7	71.1
26.1549	52.7397	98.7013			2.47		44.8			25.8	60.3	96.1			81.4	45.9	80.5			44.63	26.68			18.5	23.3	1.3				55.4	24	0				0.21	30.8	18.2				25.9	21.9	80.5			45.6	65.1	51.9
3.91061		99.4048			2.07		44.9			4.19		93.8			31		17.3			63.61	24.49			69		0.6				27.1		0				0.28		82.1				3.63		17.3			59.2		90.5
		29.0657					18					29.4					67.5									28.7						42.2						3.81						25.3					47.8
panel f - Jaccard index ProGCG-CHGA PT					panel f - Jaccard index GCG-CHGA PT					panel f - Jaccard index ProGCG-GCG PT					panel f - Jaccard index ProINS-CHGA PT					panel f - Jaccard index INS-CHGA PT					panel f - Jaccard index IAPP-CHGA PT					panel f - Jaccard index ProINS-INS PT					panel f - Jaccard index ProINS-IAPP PT					panel f - Jaccard index ProINShi-INS PT					panel f - Jaccard index ProINShi-IAPP PT
Ctrl	AAb	T1DS	T1DL		Ctrl	AAb	T1DS	T1DL		Ctrl	AAb	T1DS	T1DL		Ctrl	AAb	T1DS	T1DL		Ctrl	AAb	T1DS	T1DL		Ctrl	AAb	T1DS	T1DL		Ctrl	AAb	T1DS	T1DL		Ctrl	AAb	T1DS	T1DL		Ctrl	AAb	T1DS	T1DL		Ctrl	AAb	T1DS	T1DL
	13.187	46.0689	19.6431			17.0158	38.9266	17.3454		16.6428	39.1971	49.1911	39.5403			59.8582	1.6956	0.0483691			43.3686	1.18675	0			38.2911	0.128384	0.0055785			52.3355	8.89164	0		23.4145	49.4316	2.23284	0			23.379	1.21888			14.6163	27.4259	7.67492	0
18.8466	9.82376	34.8334	19.6094		16.6559	10.397	38.0046	29.5097		49.2454	43.1259	40.5333	34.8207		63.7023	65.7679	4.39753	0.583696		47.1864	54.4773	7.1265	0.4984		43.2939	46.7499	0.953569	0.481481		48.2142	58.8075	17.4226			44.568	52.9419	5.02622			33.9579	33.7686	3.95669			41.8888	43.0722	3.14014
11.2357	23.0092	32.7871	26.3486		5.61059	19.5661	23.4646	37.64		28.8164	39.7667	29.1337	40.6225		62.3644	40.6329	2.0257	0.0297361		32.6897	24.7604	0.134555	0.0114171		39.7149	18.1202	0.24249	0.0461709		36.8947	43.0615	6.27033	0		44.5316	30.0088	3.93515	0		28.8149	25.969	12.4177	0		38.0539	27.6592	6.76986	0
7.60252	20.7314	29.3893	23.094		6.95639	13.6599	26.8902	10.8921		43.0147	48.0314	45.7848	24.0508		69.9213	48.9226	4.82889	0.0335936		49.3184	31.2999	4.96415	0.0111093		58.6717	27.7256	1.70767	0.0868065		50.4607	32.6793	20.4069	0		60.2037	29.5616	11.5463	0.202225		35.5676	16.1917	2.97183	0		48.008	21.4116	3.53046	0
10.3448	22.5668	8.31719			6.06491	11.9574	9.25237			33.1468	34.8019	39.3922			56.2609	46.4011	20.481			35.1263	36.4426	15.8183			44.1339	6.7564	13.2134			42.7646	49.1551	29.8765			54.8514	9.78603	26.6073			26.9891	23.6768	10.4865			38.6464	11.1797	11.8974
5.30816	13.9663	13.215			4.65652	10.1146	8.80161			40.759	24.6813	27.3677			46.4241		17.0795			35.8237		29.3392			23.9448		0.968419			36.4301		27.893			23.7251	12.5154	2.35132			10.9689		6.8506			9.32849	11.4318	2.06629
27.9449		37.9084			13.6646		35.2883			36.1004		58.4758			53.0293		5.77244			43.4719		8.3389			32.153		2.39497			49.8464		30.835			37.5463		24.6385			25.6852		9.00873			32.1188		15.3658
		18.8535					13.694					37.2102					38.33					28.9685					6.16448					47.2127					12.53					17.8972					9.77945
panel g - islet frequency distributions PH																														panel g - islet area distributions PH
bin center	Ctrl								AAb							T1DS									T1DL					bin center	Ctrl								AAb							T1DS
10	20.3704	22.5806	22.9839	22.2469	16.4384	22.8145	14.8045		26.1164	23.7113	19.1781	18.5404	16.9748	26.7974		20.9677	24.6753	28.4797	21.9464	19.3452	22.6744	23.75	23.5294		27.1012	22.9508	26.4642	23.7164		10	4.21456	3.77528	4.79394	5.20021	2.26415	4.97906	1.80333		7.58946	6.41562	3.75335	2.53369	2.5345	5.70766		4.00616	7.27969	8.05572	5.69148
11	30.6878	28.0914	31.7204	34.8165	30.137	33.6176	22.067		39.3775	36.8557	25.3425	31.9527	27.8992	30.5011		28.629	40.2597	33.6188	31.8769	30.9524	30.814	31.25	27.3356		33.7907	33.8798	29.0672	34.2298		11	12.6984	9.39326	13.2324	16.2767	8.30189	14.6735	5.37598		22.8864	19.9442	9.91957	8.73315	8.33124	12.993		10.9399	23.7548	19.0188	16.5336
12	22.3545	23.9247	22.1774	23.9155	19.863	22.3881	21.2291		20.839	24.7423	29.4521	21.1045	22.521	22.658		24.1935	24.6753	23.3405	27.5074	24.7024	22.6744	17.5	20.4152		24.5283	18.5792	20.1735	22.2494		12	18.5003	16	18.5029	22.3609	10.9434	19.544	10.3437		24.2234	26.7782	23.0563	11.5364	13.4504	19.3039		18.49	29.1188	26.4082	28.5346
13	17.8571	13.172	13.3065	12.0133	17.8082	12.651	18.7151		9.47226	8.76289	15.7534	12.2288	16.6387	13.7255		17.7419	3.8961	9.85011	14.5978	14.5833	13.9535	10	11.0727		11.8353	16.9399	17.3536	12.4694		13	29.5567	17.618	22.2035	22.4649	19.6226	22.0878	18.2375		22.0212	18.9679	24.6649	13.3693	19.8745	23.3875		27.1186	9.1954	22.2895	30.2859
14	7.14286	6.98925	7.7957	5.22803	8.90411	6.39659	16.7598		3.38295	5.41237	8.21918	7.88955	11.5966	4.79303		7.25806	6.49351	4.49679	3.57498	7.44048	8.13953	10	10.3806		2.74443	3.82514	5.20607	6.35697		14	23.6453	18.6966	26.0163	19.5528	19.6226	22.336	32.6642		15.7295	23.431	25.7373	17.2507	27.7039	16.3341		22.188	30.6513	20.3513	14.8339
15	1.45503	4.03226	1.74731	1.66852	4.79452	1.91898	5.30726		0.811908	0.515464	2.05479	6.31164	2.85714	1.08932		0.403226	0	0	0.496524	2.97619	1.74419	5	4.49827		0	3.27869	1.0846	0.977995		15	9.63328	21.573	11.6625	12.4805	21.1321	13.4016	20.6873		7.55014	4.46304	12.8686	27.6011	13.6512	7.42459		2.46533	0	0	4.12053
16	0.132275	1.20968	0.268817	0.111235	2.05479	0.21322	0.837989		0	0	0	1.77515	1.51261	0.217865		0.403226	0	0.214133	0	0	0	2.5	2.42215		0	0.546448	0.650759	0		16	1.75151	12.9438	3.58845	1.66407	18.1132	2.97813	6.53283		0	0	0	15.5256	14.4542	2.96984		4.93066	0	3.87644	0
17	0	0	0	0	0	0	0.27933		0	0	0	0.197239	0	0		0.403226	0	0	0	0	0	0	0.346021		0	0	0	0		17	0	0	0	0	0	0	4.35522		0	0	0	3.45013	0	0		9.86133	0	0	0
18	0	0	0	0	0	0	0		0	0	0	0	0	0.217865		0	0	0	0	0	0	0	0		0	0	0	0		18	0	0	0	0	0	0	0		0	0	0	0	0	11.8794		0	0	0	0
panel i - islet size-age correlations					panel k - mean islet size/area PT & PH									panel k - median islet size/area PT & PH									panel k - mean islet diameter PT & PH									panel k - median islet diameter PT & PH									panel k - mean islet volume PT & PH
	age	islet size PT	islet size PH		Ctrl PT	Ctrl PH	AAb PT	AAb PH	T1DS PT	T1DS PH	T1DL PT	T1DL PH		Ctrl T	Ctrl H	AAb T	AAb H	T1DS T	T1DS H	T1DL T	T1DL H		Ctrl T	Ctrl H	AAb T	AAb H	T1DS T	T1DS H	T1DL T	T1DL H		Ctrl T	Ctrl H	AAb T	AAb H	T1DS T	T1DS H	T1DL T	T1DL H		Ctrl T	Ctrl H	AAb T	AAb H	T1DS T	T1DS H	T1DL T	T1DL H
Ctrl	4.7	2455	2779		7467.29	7093.98	6010.28	3699.34	5189.27	5015.05	3733.55	5132.26		3067.65	3120.55	3504.55	2263.5	2539	3012.35	2074.6	2434.8		97.5072	95.0386	87.4787	68.6305	81.2846	79.9085	68.9471	80.8368		62.4968	63.0334	66.7992	53.6841	56.8573	61.931	51.3952	55.6784		485.409	449.468	350.515	169.259	281.205	267.163	171.611	276.584
	12	3115	2870		8459.14	6036.75	11051.4	6798.34	4723.28	3949.38	4945.09	4200.73		3115.35	2870.3	6149.05	3478.7	2883.7	2649	2391.95	2356.7		103.781	87.6712	118.621	93.0372	77.5491	70.912	79.3491	73.1336		62.9808	60.4531	88.4828	66.5524	60.5941	58.0759	55.1863	54.7781		585.266	352.833	873.954	421.665	244.191	186.706	261.592	204.81
	14	3070	2627		4580.64	4861.97	7331.86	4633.6	6304.61	4749.17	4132.09	3438.23		2454.55	2779.4	3905.1	2318.6	3147.3	2449.9	2508.85	2289.9		76.3692	78.6795	96.6189	76.8094	89.5951	77.7614	72.5337	66.1641		55.9038	59.4882	70.5133	54.3335	63.303	55.8508	56.5187	53.9962		233.213	255.025	472.264	237.269	376.575	246.202	199.811	151.658
	18.6	3208	2468		6723.43	4832.63	8085.07	3516.93	14396	7340.16	5225.86	4589.33		3069.95	2627.1	3604.35	2074.7	3841.45	2506.35	2643.3	2502.5		92.5232	78.4417	101.46	66.9171	135.387	96.6736	81.5706	76.4416		62.5203	57.8353	67.7436	51.3964	69.9363	56.4906	58.0134	56.4472		414.715	252.72	546.877	156.895	1299.36	473.066	284.184	233.877
	22.7	3068	3121		6346.29	4274.17	8335.69	7651.37	8120.78	3605.47				3208.2	2467.8	3351.3	2866.9	2528.5	2119.1				89.8908	73.7702	103.021	98.7017	101.684	67.7542				63.9125	56.0544	65.3223	60.4173	56.7396	51.9434				380.315	210.204	572.501	503.469	550.504	162.857
	25.1	3757	2561		6642.04	4699	11680.1	5174.09	3851.4	3331.29				3757.2	2560.9	6100.6	3214.6	2195.2	1972				91.9614	77.3495	121.949	81.1656	70.0268	65.1271				69.1651	57.102	88.1336	63.9762	52.8679	50.1082				407.207	242.31	949.581	279.972	179.801	144.638
	25.2	3994	4536		7806.8	8238.87			7069.88	5108.28				3993.9	4536.15			3820.8	2872.15				99.6992	102.421			94.877	80.6478				71.3105	75.9974			69.7481	60.4726				518.888	562.556			447.179	274.648
									9781.84	7561.57								4311.2	2858.6								111.6	98.1208								74.0891	60.3298								727.771	494.631
AAb	17.7	3604	2075
	22	3505	2264
	22.05	6101	3215		panel l - islets above averge size PT & PH									panel l - area contribution by islets above average size PT & PH									panel m - islet perimeter PT					panel m - islet perimeter PH					panel n - aspect ratio PH					panel n - solidity PH					panel n - circularity / binned histograms PH						panel n - circularity PH
	22.1	3351	2867		Ctrl PT	Ctrl PH	AAb PT	AAb PH	T1DS PT	T1DS PH	T1DL PT	T1DL PH		Ctrl PT	Ctrl PH	AAb PT	AAb PH	T1DS PT	T1DS PH	T1DL PT	T1DL PH		Ctrl	AAb	T1DS	T1DL		Ctrl	AAb	T1DS	T1DL		Ctrl	AAb	T1DS	T1DL							bin center	Ctrl	AAb	T1DS	T1DL		Ctrl
	23	6149	3479		29.6	31.9	24	27.2	27.19	31.05	30.65	32.08		68.0387	69.0068	70.6	61.8425	68.3292	68.64	66.9793	63.7189		472.93	537.955	601.028	552.917		513.09	375.956	553.641	571.103		0.687387	0.664018	0.605357	0.638393		0.825897	0.82719	0.731998	0.693631		0.02	0.000395726	0.000352858	0.000373692	0.00305623		0.314873
	28	3905	2319		23.5	24.5	30.45	28.87	23.38	27.27	28.21	27.87		73.3637	68.559	68.4	62.9641	61.7134	60.8622	65.0249	69.6142		490.738	540.752	414.111	517.556		434.864	541.654	403.048	514.427		0.663462	0.627273	0.645331	0.591818		0.836906	0.782232	0.800252	0.683561		0.06	0.00850811	0.0155258	0.0119581	0.0226161		0.345252
					27.7	28	30.3	28.1	24.1	29.55	27.6	29.28		72.1143	67.3007	73	65.193	75.5013	64.4175	68.7199	67.9379		383.45	459.869	512.084	510.505		448.477	399.416	415.586	437.666		0.685055	0.613198	0.64664	0.604061		0.796006	0.821334	0.839292	0.717515		0.1	0.0195884	0.0483416	0.0489537	0.100244		0.299363
T1DS	5	2539	3012		29.24	29.5	26.81	21.89	31.79	34.55	25.56	29.1		70.4707	65.94	73.6	71.6708	68.1709	66.2182	66.526	66.0237		475.145	522.791	889.195	497.368		387.632	435.584	591.253	449.93		0.653167	0.610537	0.654783	0.6		0.857573	0.736884	0.770625	0.766464		0.14	0.0429363	0.0695131	0.0807175	0.119804		0.368604
	11.6	2195	1972		22.2	28.8	31.8	28.08	29.03	27.08				70.4995	73.187	73.1	70.2945	70.3029	65.5422				428.554	495.48	551.791			388.932	483.032	436.92			0.658773	0.6625	0.61499			0.843963	0.859195	0.732036			0.18	0.060744	0.0899788	0.134903	0.15709		0.353959
	12.5	2529	2119		31.6	26.9	31.31	24.18	30.41	31.4				70.1281	66.0511	73.2	65.3751	72.4479	68.9857				425.863	591.088	392.983			416.636	420.662	350.829			0.642	0.654455	0.666667			0.810519	0.847362	0.810462			0.22	0.0858726	0.0988003	0.127803	0.160758		0.335375
	13	2884	2649		29.4	30.5			26.1	25				71.192	71.5797			80.7548	76.467				497.823		493.465			502.051		423.193			0.666942		0.626923			0.861979		0.822733			0.26	0.106252	0.105505	0.124439	0.119193		0.359299
	17.1	3821	2872						29.8	23.86								75.4742	73.3031						569.753					535.085					0.623967					0.781753			0.3	0.109616	0.102329	0.102765	0.102078
	24	3147	2450																																								0.34	0.115156	0.0956246	0.0949178	0.0757946
	24.9	3841	2506																																								0.38	0.11021	0.089626	0.0743647	0.049511
	29.1	4311	2859																																								0.42	0.107835	0.0832745	0.064275	0.0330073
																																											0.46	0.0937871	0.0804517	0.0538117	0.0305623
T1DL	12	2509	2290																																								0.5	0.0791452	0.0659845	0.0426009	0.0165037
	14.3	2075	2435																																								0.54	0.0459042	0.037403	0.029148	0.00794621
	24.9	2643	2503																																								0.58	0.0132568	0.0151729	0.00784753	0.00122249
	27.1	2392	2357																																								0.62	0.000791452	0.00211715	0.00112108	0.000611247
panel j - islet cell density PH
Ctrl	AAb	T1DS	T1DL
25.154	34.597	43.293	30.049
27.951	28.945	41.104	43.601
30.212	26.457	32.373	40.69
26.973	33.091	31.697	32.323
26.033	22.611	33.369
22.418	25.47	37.489
25.509		36.38
		26.39
[truncated: 37 more columns]

[truncated: 4 more sheets: Fig.S4, Fig.S5, Fig.S6, Fig.S7]
